# Supplementary material for: Genome-wide DNA methylome and transcriptome changes induced by inorganic nanoparticles in human kidney cells after chronic exposure
Source: Cell Biol Toxicol. 2022 Jan 1;39(5):1939–56. doi: 10.1007/s10565-021-09680-3 (PMC10547624; doi:10.1007/s10565-021-09680-3)
Supplement: Supplementary file 3 — (XLSX 562 kb) [file 10565_2021_9680_MOESM3_ESM.xlsx]

## Sheet: PEG-AuNPs
ProbeName	p ( [A] vs [K] )	Regulation	FC (abs)	FC	Log FC	GeneSymbol	Description	Chromosome Number_Avadis_	Cytoband
A_24_P183150	0.00038469397	up	2.3705015	2.3705015	1.2451923	CXCL3	Homo sapiens chemokine (C-X-C motif) ligand 3 (CXCL3), mRNA [NM_002090]	chr4	hs|4q13.3
A_33_P3394297	0.0004283039	up	3.1122108	3.1122108	1.6379397	THNSL2	Homo sapiens threonine synthase-like 2 (S. cerevisiae) (THNSL2), transcript variant 2, mRNA [NM_001244676]	chr2	hs|2p11.2
A_23_P71037	0.00077917724	up	2.377848	2.377848	1.2496564	IL6	Homo sapiens interleukin 6 (IL6), mRNA [NM_000600]	chr7	hs|7p15.3
A_22_P00005435	0.00097456557	up	4.9165606	4.9165606	2.2976494	lnc-DTYMK-4	LNCipedia lincRNA (lnc-DTYMK-4), lincRNA [lnc-DTYMK-4:1]	chr2	hs|2q37.3
A_33_P3268892	0.0010188938	up	2.2135298	2.2135298	1.1463488	GDNF	Homo sapiens glial cell derived neurotrophic factor (GDNF), transcript variant 3, mRNA [NM_001190468]	chr5	hs|5p13.2
A_22_P00010169	0.0011560842	down	3.159866	-3.159866	-1.6598634	LOC100507291	Homo sapiens uncharacterized LOC100507291 (LOC100507291), transcript variant 2, long non-coding RNA [NR_121609]	chr3	hs|3q23
A_33_P3232692	0.0012011277	up	2.4685571	2.4685571	1.303668	IL24	Homo sapiens interleukin 24 (IL24), transcript variant 3, mRNA [NM_001185156]	chr1	hs|1q32.1
A_24_P68908	0.001243695	up	2.5808735	2.5808735	1.3678594	LOC344887	Homo sapiens NmrA-like family domain containing 1 pseudogene (LOC344887), non-coding RNA [NR_033752]	chr3	hs|3q27.2
A_33_P3297562	0.0015039161	up	2.4837048	2.4837048	1.3124937	IRX2	Homo sapiens iroquois homeobox 2 (IRX2), transcript variant 1, mRNA [NM_033267]	chr5	hs|5p15.33
A_22_P00020347	0.0015381195	up	2.8480692	2.8480692	1.5099841			chr16	hs|16p13.3
A_33_P3718269	0.0016217403	up	2.8854165	2.8854165	1.5287795	MIR146A	microRNA 146a [Source:HGNC Symbol;Acc:HGNC:31533] [ENST00000517927]	chr5	hs|5q34
A_21_P0010811	0.0018329197	up	2.0009754	2.0009754	1.0007035	XLOC_l2_001529	BROAD Institute lincRNA (XLOC_l2_001529), lincRNA [TCONS_l2_00002951]	chr10	hs|10p11.23
A_33_P6814367	0.0018337311	up	2.7437606	2.7437606	1.4561546	PAX8-AS1	Homo sapiens PAX8 antisense RNA 1 (PAX8-AS1), transcript variant 2, long non-coding RNA [NR_047570]	chr2	hs|2q13
A_32_P377880	0.0018361051	up	2.067439	2.067439	1.0478448	GDNF	Homo sapiens glial cell derived neurotrophic factor (GDNF), transcript variant 3, mRNA [NM_001190468]	chr5	hs|5p13.2
A_22_P00010261	0.0018583443	up	2.8822997	2.8822997	1.5272204	lnc-MTHFD2L-1	Synthetic construct Homo sapiens gateway clone IMAGE:100018489 3' read CXCL2 mRNA. [CU677428]	chr4	hs|4q13.3
A_23_P106194	0.0018792757	down	2.2740817	-2.2740817	-1.185284	FOS	Homo sapiens FBJ murine osteosarcoma viral oncogene homolog (FOS), mRNA [NM_005252]	chr14	hs|14q24.3
A_23_P23947	0.0020720998	up	1.9638319	1.9638319	0.97367144	MAP3K8	Homo sapiens mitogen-activated protein kinase kinase kinase 8 (MAP3K8), transcript variant 1, mRNA [NM_005204]	chr10	hs|10p11.23
A_22_P00004415	0.0021257496	up	2.7600133	2.7600133	1.4646752		Homo sapiens hypothetical protein MGC13008, mRNA (cDNA clone MGC:13008 IMAGE:3532504), complete cds. [BC005072]	chr17	hs|17p11.2
A_33_P3408117	0.0021526192	down	1.8727834	-1.8727834	-0.90518403	ZNF717	Homo sapiens zinc finger protein 717 (ZNF717), transcript variant 1, mRNA [NM_001128223]	chr3	hs|3p12.3
A_33_P3244096	0.0022100161	down	2.2725928	-2.2725928	-1.1843392	CASK	calcium/calmodulin-dependent serine protein kinase (MAGUK family) [Source:HGNC Symbol;Acc:HGNC:1497] [ENST00000378154]	chrX	hs|Xp11.4
A_33_P3334015	0.0022487582	up	2.2648551	2.2648551	1.1794188	NATD1	Homo sapiens N-acetyltransferase domain containing 1 (NATD1), mRNA [NM_152914]	chr17	hs|17p11.2
A_22_P00000277	0.0022652645	up	2.572933	2.572933	1.3634138	POM121L1P	Homo sapiens POM121 transmembrane nucleoporin-like 1, pseudogene (POM121L1P), non-coding RNA [NR_024591]	chr22	hs|22q11.22
A_23_P350895	0.0023073733	up	1.9967194	1.9967194	0.99763155		RAB GTPase activating protein 1 [Source:HGNC Symbol;Acc:HGNC:17155] [ENST00000317419]	chr9	hs|9q33.2
A_33_P3268181	0.0023509173	up	2.291997	2.291997	1.1966051	LIMS2	Homo sapiens LIM and senescent cell antigen-like domains 2 (LIMS2), transcript variant 5, mRNA [NM_001161404]	chr2	hs|2q14.3
A_33_P3398111	0.0023746127	up	2.6038647	2.6038647	1.3806545	ZC3H18-AS1	Homo sapiens cDNA FLJ45530 fis, clone BRTHA2028297. [AK127438]	chr16	hs|16q24.2
A_23_P376488	0.0024381035	up	1.9507145	1.9507145	0.9640026	TNF	Homo sapiens tumor necrosis factor (TNF), mRNA [NM_000594]	chr6	hs|6p21.33
A_23_P133408	0.0024801088	up	2.152375	2.152375	1.1059294	CSF2	Homo sapiens colony stimulating factor 2 (granulocyte-macrophage) (CSF2), mRNA [NM_000758]	chr5	hs|5q31.1
A_23_P19673	0.0025678412	up	2.0505981	2.0505981	1.0360448	SGK1	Homo sapiens serum/glucocorticoid regulated kinase 1 (SGK1), transcript variant 1, mRNA [NM_005627]	chr6	hs|6q23.2
A_22_P00015975	0.0027385936	up	3.3024147	3.3024147	1.7235212	lnc-TELO2-3	LNCipedia lincRNA (lnc-TELO2-3), lincRNA [lnc-TELO2-3:1]	chr16	hs|16p13.3
A_21_P0013973	0.002776395	up	2.2153914	2.2153914	1.1475616		Homo sapiens FP6651 mRNA, complete cds. [AF461900]	chr5	hs|5q33.3
A_22_P00015552	0.0028625522	up	3.5089362	3.5089362	1.8110337	lnc-STOM-1	Homo sapiens cDNA FLJ27200 fis, clone SYN03061. [AK130710]	chr9	hs|9q33.2
A_33_P3214720	0.0030006284	up	1.9421465	1.9421465	0.95765203	ZC3H12A	Homo sapiens zinc finger CCCH-type containing 12A (ZC3H12A), mRNA [NM_025079]	chr1	hs|1p34.3
A_22_P00017243	0.0031366476	up	2.4633226	2.4633226	1.3006055	lnc-UMPS-2	Q98JH0_RHILO (Q98JH0) ATP-binding protein of ABC transporter, partial (4%) [THC2725968]	chr3	hs|3q21.2
A_33_P3318509	0.0031576157	up	1.9940705	1.9940705	0.99571645	CLEC4E	Homo sapiens C-type lectin domain family 4, member E (CLEC4E), mRNA [NM_014358]	chr12	hs|12p13.31
A_22_P00020997	0.0031870524	up	3.2100654	3.2100654	1.6826026	lnc-FAM83H-1	Synthetic construct Homo sapiens gateway clone IMAGE:100016616 3' read MAPK15 mRNA. [CU688373]	chr8	hs|8q24.3
A_22_P00014249	0.0031893007	up	2.4123995	2.4123995	1.2704688			chr15	hs|15q26.1
A_23_P74309	0.0032268183	up	2.2776809	2.2776809	1.1875656	NOS1AP	Homo sapiens nitric oxide synthase 1 (neuronal) adaptor protein (NOS1AP), transcript variant 1, mRNA [NM_014697]	chr1	hs|1q23.3
A_22_P00019521	0.003238192	up	2.345345	2.345345	1.2298001	lnc-OAZ3-1	Q8T8X9_DROME (Q8T8X9) AT17674p, partial (4%) [THC2729734]	chr1	hs|1q21.3
A_21_P0011309	0.0032513842	up	2.6208909	2.6208909	1.3900572	HERC2P10	hect domain and RLD 2 pseudogene 10 [Source:HGNC Symbol;Acc:HGNC:39056] [ENST00000570209]	chr15	hs|15q13.2
A_23_P165624	0.0032805803	up	2.4611225	2.4611225	1.2993164	TNFAIP6	Homo sapiens tumor necrosis factor, alpha-induced protein 6 (TNFAIP6), mRNA [NM_007115]	chr2	hs|2q23.3
A_21_P0005906	0.00343517	up	2.7221806	2.7221806	1.4447628		cancer susceptibility candidate 19 (non-protein coding) [Source:HGNC Symbol;Acc:HGNC:49476] [ENST00000521815]	chr8	hs|8q24.21
A_33_P3244478	0.0034963957	up	1.788281	1.788281	0.8385734	ACVR2B-AS1	Homo sapiens ACVR2B antisense RNA 1 (ACVR2B-AS1), long non-coding RNA [NR_028389]	chr3	hs|3p22.2
A_23_P155123	0.0036113327	up	2.1351683	2.1351683	1.0943497	CYP2D6	Homo sapiens cytochrome P450, family 2, subfamily D, polypeptide 6 (CYP2D6), transcript variant 1, mRNA [NM_000106]	chr22	hs|22q13.2
A_24_P129341	0.003678764	up	2.0793936	2.0793936	1.0561628	AKR1B10	Homo sapiens aldo-keto reductase family 1, member B10 (aldose reductase) (AKR1B10), mRNA [NM_020299]	chr7	hs|7q33
A_23_P37359	0.0037993765	up	1.8693702	1.8693702	0.9025523	CIDEB	Homo sapiens cell death-inducing DFFA-like effector b (CIDEB), mRNA [NM_014430]	chr14	hs|14q12
A_33_P3214129	0.0039128684	up	1.7788658	1.7788658	0.83095765	LOC728061	Homo sapiens cDNA: FLJ21498 fis, clone COL05627. [AK025151]	chr9	hs|9q22.32
A_33_P3327444	0.0039134184	up	1.8383553	1.8383553	0.87841564	BACH1	Homo sapiens BTB and CNC homology 1, basic leucine zipper transcription factor 1 (BACH1), transcript variant t, non-coding RNA [NR_027655]	chr21	hs|21q21.3
A_33_P3415678	0.003927359	down	2.1005676	-2.1005676	-1.0707792		Q642U1_MOUSE (Q642U1) Mkl1 protein, partial (7%) [THC2665255]	chr22	hs|22q13.1
A_33_P3355588	0.0040493445	down	1.9060751	-1.9060751	-0.930605	lnc-ADI1-1	ALU1_HUMAN (P39188) Alu subfamily J sequence contamination warning entry, partial (17%) [THC2638758]	chr2	hs|2p25.3
A_21_P0014515	0.00408087	up	1.8757523	1.8757523	0.90746933	LOC101928461	Homo sapiens uncharacterized LOC101928461 (LOC101928461), long non-coding RNA [NR_125858]	chr6	hs|6q23.3
A_22_P00015220	0.0042252596	up	3.228561	3.228561	1.6908913			chr17	hs|17q24.3
A_22_P00003413	0.0043424293	up	2.1662774	2.1662774	1.115218	LOC102725407	PREDICTED: Homo sapiens uncharacterized LOC102725407 (LOC102725407), transcript variant X1, ncRNA [XR_425532]	chr2	hs|2q36.1
A_22_P00013163	0.004444171	up	2.2532976	2.2532976	1.1720378	lnc-RNF113B-2	Q8NM35_CORGL (Q8NM35) Predicted epimerase, PhzC/PhzF homolog, partial (6%) [THC2590035]	chr13	hs|13q32.2
A_21_P0014185	0.0044953628	up	2.193394	2.193394	1.1331649		Homo sapiens clone HQ0262. [AF090910]	chr7	hs|7p21.3
A_33_P3312194	0.0046076463	up	1.8444681	1.8444681	0.8832048	TBCB	tubulin folding cofactor B [Source:HGNC Symbol;Acc:HGNC:1989] [ENST00000392178]	chr19	hs|19q13.12
A_21_P0008872	0.004659788	up	2.090211	2.090211	1.0636485	lnc-IL4R-2	Homo sapiens cDNA: FLJ21408 fis, clone COL03917. [AK025061]	chr16	hs|16p12.1
A_21_P0008060	0.004880756	up	1.7366356	1.7366356	0.79629505	TPT1-AS1	Homo sapiens TPT1 antisense RNA 1 (TPT1-AS1), long non-coding RNA [NR_024458]	chr13	hs|13q14.13
A_19_P00813087	0.0048863497	up	2.0912879	2.0912879	1.0643916	LINC01158	Homo sapiens long intergenic non-protein coding RNA 1158 (LINC01158), long non-coding RNA [NR_037883]	chr2	hs|2q12.1
A_33_P3285444	0.004934095	down	2.0342047	-2.0342047	-1.0244648	TERF1	Homo sapiens telomeric repeat binding factor (NIMA-interacting) 1 (TERF1), transcript variant 1, mRNA [NM_017489]	chr8	hs|8q21.11
A_23_P57236	0.0049779923	up	1.9753393	1.9753393	0.9821005	GGT7	Homo sapiens gamma-glutamyltransferase 7 (GGT7), mRNA [NM_178026]	chr20	hs|20q11.22
A_22_P00025821	0.0050711734	up	3.1388078	3.1388078	1.6502167			chr5	hs|5q31.1
A_22_P00008555	0.00553924	up	2.1216953	2.1216953	1.0852175	lnc-KCNMB2-7	LNCipedia lincRNA (lnc-KCNMB2-7), lincRNA [lnc-KCNMB2-7:1]	chr3	hs|3q26.32
A_21_P0012044	0.005696087	up	2.094258	2.094258	1.0664393	LOC102725407		chr2	hs|2q36.1
A_33_P3356031	0.005729195	up	1.7176919	1.7176919	0.78047127	SMG7	SMG7 nonsense mediated mRNA decay factor [Source:HGNC Symbol;Acc:HGNC:16792] [ENST00000367538]	chr1	hs|1q25.3
A_22_P00024660	0.005802406	up	2.1207902	2.1207902	1.0846019	lnc-HDDC2-3	LNCipedia lincRNA (lnc-HDDC2-3), lincRNA [lnc-HDDC2-3:1]	chr6	hs|6q22.31
A_23_P106806	0.0059261783	up	1.9365256	1.9365256	0.9534705	PRSS27	Homo sapiens protease, serine 27 (PRSS27), mRNA [NM_031948]	chr16	hs|16p13.3
A_23_P383422	0.005947848	up	1.9401337	1.9401337	0.9561561	NFKBID	Homo sapiens nuclear factor of kappa light polypeptide gene enhancer in B-cells inhibitor, delta (NFKBID), mRNA [NM_139239]	chr19	hs|19q13.12
A_33_P3228322	0.0060144304	up	1.7575479	1.7575479	0.81356394	IL18BP	Homo sapiens interleukin 18 binding protein (IL18BP), transcript variant A, mRNA [NM_173042]	chr11	hs|11q13.4
A_33_P3422240	0.0060949363	up	1.7779198	1.7779198	0.8301902	UVSSA	Homo sapiens UV-stimulated scaffold protein A (UVSSA), mRNA [NM_020894]	chr4	hs|4p16.3
A_22_P00023302	0.006111252	down	2.0952702	-2.0952702	-1.0671363		Homo sapiens cDNA clone IMAGE:4430424, **** WARNING: chimeric clone ****. [BC017739]	chr8	hs|8q24.22
A_23_P371865	0.0061445585	up	1.7601969	1.7601969	0.81573683	CDYL2	Homo sapiens chromodomain protein, Y-like 2 (CDYL2), mRNA [NM_152342]	chr16	hs|16q23.2
A_23_P72096	0.0062585566	up	1.8290136	1.8290136	0.8710658	IL1A	Homo sapiens interleukin 1, alpha (IL1A), mRNA [NM_000575]	chr2	hs|2q13
A_21_P0014400	0.0062621324	up	1.7960598	1.7960598	0.8448354	DBNDD2	Homo sapiens cDNA FLJ40696 fis, clone THYMU2025325. [AK098015]	chr20	hs|20q13.12
A_22_P00015977	0.0062680496	up	2.5995347	2.5995347	1.3782535	lnc-TERF1-1	Homo sapiens cDNA FLJ44839 fis, clone BRACE3048904. [AK126789]	chr8	hs|8q21.11
A_22_P00018327	0.0064109224	up	2.0536835	2.0536835	1.0382138	lnc-ZNF91-2	LNCipedia lincRNA (lnc-ZNF91-2), lincRNA [lnc-ZNF91-2:1]	chr19	hs|19p12
A_21_P0003941	0.00650356	up	1.9593586	1.9593586	0.97038144	LUCAT1	lung cancer associated transcript 1 (non-protein coding) [Source:HGNC Symbol;Acc:HGNC:48498] [ENST00000513626]	chr5	hs|5q14.3
A_22_P00007204	0.0065444238	up	2.085119	2.085119	1.0601298	MIR17HG	Homo sapiens miR-17-92 cluster host gene (non-protein coding) (MIR17HG), transcript variant 2, long non-coding RNA [NR_027349]	chr13	hs|13q31.3
A_33_P3258600	0.006553539	up	1.985536	1.985536	0.9895285	NYNRIN	Homo sapiens NYN domain and retroviral integrase containing (NYNRIN), mRNA [NM_025081]	chr14	hs|14q12
A_22_P00007733	0.0066200616	up	2.0447555	2.0447555	1.0319283			chr8	hs|8p12
A_21_P0000086	0.006746308	up	1.7744819	1.7744819	0.8273978	GOLGA3	Homo sapiens golgin A3 (GOLGA3), transcript variant 2, mRNA [NM_001172557]	chr12	hs|12q24.33
A_33_P3246022	0.0067553	up	2.0383627	2.0383627	1.0274107		SLIT-ROBO Rho GTPase activating protein 2 [Source:HGNC Symbol;Acc:HGNC:19751] [ENST00000624686]	chr1	hs|1q21.1
A_23_P74609	0.00689378	up	1.6150781	1.6150781	0.6916039	G0S2	Homo sapiens G0/G1 switch 2 (G0S2), mRNA [NM_015714]	chr1	hs|1q32.2
A_21_P0013479	0.0069059012	up	1.9814913	1.9814913	0.98658663	XLOC_l2_014197	BROAD Institute lincRNA (XLOC_l2_014197), lincRNA [TCONS_l2_00027752]	chr8	hs|8q11.21
A_22_P00021963	0.006913639	up	2.5004036	2.5004036	1.322161	lnc-NLRP12-2	LNCipedia lincRNA (lnc-NLRP12-2), lincRNA [lnc-NLRP12-2:1]	chr19	hs|19q13.42
A_22_P00009356	0.006941216	up	2.073483	2.073483	1.0520562	lnc-LRRTM1-2	LNCipedia lincRNA (lnc-LRRTM1-2), lincRNA [lnc-LRRTM1-2:1]	chr2	hs|2p12
A_21_P0000145	0.0069604088	down	1.9438343	-1.9438343	-0.9589052	TMEM56-RWDD3	Homo sapiens TMEM56-RWDD3 readthrough (TMEM56-RWDD3), mRNA [NM_001199691]	chr1	hs|1p21.3
A_22_P00001296	0.0070861094	up	2.7143643	2.7143643	1.4406143		PREDICTED: Homo sapiens uncharacterized LOC100127946 (LOC100127946), mRNA [XM_001717040]	chr11	hs|11q13.3
A_22_P00015477	0.007232705	up	4.2359314	4.2359314	2.0826793	lnc-STAG1-2	DB051383 TESTI2 Homo sapiens cDNA clone TESTI2041256 5', mRNA sequence [DB051383]	chr3	hs|3q22.3
A_33_P3365845	0.0073317103	up	1.7676771	1.7676771	0.8218547			chr13	hs|13q12.13
A_22_P00002555	0.0073600304	up	2.3927567	2.3927567	1.2586737	lnc-C17orf75-2	LNCipedia lincRNA (lnc-C17orf75-2), lincRNA [lnc-C17orf75-2:1]	chr17	hs|17q11.2
A_33_P3404336	0.0075439974	up	1.7271345	1.7271345	0.7883804		Homo sapiens cDNA FLJ27256 fis, clone SYN09689. [AK130766]	chr17	hs|17q25.3
A_22_P00003557	0.00756534	up	2.2813983	2.2813983	1.1899183	SLC7A11-AS1	Homo sapiens SLC7A11 antisense RNA 1 (SLC7A11-AS1), long non-coding RNA [NR_038380]	chr4	hs|4q28.3
A_21_P0006951	0.0075985594	up	2.5323741	2.5323741	1.3404906	lnc-PITRM1-5	LNCipedia lincRNA (lnc-PITRM1-5), lincRNA [lnc-PITRM1-5:1]	chr10	hs|10p15.2
A_21_P0008220	0.007601544	down	2.1085768	-2.1085768	-1.0762695	lnc-TUBGCP3-6	LNCipedia lincRNA (lnc-TUBGCP3-6), lincRNA [lnc-TUBGCP3-6:2]	chr13	hs|13q34
A_23_P167683	0.007712545	up	2.0471709	2.0471709	1.0336316	GDNF	Homo sapiens glial cell derived neurotrophic factor (GDNF), transcript variant 1, mRNA [NM_000514]	chr5	hs|5p13.2
A_23_P129903	0.0077609364	up	1.841239	1.841239	0.88067687	TRIM16L	Homo sapiens tripartite motif containing 16-like (TRIM16L), mRNA [NM_001037330]	chr17	hs|17p11.2
A_33_P3227842	0.007791774	up	1.7000653	1.7000653	0.76559013	EPB41	Homo sapiens erythrocyte membrane protein band 4.1 (EPB41), transcript variant 3, mRNA [NM_001166006]	chr1	hs|1p35.3
A_23_P11697	0.008007111	up	3.9522054	3.9522054	1.9826579	HMGB4	Homo sapiens high mobility group box 4 (HMGB4), transcript variant 1, mRNA [NM_145205]	chr1	hs|1p35.1
A_22_P00012868	0.008042284	up	2.2588463	2.2588463	1.1755861			chr10	hs|10q11.21
A_33_P3209200	0.008107746	up	1.8153937	1.8153937	0.8602824		PREDICTED: Homo sapiens uncharacterized LOC101927724 (LOC101927724), ncRNA [XR_433069]	chr15	hs|15q13.3
A_21_P0011013	0.008139364	up	1.6692153	1.6692153	0.7391701	XLOC_l2_002729	BROAD Institute lincRNA (XLOC_l2_002729), lincRNA [TCONS_l2_00005134]	chr11	hs|11q14.1
A_33_P3331711	0.00818251	up	1.8285806	1.8285806	0.8707242	LOC100130463	Homo sapiens cDNA FLJ42307 fis, clone TRACH2005066. [AK124300]	chr13	hs|13q34
A_24_P460419	0.008214267	down	2.7999866	-2.7999866	-1.4854199	LRRC10B	Homo sapiens leucine rich repeat containing 10B (LRRC10B), mRNA [NM_001145077]	chr11	hs|11q12.2
A_33_P3322499	0.00822072	down	1.8238189	-1.8238189	-0.8669625	ZNF833P	Homo sapiens zinc finger protein 833, pseudogene (ZNF833P), non-coding RNA [NR_028594]	chr19	hs|19p13.2
A_23_P76218	0.008394614	up	1.8264835	1.8264835	0.8690687	DCD	Homo sapiens dermcidin (DCD), transcript variant 1, mRNA [NM_053283]	chr12	hs|12q13.2
A_21_P0011260	0.008486111	up	1.8613961	1.8613961	0.8963851		603036639F1 NIH_MGC_115 Homo sapiens cDNA clone IMAGE:5177672 5', mRNA sequence [BI821606]	chr14	hs|14q32.32
A_23_P91104	0.008492796	up	1.8178216	1.8178216	0.86221063	KCNK3	Homo sapiens potassium channel, two pore domain subfamily K, member 3 (KCNK3), mRNA [NM_002246]	chr2	hs|2p23.3
A_22_P00000680	0.008544527	up	2.0095437	2.0095437	1.0068679	lnc-ADAL-1	LNCipedia lincRNA (lnc-ADAL-1), lincRNA [lnc-ADAL-1:1]	chr15	hs|15q15.2
A_33_P3230478	0.008677804	up	1.7923833	1.7923833	0.8418792	C1S	Homo sapiens complement component 1, s subcomponent (C1S), transcript variant 1, mRNA [NM_201442]	chr12	hs|12p13.31
A_21_P0007008	0.0086819865	up	1.6880553	1.6880553	0.75536215	lnc-WAPAL-1	Q3W6C2_9ACTO (Q3W6C2) Acyl-CoA dehydrogenase, C-terminal, partial (7%) [THC2690543]	chr10	hs|10q23.2
A_22_P00003295	0.008717965	up	2.1233716	2.1233716	1.0863569	STARD4-AS1	Homo sapiens STARD4 antisense RNA 1 (STARD4-AS1), long non-coding RNA [NR_040093]	chr5	hs|5q22.1
A_23_P108342	0.008721095	down	1.699784	-1.699784	-0.7653515	ZNF571	Homo sapiens zinc finger protein 571 (ZNF571), transcript variant 2, mRNA [NM_016536]	chr19	hs|19q13.12
A_24_P416346	0.008730869	up	2.0471609	2.0471609	1.0336244	ETV4	Homo sapiens ets variant 4 (ETV4), transcript variant 2, mRNA [NM_001079675]	chr17	hs|17q21.31
A_21_P0004229	0.008830861	up	1.6988813	1.6988813	0.764585	lnc-TRIO-1	LNCipedia lincRNA (lnc-TRIO-1), lincRNA [lnc-TRIO-1:1]	chr5	hs|5p15.2
A_33_P3271711	0.00886173	down	1.5945299	-1.5945299	-0.6731311			chr3	hs|3p26.1
A_22_P00022265	0.008896948	up	2.7955487	2.7955487	1.4831314	lnc-C11orf36-2	LNCipedia lincRNA (lnc-C11orf36-2), lincRNA [lnc-C11orf36-2:1]	chr11	hs|11p15.4
A_21_P0011707	0.008915031	up	1.6963384	1.6963384	0.762424	XLOC_l2_006797	BROAD Institute lincRNA (XLOC_l2_006797), lincRNA [TCONS_l2_00012657]	chr19	hs|19q13.41
A_21_P0000127	0.008928563	up	2.50242	2.50242	1.3233238	SSC5D	Homo sapiens scavenger receptor cysteine rich family, 5 domains (SSC5D), transcript variant 2, mRNA [NM_001195267]	chr19	hs|19q13.42
A_33_P3350306	0.008996417	up	1.935215	1.935215	0.95249385	ZNF589	Homo sapiens zinc finger protein 589 (ZNF589), mRNA [NM_016089]	chr3	hs|3p21.31
A_23_P357760	0.009032203	up	1.8384513	1.8384513	0.8784909	ARSD	arylsulfatase D [Source:HGNC Symbol;Acc:HGNC:717] [ENST00000481340]	chrX	hs|Xp22.33
A_22_P00022583	0.009090638	up	1.9055653	1.9055653	0.930219	lnc-SLURP1-1	LNCipedia lincRNA (lnc-SLURP1-1), lincRNA [lnc-SLURP1-1:1]	chr8	hs|8q24.3
A_33_P3382267	0.009253498	up	1.7018539	1.7018539	0.7671071	SEC16A	Homo sapiens SEC16 homolog A (S. cerevisiae) (SEC16A), transcript variant 1, mRNA [NM_014866]	chr9	hs|9q34.3
A_21_P0010594	0.009263776	up	1.827549	1.827549	0.86991006	XLOC_l2_000727	BROAD Institute lincRNA (XLOC_l2_000727), lincRNA [TCONS_l2_00000969]	chr1	hs|1p36.33
A_22_P00021365	0.009416167	up	2.0491464	2.0491464	1.0350231	lnc-C9orf156-2	LNCipedia lincRNA (lnc-C9orf156-2), lincRNA [lnc-C9orf156-2:1]	chr9	hs|9q22.33
A_33_P3419910	0.009442597	up	1.6741831	1.6741831	0.7434573			chr7	hs|7p14.3
A_32_P360193	0.00951951	up	2.1440008	2.1440008	1.1003054	DNHD1	Homo sapiens dynein heavy chain domain 1 (DNHD1), transcript variant 1, mRNA [NM_144666]	chr11	hs|11p15.4
A_23_P393401	0.0095249815	up	1.6842028	1.6842028	0.75206584	PDXDC2P	Homo sapiens pyridoxal-dependent decarboxylase domain containing 2, pseudogene (PDXDC2P), non-coding RNA [NR_003610]	chr16	hs|16q22.1
A_24_P257416	0.009552493	up	1.7708709	1.7708709	0.8244591	CXCL2	Homo sapiens chemokine (C-X-C motif) ligand 2 (CXCL2), mRNA [NM_002089]	chr4	hs|4q13.3
A_23_P145786	0.009668943	up	1.7079952	1.7079952	0.7723039	MLXIPL	Homo sapiens MLX interacting protein-like (MLXIPL), transcript variant 1, mRNA [NM_032951]	chr7	hs|7q11.23
A_21_P0011692	0.009734311	up	2.237431	2.237431	1.1618432	XLOC_l2_006718	BROAD Institute lincRNA (XLOC_l2_006718), lincRNA [TCONS_l2_00012516]	chr19	hs|19q13.12
A_22_P00006964	0.009853745	up	2.3595622	2.3595622	1.2385192		PREDICTED: Homo sapiens uncharacterized LOC101927127 (LOC101927127), ncRNA [XR_250474]	chr9	hs|9q21.13
A_23_P164313	0.009924202	up	2.2149143	2.2149143	1.1472509	MINK1	Homo sapiens misshapen-like kinase 1 (MINK1), transcript variant 3, mRNA [NM_153827]	chr17	hs|17p13.2
A_23_P204847	0.009953488	up	1.7240685	1.7240685	0.7858171	LCP1	Homo sapiens lymphocyte cytosolic protein 1 (L-plastin) (LCP1), mRNA [NM_002298]	chr13	hs|13q14.13
A_21_P0007422	0.010042431	down	2.5404868	-2.5404868	-1.3451049	lnc-RP11-890B15.2.1-2	LNCipedia lincRNA (lnc-RP11-890B15.2.1-2), lincRNA [lnc-RP11-890B15.2.1-2:1]	chr11	hs|11q24.3
A_22_P00001321	0.010139253	up	2.7011864	2.7011864	1.4335932	lnc-ANTXRL-2	Homo sapiens cDNA clone IMAGE:4825811. [BC031882]	chr10	hs|10q11.22
A_33_P3276112	0.010179442	up	1.895452	1.895452	0.9225419	lnc-CTD-2517M22.14.1-1	Homo sapiens cDNA FLJ44789 fis, clone BRACE3038760. [AK126743]	chr8	hs|8q24.3
A_23_P111194	0.010286821	up	2.0801773	2.0801773	1.0567065	SPDEF	Homo sapiens SAM pointed domain containing ETS transcription factor (SPDEF), transcript variant 1, mRNA [NM_012391]	chr6	hs|6p21.31
A_22_P00002468	0.010312413	up	1.9232335	1.9232335	0.9435339	lnc-C15orf48-1	LNCipedia lincRNA (lnc-C15orf48-1), lincRNA [lnc-C15orf48-1:3]	chr15	hs|15q21.1
A_23_P315364	0.010367246	up	1.7063942	1.7063942	0.770951	CXCL2	Homo sapiens chemokine (C-X-C motif) ligand 2 (CXCL2), mRNA [NM_002089]	chr4	hs|4q13.3
A_33_P3322415	0.010449871	up	1.7422945	1.7422945	0.80098855	MARK4	Homo sapiens MAP/microtubule affinity-regulating kinase 4 (MARK4), transcript variant 2, mRNA [NM_031417]	chr19	hs|19q13.32
A_22_P00023898	0.010511349	up	2.080418	2.080418	1.0568734	lnc-PHYHD1-1	LNCipedia lincRNA (lnc-PHYHD1-1), lincRNA [lnc-PHYHD1-1:1]	chr9	hs|9q34.11
A_22_P00020707	0.010525117	up	2.0960321	2.0960321	1.0676608	lnc-JAG1-6	Homo sapiens cDNA clone IMAGE:4824066. [BC026111]	chr20	hs|20p12.2
A_33_P3347869	0.010654632	up	1.6622218	1.6622218	0.7331129	C3	Homo sapiens complement component 3 (C3), mRNA [NM_000064]	chr19	hs|19p13.3
A_22_P00015244	0.010696336	up	2.1078596	2.1078596	1.0757787	lnc-SPAG1-3	DA858050 PLACE7 Homo sapiens cDNA clone PLACE7009487 5', mRNA sequence [DA858050]	chr8	hs|8q22.2
A_22_P00018036	0.010708144	up	2.1287	2.1287	1.0899726	lnc-ZNF236-1	LNCipedia lincRNA (lnc-ZNF236-1), lincRNA [lnc-ZNF236-1:1]	chr18	hs|18q23
A_22_P00007455	0.010827876	up	1.9885671	1.9885671	0.99172926	lnc-GTDC1-4	DA733024 NT2RP2 Homo sapiens cDNA clone NT2RP2002016 5', mRNA sequence [DA733024]	chr2	hs|2q22.3
A_23_P152462	0.011012089	up	1.881351	1.881351	0.91176903	STX1B	syntaxin 1B [Source:HGNC Symbol;Acc:HGNC:18539] [ENST00000215095]	chr16	hs|16p11.2
A_33_P6592586	0.011032944	up	1.9095519	1.9095519	0.9332341	STARD13	StAR-related lipid transfer (START) domain containing 13 [Source:HGNC Symbol;Acc:HGNC:19164] [ENST00000344312]	chr13	hs|13q13.1
A_23_P45786	0.011033076	up	1.7166328	1.7166328	0.7795815	COL9A2	Homo sapiens collagen, type IX, alpha 2 (COL9A2), mRNA [NM_001852]	chr1	hs|1p34.2
A_22_P00004836	0.011046312	up	2.598303	2.598303	1.3775697	lnc-CYB5D2-2	7a29a02.x1 NCI_CGAP_GC6 Homo sapiens cDNA clone IMAGE:3220106 3', mRNA sequence [BE550536]	chr17	hs|17p13.2
A_33_P3410351	0.011051019	up	2.1060874	2.1060874	1.0745653	GSTM2	Homo sapiens glutathione S-transferase mu 2 (muscle) (GSTM2), transcript variant 1, mRNA [NM_000848]	chr1	hs|1p13.3
A_22_P00019097	0.0111699775	up	2.2029176	2.2029176	1.1394155		DA442494 CTONG2 Homo sapiens cDNA clone CTONG2011914 5', mRNA sequence [DA442494]	chr8	hs|8q22.3
A_22_P00017709	0.011198027	up	2.1485198	2.1485198	1.103343	LOC101929172	Homo sapiens uncharacterized LOC101929172 (LOC101929172), long non-coding RNA [NR_104677]	chr8	hs|8p21.3
A_32_P34552	0.0112793995	down	1.6810635	-1.6810635	-0.7493742	POLB	Homo sapiens polymerase (DNA directed), beta (POLB), mRNA [NM_002690]	chr8	hs|8p11.21
A_23_P78608	0.011303599	up	1.6948588	1.6948588	0.7611651	DENND1C	Homo sapiens DENN/MADD domain containing 1C (DENND1C), transcript variant 1, mRNA [NM_024898]	chr19	hs|19p13.3
A_22_P00023153	0.011322496	up	4.2123685	4.2123685	2.0746317		Homo sapiens cDNA clone IMAGE:5267578. [BC038731]	chr8	hs|8q21.3
A_33_P3248004	0.011348303	up	3.297402	3.297402	1.7213297	LOC399886	Homo sapiens uncharacterized LOC399886 (LOC399886), long non-coding RNA [NR_122071]	chr11	hs|11p11.2
A_22_P00007317	0.011363537	up	2.0440958	2.0440958	1.0314628	LINC01146	long intergenic non-protein coding RNA 1146 [Source:HGNC Symbol;Acc:HGNC:49467] [ENST00000557339]	chr14	hs|14q31.3
A_23_P60793	0.011392495	up	1.5543975	1.5543975	0.63635546	ASMTL-AS1	Homo sapiens ASMTL antisense RNA 1 (ASMTL-AS1), transcript variant 2, long non-coding RNA [NR_026710]	chrX	hs|Xp22.33
A_23_P51019	0.0114010405	down	1.9524635	-1.9524635	-0.96529555	SCN2A	Homo sapiens sodium channel, voltage gated, type II alpha subunit (SCN2A), transcript variant 1, mRNA [NM_021007]	chr2	hs|2q24.3
A_33_P3284129	0.01158624	down	1.6084682	-1.6084682	-0.68568736	LYPD1	Homo sapiens LY6/PLAUR domain containing 1 (LYPD1), transcript variant 1, mRNA [NM_144586]	chr2	hs|2q21.2
A_24_P250922	0.011615765	up	1.9026349	1.9026349	0.9279987	PTGS2	Homo sapiens prostaglandin-endoperoxide synthase 2 (prostaglandin G/H synthase and cyclooxygenase) (PTGS2), mRNA [NM_000963]	chr1	hs|1q31.1
A_22_P00009828	0.011670106	up	2.0442948	2.0442948	1.0316032		Q9RWU3_DEIRA (Q9RWU3) Sporulation protein SpoIID-related protein, partial (4%) [THC2653215]	chr17	hs|17q25.3
A_33_P3301266	0.011742368	up	1.9183671	1.9183671	0.9398788	BTNL8	Homo sapiens butyrophilin-like 8 (BTNL8), transcript variant 4, mRNA [NM_001159708]	chr5	hs|5q35.3
A_23_P157527	0.011745198	down	1.6718111	-1.6718111	-0.74141186	LRRCC1	Homo sapiens leucine rich repeat and coiled-coil centrosomal protein 1 (LRRCC1), mRNA [NM_033402]	chr8	hs|8q21.2
A_24_P145629	0.011764588	up	1.9198517	1.9198517	0.94099486	SERINC2	Homo sapiens serine incorporator 2 (SERINC2), transcript variant 1, mRNA [NM_178865]	chr1	hs|1p35.2
A_21_P0014619	0.011847785	up	2.0075042	2.0075042	1.005403	LOC101928953	K-EST0061450 S5SNU484 Homo sapiens cDNA clone S5SNU484-37-A01 5', mRNA sequence [BQ082135]	chr8	hs|8q24.3
A_23_P307310	0.011849528	up	1.568262	1.568262	0.6491666	ACAN	Homo sapiens aggrecan (ACAN), transcript variant 2, mRNA [NM_013227]	chr15	hs|15q26.1
A_22_P00012306	0.011859166	up	1.8339834	1.8339834	0.87498057	lnc-PPP4R1-5	LNCipedia lincRNA (lnc-PPP4R1-5), lincRNA [lnc-PPP4R1-5:1]	chr18	hs|18p11.22
A_22_P00008573	0.011868872	up	2.381951	2.381951	1.2521437	lnc-KCNT1-1	LNCipedia lincRNA (lnc-KCNT1-1), lincRNA [lnc-KCNT1-1:1]	chr9	hs|9q34.3
A_23_P144337	0.011917537	up	1.7123213	1.7123213	0.7759534	CCRN4L	Homo sapiens CCR4 carbon catabolite repression 4-like (S. cerevisiae) (CCRN4L), mRNA [NM_012118]	chr4	hs|4q31.1
A_33_P3402284	0.01196621	down	1.9617174	-1.9617174	-0.9721172	LINC00284	Homo sapiens long intergenic non-protein coding RNA 284 (LINC00284), long non-coding RNA [NR_026955]	chr13	hs|13q14.11
A_21_P0004567	0.0120445	up	1.9114248	1.9114248	0.9346484	lnc-ARRDC3-1	LNCipedia lincRNA (lnc-ARRDC3-1), lincRNA [lnc-ARRDC3-1:13]	chr5	hs|5q14.3
A_33_P3321230	0.0121296095	up	1.5482848	1.5482848	0.63067085	SLC18B1	Homo sapiens solute carrier family 18, subfamily B, member 1 (SLC18B1), mRNA [NM_052831]	chr6	hs|6q23.2
A_22_P00015303	0.012230039	up	2.1412015	2.1412015	1.0984205	B4GALT1-AS1	Homo sapiens B4GALT1 antisense RNA 1 (B4GALT1-AS1), transcript variant 3, long non-coding RNA [NR_108110]	chr9	hs|9p21.1
A_23_P216845	0.012231817	up	1.7468868	1.7468868	0.80478615	GFI1B	Homo sapiens growth factor independent 1B transcription repressor (GFI1B), transcript variant 1, mRNA [NM_004188]	chr9	hs|9q34.13
A_22_P00022809	0.012237206	up	2.111042	2.111042	1.0779552		DA472297 DFNES2 Homo sapiens cDNA clone DFNES2000144 5', mRNA sequence [DA472297]	chr15	hs|15q26.2
A_22_P00012951	0.012318956	up	2.4999304	2.4999304	1.3218879	lnc-RECQL5-1	LNCipedia lincRNA (lnc-RECQL5-1), lincRNA [lnc-RECQL5-1:1]	chr17	hs|17q25.1
A_24_P242646	0.012365411	down	1.6822643	-1.6822643	-0.7504044	CTSS	Homo sapiens cathepsin S (CTSS), transcript variant 1, mRNA [NM_004079]	chr1	hs|1q21.3
A_22_P00009537	0.012406758	up	1.9343703	1.9343703	0.95186394	LINC00173	Homo sapiens long intergenic non-protein coding RNA 173 (LINC00173), transcript variant 2, long non-coding RNA [NR_027346]	chr12	hs|12q24.22
A_22_P00003950	0.012411653	up	3.3867087	3.3867087	1.7598839	lnc-CHAD-3	EPN3_HUMAN (Q9H201) Epsin-3 (EPS-15-interacting protein 3), partial (9%) [THC2768316]	chr17	hs|17q21.33
A_19_P00318561	0.012483078	up	1.8015862	1.8015862	0.8492676	LINC01176	Homo sapiens long intergenic non-protein coding RNA 1176 (LINC01176), long non-coding RNA [NR_108081]	chr7	hs|7p14.3
A_32_P55840	0.012533088	down	1.7924657	-1.7924657	-0.84194547	LINC01556	Homo sapiens long intergenic non-protein coding RNA 1556 (LINC01556), long non-coding RNA [NR_103538]	chr6	hs|6p22.1
A_33_P3354940	0.012627025	up	1.7137936	1.7137936	0.77719337	CSF1	Homo sapiens colony stimulating factor 1 (macrophage) (CSF1), transcript variant 1, mRNA [NM_000757]	chr1	hs|1p13.3
A_33_P3216008	0.01263672	down	1.7481705	-1.7481705	-0.80584586	SKA3	Homo sapiens spindle and kinetochore associated complex subunit 3 (SKA3), transcript variant 1, mRNA [NM_145061]	chr13	hs|13q12.11
A_33_P3240497	0.012683379	down	1.9944581	-1.9944581	-0.9959968		Homo sapiens cDNA FLJ38411 fis, clone FEBRA2009352. [AK095730]	chr1	hs|1p34.1
A_21_P0010800	0.012734899	up	1.6584082	1.6584082	0.7297991	LOC101927762	Homo sapiens uncharacterized LOC101927762 (LOC101927762), long non-coding RNA [NR_120629]	chr10	hs|10p15.3
A_23_P357546	0.012742314	up	1.8510785	1.8510785	0.8883661	PNKD	Homo sapiens paroxysmal nonkinesigenic dyskinesia (PNKD), transcript variant 1, mRNA [NM_015488]	chr2	hs|2q35
A_22_P00018166	0.012795189	up	1.8670914	1.8670914	0.90079254	LOC100505622	Homo sapiens uncharacterized LOC100505622 (LOC100505622), long non-coding RNA [NR_038332]	chr19	hs|19q13.2
A_33_P3229789	0.012858615	up	1.6790717	1.6790717	0.7476638			chr19	hs|19q13.43
A_22_P00023286	0.012916016	up	1.9632087	1.9632087	0.9732135	lnc-CD1D-3	PREDICTED: Homo sapiens KIRREL intronic transcript 1 (non-protein coding) (KIRREL-IT1), misc_RNA [XR_133208]	chr1	hs|1q23.1
A_24_P374962	0.012958819	up	1.6634203	1.6634203	0.73415273	STAG3L2	Homo sapiens stromal antigen 3-like 2 (pseudogene) (STAG3L2), non-coding RNA [NR_040584]	chr7	hs|7q11.23
A_23_P53724	0.012985352	up	1.7246662	1.7246662	0.78631717	CLSTN3	Homo sapiens calsyntenin 3 (CLSTN3), mRNA [NM_014718]	chr12	hs|12p13.31
A_23_P31073	0.012996671	down	1.5616577	-1.5616577	-0.6430782	MYB	Homo sapiens v-myb avian myeloblastosis viral oncogene homolog (MYB), transcript variant 2, mRNA [NM_005375]	chr6	hs|6q23.3
A_21_P0005111	0.013058495	up	1.5802908	1.5802908	0.66019005			chr6	hs|6p22.2
A_22_P00013938	0.013172821	up	1.9949576	1.9949576	0.99635804		PREDICTED: Homo sapiens uncharacterized LOC102723380 (LOC102723380), ncRNA [XR_425283]	chr21	hs|21q22.3
A_22_P00004594	0.0133050075	up	1.9221301	1.9221301	0.942706			chr8	hs|8p21.3
A_19_P00316371	0.013356096	up	1.6955221	1.6955221	0.76172954	LOC100506178	Homo sapiens uncharacterized LOC100506178 (LOC100506178), long non-coding RNA [NR_038393]	chr7	hs|7p15.3
A_22_P00011019	0.013364451	up	3.1462097	3.1462097	1.6536148	lnc-NT5C-1	xq64h07.x1 NCI_CGAP_HN9 Homo sapiens cDNA clone IMAGE:2755453 3' similar to contains Alu repetitive element;contains element PTR5 PTR5 repetitive element ;, mRNA sequence [AW262356]	chr17	hs|17q25.1
A_22_P00019956	0.013553016	down	2.629851	-2.629851	-1.3949811	NHS-AS1	Homo sapiens NHS antisense RNA 1 (NHS-AS1), long non-coding RNA [NR_046632]	chrX	hs|Xp22.13
A_23_P73702	0.013574082	up	1.5669181	1.5669181	0.6479298	MED12	Homo sapiens mediator complex subunit 12 (MED12), mRNA [NM_005120]	chrX	hs|Xq13.1
A_24_P79153	0.013592883	up	1.8644823	1.8644823	0.8987751	SCAMP4	Homo sapiens secretory carrier membrane protein 4 (SCAMP4), mRNA [NM_079834]	chr19	hs|19p13.3
A_21_P0012300	0.013858255	up	2.280513	2.280513	1.1893584	XLOC_l2_009571	BROAD Institute lincRNA (XLOC_l2_009571), lincRNA [TCONS_l2_00018071]	chr22	hs|22q13.2
A_22_P00014450	0.013890453	up	1.8829776	1.8829776	0.91301584	lnc-SH2D7-5	LNCipedia lincRNA (lnc-SH2D7-5), lincRNA [lnc-SH2D7-5:3]	chr15	hs|15q24.3
A_24_P103469	0.013922544	up	1.8131417	1.8131417	0.85849166	LST1	Homo sapiens leukocyte specific transcript 1 (LST1), transcript variant 1, mRNA [NM_007161]	chr6	hs|6p21.33
A_23_P202156	0.014076393	up	1.6338686	1.6338686	0.70829195	NFKB2	Homo sapiens nuclear factor of kappa light polypeptide gene enhancer in B-cells 2 (p49/p100) (NFKB2), transcript variant 3, mRNA [NM_001288724]	chr10	hs|10q24.32
A_22_P00021382	0.0140954675	up	1.8554167	1.8554167	0.8917432	lnc-CCDC83-1	LNCipedia lincRNA (lnc-CCDC83-1), lincRNA [lnc-CCDC83-1:1]	chr11	hs|11q14.2
A_22_P00012154	0.01415146	up	1.8833674	1.8833674	0.91331446		Q5FP93_GLUOX (Q5FP93) Manganese transport protein MntH, partial (5%) [THC2673915]	chr22	hs|22q11.22
A_22_P00012847	0.014183475	up	2.240277	2.240277	1.1636771	lnc-RASAL1-1	LNCipedia lincRNA (lnc-RASAL1-1), lincRNA [lnc-RASAL1-1:1]	chr12	hs|12q24.13
A_22_P00006467	0.014215488	up	2.0159738	2.0159738	1.0114769			chr8	hs|8q24.13
A_24_P331373	0.014296689	up	1.9729075	1.9729075	0.9803233	GUCD1	Homo sapiens guanylyl cyclase domain containing 1 (GUCD1), transcript variant 4, mRNA [NM_031444]	chr22	hs|22q11.23
A_23_P68628	0.014303113	up	1.5851172	1.5851172	0.6645895	NECAB3	Homo sapiens N-terminal EF-hand calcium binding protein 3 (NECAB3), transcript variant 2, mRNA [NM_031232]	chr20	hs|20q11.22
A_33_P3283833	0.014331938	down	1.6163529	-1.6163529	-0.6927422	FOXS1	Homo sapiens forkhead box S1 (FOXS1), mRNA [NM_004118]	chr20	hs|20q11.21
A_22_P00020623	0.014467129	up	1.9958112	1.9958112	0.99697524	lnc-HYI-1	LNCipedia lincRNA (lnc-HYI-1), lincRNA [lnc-HYI-1:1]	chr1	hs|1p34.2
A_22_P00016015	0.014486335	up	1.9555186	1.9555186	0.96755123	FOXP4-AS1	Homo sapiens FOXP4 antisense RNA 1 (FOXP4-AS1), transcript variant 3, long non-coding RNA [NR_126417]	chr6	hs|6p21.1
A_23_P431853	0.014493129	up	2.0550065	2.0550065	1.039143	ND2	mitochondrially encoded NADH dehydrogenase 2 [Source:HGNC Symbol;Acc:HGNC:7456] [ENST00000361453]	chrM
A_22_P00013913	0.014509262	up	2.0425613	2.0425613	1.0303794	lnc-RPS27L-2	LNCipedia lincRNA (lnc-RPS27L-2), lincRNA [lnc-RPS27L-2:2]	chr15	hs|15q22.2
A_23_P89973	0.01454721	up	2.510456	2.510456	1.3279495	BRSK1	Homo sapiens BR serine/threonine kinase 1 (BRSK1), mRNA [NM_032430]	chr19	hs|19q13.42
A_21_P0009274	0.014612731	down	1.7718027	-1.7718027	-0.8252179	lnc-MFSD11-2	LNCipedia lincRNA (lnc-MFSD11-2), lincRNA [lnc-MFSD11-2:1]	chr17	hs|17q25.2
A_23_P254353	0.01467967	up	1.55241	1.55241	0.6345096	NOXA1	Homo sapiens NADPH oxidase activator 1 (NOXA1), transcript variant 1, mRNA [NM_006647]	chr9	hs|9q34.3
A_22_P00025214	0.014788806	up	1.9779553	1.9779553	0.98400986			chr2	hs|2q12.1
A_22_P00011181	0.014826277	up	1.9529629	1.9529629	0.9656645	lnc-OGFOD1-1	LNCipedia lincRNA (lnc-OGFOD1-1), lincRNA [lnc-OGFOD1-1:1]	chr16	hs|16q12.2
A_33_P3274319	0.014867477	up	1.5751822	1.5751822	0.6555187	TMEM52	Homo sapiens transmembrane protein 52 (TMEM52), mRNA [NM_178545]	chr1	hs|1p36.33
A_24_P359405	0.014896976	up	1.7900515	1.7900515	0.84000105	DTX3	Homo sapiens deltex 3, E3 ubiquitin ligase (DTX3), transcript variant 1, mRNA [NM_178502]	chr12	hs|12q13.3
A_21_P0010246	0.014928351	down	1.6677427	-1.6677427	-0.73789674	lnc-WRB-2	LNCipedia lincRNA (lnc-WRB-2), lincRNA [lnc-WRB-2:3]	chr21	hs|21q22.2
A_33_P3590259	0.014938761	down	1.5895544	-1.5895544	-0.66862243	CXCL14	Homo sapiens chemokine (C-X-C motif) ligand 14 (CXCL14), mRNA [NM_004887]	chr5	hs|5q31.1
A_33_P3382100	0.014949923	up	1.5358669	1.5358669	0.6190531	IGFN1	Homo sapiens immunoglobulin-like and fibronectin type III domain containing 1 (IGFN1), mRNA [NM_001164586]	chr1	hs|1q32.1
A_23_P413180	0.015005217	down	2.0913808	-2.0913808	-1.0644557	MDM1	Homo sapiens Mdm1 nuclear protein homolog (mouse) (MDM1), transcript variant 1, mRNA [NM_017440]	chr12	hs|12q15
A_24_P192805	0.015013644	down	1.7661644	-1.7661644	-0.82061964	CARD17	Homo sapiens caspase recruitment domain family, member 17 (CARD17), mRNA [NM_001007232]	chr11	hs|11q22.3
A_23_P406928	0.01511408	up	1.8604528	1.8604528	0.8956538	ND5	mitochondrially encoded NADH dehydrogenase 5 [Source:HGNC Symbol;Acc:HGNC:7461] [ENST00000361567]	chrM
A_24_P25544	0.0151545955	up	3.54499	3.54499	1.8257816	GDNF	Homo sapiens glial cell derived neurotrophic factor (GDNF), transcript variant 1, mRNA [NM_000514]	chr5	hs|5p13.2
A_33_P3299386	0.015168126	up	1.7243414	1.7243414	0.78604543	ZNF550	Homo sapiens zinc finger protein 550 (ZNF550), transcript variant 3, mRNA [NM_001277092]	chr19	hs|19q13.43
A_33_P3308497	0.015181246	up	1.7442639	1.7442639	0.8026183	BMS1P4	Homo sapiens BMS1 pseudogene 4 (BMS1P4), non-coding RNA [NR_026592]	chr10	hs|10q22.2
A_22_P00016181	0.015197278	up	1.8511282	1.8511282	0.88840485			chr15	hs|15q23
A_21_P0013434	0.0151976235	up	1.9613019	1.9613019	0.97181165	LINC00174	long intergenic non-protein coding RNA 174 [Source:HGNC Symbol;Acc:HGNC:27788] [ENST00000438894]	chr7	hs|7q11.21
A_24_P238570	0.015214657	down	2.132357	-2.132357	-1.092449		Homo sapiens MUSP1 (MUSP1) mRNA, complete cds. [AF384996]	chr16	hs|16q24.1
A_23_P401055	0.015233512	down	1.7794442	-1.7794442	-0.8314267	SOX2	Homo sapiens SRY (sex determining region Y)-box 2 (SOX2), mRNA [NM_003106]	chr3	hs|3q26.33
A_22_P00025147	0.01530985	up	1.8140895	1.8140895	0.85924566	SLC25A30-AS1	Homo sapiens SLC25A30 antisense RNA 1 (SLC25A30-AS1), long non-coding RNA [NR_047031]	chr13	hs|13q14.13
A_23_P257164	0.015325316	up	1.6480261	1.6480261	0.72073907	AMT	Homo sapiens aminomethyltransferase (AMT), transcript variant 1, mRNA [NM_000481]	chr3	hs|3p21.31
A_22_P00013255	0.015343703	up	2.1268418	2.1268418	1.0887127	lnc-ROPN1L-2	LNCipedia lincRNA (lnc-ROPN1L-2), lincRNA [lnc-ROPN1L-2:1]	chr5	hs|5p15.2
A_33_P3307980	0.01536474	down	1.7513963	-1.7513963	-0.80850554	lnc-FAM133B-1	Homo sapiens cDNA FLJ16364 fis, clone THYMU2032976. [AK131345]	chr7	hs|7q21.2
A_22_P00010569	0.015383897	up	2.8168561	2.8168561	1.4940859	lnc-NDEL1-2	LNCipedia lincRNA (lnc-NDEL1-2), lincRNA [lnc-NDEL1-2:1]	chr17	hs|17p13.1
A_21_P0004401	0.015425967	up	1.5789074	1.5789074	0.65892655	lnc-C5orf43-2	LNCipedia lincRNA (lnc-C5orf43-2), lincRNA [lnc-C5orf43-2:1]	chr5	hs|5q12.1
A_22_P00014709	0.015447409	up	1.8127193	1.8127193	0.85815555	lnc-SLC25A47-3	LNCipedia lincRNA (lnc-SLC25A47-3), lincRNA [lnc-SLC25A47-3:1]	chr14	hs|14q32.2
A_19_P00320047	0.015457742	up	1.605722	1.605722	0.6832221	lnc-AC069257.9.1-4	LNCipedia lincRNA (lnc-AC069257.9.1-4), lincRNA [lnc-AC069257.9.1-4:16]	chr3	hs|3q29
A_22_P00018910	0.015465079	up	1.8476804	1.8476804	0.88571525	lnc-LAMA1-5	LNCipedia lincRNA (lnc-LAMA1-5), lincRNA [lnc-LAMA1-5:2]	chr18	hs|18p11.23
A_21_P0004423	0.015497745	up	1.5791904	1.5791904	0.6591851	lnc-ARRDC3-1	LNCipedia lincRNA (lnc-ARRDC3-1), lincRNA [lnc-ARRDC3-1:1]	chr5	hs|5q14.3
A_22_P00004436	0.015534229	up	2.0219657	2.0219657	1.0157585		Homo sapiens cDNA FLJ32508 fis, clone SMINT1000051. [AK057070]	chr17	hs|17p12
A_23_P142403	0.01554196	up	1.568369	1.568369	0.64926505	TM6SF2	Homo sapiens transmembrane 6 superfamily member 2 (TM6SF2), mRNA [NM_001001524]	chr19	hs|19p13.11
A_33_P3422030	0.015635408	up	1.6892734	1.6892734	0.7564028	FXYD5	FXYD domain containing ion transport regulator 5 [Source:HGNC Symbol;Acc:HGNC:4029] [ENST00000392218]	chr19	hs|19q13.12
A_22_P00010555	0.015659401	up	1.8240429	1.8240429	0.86713964	lnc-NCOA5-1	LNCipedia lincRNA (lnc-NCOA5-1), lincRNA [lnc-NCOA5-1:2]	chr20	hs|20q13.12
A_33_P3243907	0.01577019	up	1.5719273	1.5719273	0.6525345	CTSD	Homo sapiens cathepsin D (CTSD), mRNA [NM_001909]	chr11	hs|11p15.5
A_23_P4254	0.015786625	up	1.6725826	1.6725826	0.74207747	CRYBA1	Homo sapiens crystallin, beta A1 (CRYBA1), mRNA [NM_005208]	chr17	hs|17q11.2
A_22_P00023241	0.015796103	up	1.9448115	1.9448115	0.9596303	lnc-SLC24A5-3	Q4HW52_GIBZE (Q4HW52) Predicted protein, partial (12%) [THC2788552]	chr15	hs|15q21.1
A_33_P3346292	0.015811974	down	1.6091958	-1.6091958	-0.6863399	UBAP2	ubiquitin associated protein 2 [Source:HGNC Symbol;Acc:HGNC:14185] [ENST00000379225]	chr9	hs|9p13.3
A_33_P3259821	0.015907558	up	1.645085	1.645085	0.7181621	DOCK9	Homo sapiens dedicator of cytokinesis 9 (DOCK9), transcript variant 4, mRNA [NM_001130050]	chr13	hs|13q32.3
A_24_P397903	0.015917426	down	2.544036	-2.544036	-1.347119	ZC2HC1A	Homo sapiens zinc finger, C2HC-type containing 1A (ZC2HC1A), mRNA [NM_016010]	chr8	hs|8q21.12
A_24_P112377	0.015972078	up	1.8871697	1.8871697	0.9162242	DDX31	Homo sapiens DEAD (Asp-Glu-Ala-Asp) box polypeptide 31 (DDX31), transcript variant 2, mRNA [NM_138620]	chr9	hs|9q34.13
A_33_P3367615	0.015999494	up	2.508988	2.508988	1.3271055	KLF6	Homo sapiens Kruppel-like factor 6 (KLF6), transcript variant B, mRNA [NM_001160124]	chr10	hs|10p15.1
A_21_P0011951	0.01611859	up	2.5334876	2.5334876	1.3411248	XLOC_l2_008203	BROAD Institute lincRNA (XLOC_l2_008203), lincRNA [TCONS_l2_00014795]	chr2	hs|2q13
A_33_P3295056	0.016170226	up	2.0515199	2.0515199	1.0366931	PTPRCAP	Homo sapiens protein tyrosine phosphatase, receptor type, C-associated protein (PTPRCAP), mRNA [NM_005608]	chr11	hs|11q13.2
A_24_P157926	0.01629441	up	1.5412427	1.5412427	0.62409407	TNFAIP3	Homo sapiens tumor necrosis factor, alpha-induced protein 3 (TNFAIP3), transcript variant 3, mRNA [NM_006290]	chr6	hs|6q23.3
A_23_P67980	0.016438546	up	1.5166144	1.5166144	0.60085434	KLF7	Homo sapiens Kruppel-like factor 7 (ubiquitous) (KLF7), transcript variant 1, mRNA [NM_003709]	chr2	hs|2q33.3
A_22_P00003673	0.016472144	up	2.7024674	2.7024674	1.4342772			chr6	hs|6p21.1
A_24_P66838	0.016482633	down	2.2252655	-2.2252655	-1.1539775			chr2	hs|2q33.3
A_23_P70095	0.016547414	up	1.7343154	1.7343154	0.7943663	CD74	Homo sapiens CD74 molecule, major histocompatibility complex, class II invariant chain (CD74), transcript variant 3, mRNA [NM_001025158]	chr5	hs|5q32
A_23_P117602	0.016685508	up	2.1684115	2.1684115	1.1166385	GZMB	Homo sapiens granzyme B (granzyme 2, cytotoxic T-lymphocyte-associated serine esterase 1) (GZMB), mRNA [NM_004131]	chr14	hs|14q12
A_22_P00012319	0.01674038	up	1.7586856	1.7586856	0.8144976		Homo sapiens cDNA FLJ11161 fis, clone PLACE1007021. [AK002023]	chr18	hs|18q23
A_21_P0013987	0.016853042	up	1.7884231	1.7884231	0.838688	LOC100509780	Homo sapiens cDNA FLJ25713 fis, clone TST05089. [AK098579]	chr5	hs|5q11.2
A_33_P3324980	0.016882515	up	2.6551237	2.6551237	1.408779	ARID5B	Homo sapiens AT rich interactive domain 5B (MRF1-like) (ARID5B), transcript variant 1, mRNA [NM_032199]	chr10	hs|10q21.2
A_22_P00009287	0.016892225	up	1.7798026	1.7798026	0.8317172	lnc-LRRC30-4	Homo sapiens cDNA clone IMAGE:4251481, partial cds. [BC022425]	chr18	hs|18p11.23
A_22_P00008544	0.016901387	up	2.2159755	2.2159755	1.147942	lnc-KCNMB1-3	NISC_nq08g05.y1 NICHD_HS_Ut2 Homo sapiens cDNA clone IMAGE:5938377 5', mRNA sequence [CB216772]	chr5	hs|5q35.1
A_22_P00025166	0.01690556	up	1.9397032	1.9397032	0.95583594	lnc-CTDSPL2-2	UI-H-DF0-bet-o-06-0-UI.s1 NCI_CGAP_DF0 Homo sapiens cDNA clone UI-H-DF0-bet-o-06-0-UI 3', mRNA sequence [BU617929]	chr15	hs|15q21.1
A_33_P3298111	0.016989393	up	1.6410859	1.6410859	0.7146507	SPATA13	spermatogenesis associated 13 [Source:HGNC Symbol;Acc:HGNC:23222] [ENST00000466831]	chr13	hs|13q12.12
A_22_P00023453	0.017018689	up	1.840462	1.840462	0.88006794	lnc-LRMP-3	DB455794 RIKEN full-length enriched human cDNA library, testis Homo sapiens cDNA clone H013070L12 5', mRNA sequence [DB455794]	chr12	hs|12p12.1
A_24_P662366	0.017119747	down	1.5848624	-1.5848624	-0.66435754			chr11	hs|11p13
A_22_P00010905	0.017153839	up	1.8118505	1.8118505	0.85746396	LOC100294362	Homo sapiens uncharacterized LOC100294362 (LOC100294362), long non-coding RNA [NR_029376]	chr17	hs|17q25.3
A_23_P363163	0.01717495	down	1.5077237	-1.5077237	-0.59237206	CGGBP1	Homo sapiens CGG triplet repeat binding protein 1 (CGGBP1), transcript variant 1, mRNA [NM_001008390]	chr3	hs|3p11.1
A_33_P3262717	0.017211115	up	1.6674252	1.6674252	0.737622		sterile alpha motif domain containing 4B [Source:HGNC Symbol;Acc:HGNC:25492] [ENST00000595476]	chr19	hs|19q13.2
A_24_P84752	0.01722873	up	1.783484	1.783484	0.83469826		Homo sapiens cDNA FLJ11348 fis, clone PLACE4000638. [AK002210]	chr8	hs|8q24.22
A_22_P00000794	0.01737715	up	2.3828752	2.3828752	1.2527034	lnc-ADSS-2	LNCipedia lincRNA (lnc-ADSS-2), lincRNA [lnc-ADSS-2:1]	chr1	hs|1q44
A_22_P00020225	0.017390424	up	2.0707915	2.0707915	1.0501822	LOC100132215	Homo sapiens uncharacterized LOC100132215 (LOC100132215), transcript variant 1, long non-coding RNA [NR_027069]	chr2	hs|2p15
A_22_P00017841	0.01739112	up	1.7914872	1.7914872	0.84115773	MATN1-AS1	Homo sapiens MATN1 antisense RNA 1 (MATN1-AS1), long non-coding RNA [NR_034182]	chr1	hs|1p35.2
A_21_P0014738	0.017434912	up	1.7977177	1.7977177	0.8461665	LOC101930282	PREDICTED: Homo sapiens uncharacterized LOC101930282 (LOC101930282), ncRNA [XR_250610]	chr7	hs|7q11.23
A_22_P00003512	0.017553756	up	1.8198856	1.8198856	0.86384773	lnc-CCL1-1	BX106859 Soares_testis_NHT Homo sapiens cDNA clone IMAGp998M211962, mRNA sequence [BX106859]	chr17	hs|17q12
A_23_P93658	0.017593663	up	2.172403	2.172403	1.1192918	ASIC3	Homo sapiens acid sensing (proton gated) ion channel 3 (ASIC3), transcript variant 3, mRNA [NM_020322]	chr7	hs|7q36.1
A_32_P794272	0.017632738	up	1.7883527	1.7883527	0.83863133		Homo sapiens mRNA full length insert cDNA clone EUROIMAGE 110216. [AL360200]	chr15	hs|15q24.1
A_22_P00002811	0.017650621	up	1.753036	1.753036	0.80985564	lnc-C2orf42-3	Q8TAW2_HUMAN (Q8TAW2) CD99L2 protein, partial (34%) [THC2498436]	chr2	hs|2p13.3
A_22_P00001916	0.017660685	up	1.7930746	1.7930746	0.8424355		602491837F1 NIH_MGC_20 Homo sapiens cDNA clone IMAGE:4623081 5', mRNA sequence [BG475240]	chr17	hs|17q25.3
A_23_P126917	0.017679295	up	1.5011493	1.5011493	0.58606744	IGSF3	Homo sapiens immunoglobulin superfamily, member 3 (IGSF3), transcript variant 1, mRNA [NM_001542]	chr1	hs|1p13.1
A_22_P00001738	0.017715257	up	1.7553192	1.7553192	0.8117334	LOC101929596	Homo sapiens uncharacterized LOC101929596 (LOC101929596), long non-coding RNA [NR_110259]	chr2	hs|2p22.1
A_22_P00017715	0.017750578	up	1.7375492	1.7375492	0.7970538	lnc-XRCC3-1	LNCipedia lincRNA (lnc-XRCC3-1), lincRNA [lnc-XRCC3-1:2]	chr14	hs|14q32.33
A_22_P00011733	0.017788675	up	1.8937435	1.8937435	0.9212409	lnc-PELI2-5	Homo sapiens full length insert cDNA clone ZD45F06. [AF086279]	chr14	hs|14q22.3
A_21_P0013608	0.01781758	up	2.3740826	2.3740826	1.2473701	LINC01573	PREDICTED: Homo sapiens uncharacterized LOC101928483 (RP11-611D20.2), transcript variant X2, ncRNA [XR_252671]	chr9	hs|9q34.3
A_33_P3278435	0.017858487	down	1.5480525	-1.5480525	-0.6304544	COA4	Homo sapiens cytochrome c oxidase assembly factor 4 homolog (S. cerevisiae) (COA4), mRNA [NM_016565]	chr11	hs|11q13.4
A_23_P330262	0.017861348	up	1.6628201	1.6628201	0.7336321	PIP5K1C	Homo sapiens phosphatidylinositol-4-phosphate 5-kinase, type I, gamma (PIP5K1C), transcript variant 2, mRNA [NM_012398]	chr19	hs|19p13.3
A_24_P6674	0.01786622	down	1.5780882	-1.5780882	-0.6581778	WDR31	Homo sapiens WD repeat domain 31 (WDR31), transcript variant 1, mRNA [NM_001012361]	chr9	hs|9q32
A_33_P3223243	0.017867345	up	1.8741813	1.8741813	0.9062605	ST7L	suppression of tumorigenicity 7 like [Source:HGNC Symbol;Acc:HGNC:18441] [ENST00000369664]	chr1	hs|1p13.2
A_22_P00016430	0.01804289	up	1.8598175	1.8598175	0.89516103		HIF1A antisense RNA 2 [Source:HGNC Symbol;Acc:HGNC:43015] [ENST00000554254]	chr14	hs|14q23.2
A_22_P00024641	0.018051704	up	2.1663291	2.1663291	1.1152525		peptidyl-tRNA hydrolase 1 homolog (S. cerevisiae) [Source:HGNC Symbol;Acc:HGNC:27039] [ENST00000419060]	chr9	hs|9q34.11
A_22_P00013078	0.018103337	up	1.7498318	1.7498318	0.8072162	LINC01089	Homo sapiens long intergenic non-protein coding RNA 1089 (LINC01089), long non-coding RNA [NR_002809]	chr12	hs|12q24.31
A_23_P201863	0.018107278	up	1.7894666	1.7894666	0.83952963	CDK18	Homo sapiens cyclin-dependent kinase 18 (CDK18), transcript variant 1, mRNA [NM_212503]	chr1	hs|1q32.1
A_19_P00322191	0.018113956	up	1.732743	1.732743	0.7930577	LINC00894	Homo sapiens long intergenic non-protein coding RNA 894 (LINC00894), long non-coding RNA [NR_027456]	chrX	hs|Xq28
A_22_P00018339	0.018235836	up	2.2670135	2.2670135	1.180793	lnc-ZPLD1-1	LNCipedia lincRNA (lnc-ZPLD1-1), lincRNA [lnc-ZPLD1-1:1]	chr3	hs|3q12.3
A_33_P3390723	0.018301046	up	1.6267208	1.6267208	0.70196664		Q8NBP6_HUMAN (Q8NBP6) CDNA PSEC0058 fis, clone NT2RP2000636, partial (20%) [THC2661718]	chr9	hs|9q21.13
A_33_P3255304	0.0183627	up	1.8043728	1.8043728	0.8514974	GGT5	Homo sapiens gamma-glutamyltransferase 5 (GGT5), transcript variant 1, mRNA [NM_001099781]	chr22	hs|22q11.23
A_22_P00021145	0.01845658	up	1.9493418	1.9493418	0.96298707	LOC101927557	Homo sapiens uncharacterized LOC101927557 (LOC101927557), long non-coding RNA [NR_110808]	chr17	hs|17q22
A_22_P00012097	0.018542876	up	1.7963514	1.7963514	0.8450696	lnc-PNMA2-1	LNCipedia lincRNA (lnc-PNMA2-1), lincRNA [lnc-PNMA2-1:1]	chr8	hs|8p21.2
A_22_P00003103	0.018575119	up	1.9323401	1.9323401	0.95034903	LOC158435	Homo sapiens uncharacterized LOC158435 (LOC158435), long non-coding RNA [NR_033838]	chr9	hs|9q22.32
A_21_P0004566	0.018655175	up	1.6011142	1.6011142	0.67907614	lnc-ARRDC3-1	LNCipedia lincRNA (lnc-ARRDC3-1), lincRNA [lnc-ARRDC3-1:6]	chr5	hs|5q14.3
A_33_P3318624	0.018722499	up	1.9355056	1.9355056	0.9527105	CTBP2	Homo sapiens C-terminal binding protein 2 (CTBP2), transcript variant 4, mRNA [NM_001290214]	chr10	hs|10q26.13
A_33_P3313640	0.018834783	up	1.858163	1.858163	0.893877			chr2	hs|2p25.3
A_21_P0001333	0.018979305	down	1.8359497	-1.8359497	-0.8765265	lnc-PKN2-2	LNCipedia lincRNA (lnc-PKN2-2), lincRNA [lnc-PKN2-2:2]	chr1	hs|1p22.2
A_22_P00024512	0.019002264	up	1.7610548	1.7610548	0.81643975	JARID2-AS1	Homo sapiens JARID2 antisense RNA 1 (JARID2-AS1), long non-coding RNA [NR_120502]	chr6	hs|6p22.3
A_23_P63459	0.019084897	down	1.8049489	-1.8049489	-0.851958	COA6	Homo sapiens cytochrome c oxidase assembly factor 6 (COA6), transcript variant 1, mRNA [NM_001012985]	chr1	hs|1q42.2
A_33_P3554318	0.019091142	up	1.58677	1.58677	0.66609305	TRIM3	Homo sapiens tripartite motif containing 3 (TRIM3), transcript variant 1, mRNA [NM_006458]	chr11	hs|11p15.4
A_23_P370830	0.019139517	down	1.5014731	-1.5014731	-0.5863786	KLHL14	Homo sapiens kelch-like family member 14 (KLHL14), mRNA [NM_020805]	chr18	hs|18q12.1
A_33_P3388835	0.01927161	up	1.5923407	1.5923407	0.6711491	STXBP2	Homo sapiens syntaxin binding protein 2 (STXBP2), transcript variant 3, mRNA [NM_001272034]	chr19	hs|19p13.2
A_33_P3338066	0.019326873	up	1.5079386	1.5079386	0.5925777	IGFN1	Homo sapiens immunoglobulin-like and fibronectin type III domain containing 1 (IGFN1), mRNA [NM_001164586]	chr1	hs|1q32.1
A_33_P3248610	0.019330498	up	1.5637428	1.5637428	0.6450032	ASXL2	Homo sapiens additional sex combs like transcriptional regulator 2 (ASXL2), mRNA [NM_018263]	chr2	hs|2p23.3
A_33_P3650491	0.019367125	up	1.5707186	1.5707186	0.65142477	LMCD1-AS1	Homo sapiens LMCD1 antisense RNA 1 (head to head) (LMCD1-AS1), long non-coding RNA [NR_033378]	chr3	hs|3p26.1
A_22_P00024006	0.019440323	up	1.9014997	1.9014997	0.92713773	lnc-FAM168A-2	PREDICTED: Homo sapiens uncharacterized LOC100287837 (LOC100287837), mRNA [XM_002343116]	chr11	hs|11q13.4
A_22_P00019813	0.01944128	up	2.8742566	2.8742566	1.5231888	lnc-TASP1-5	LNCipedia lincRNA (lnc-TASP1-5), lincRNA [lnc-TASP1-5:2]	chr20	hs|20p12.1
A_22_P00006907	0.019592911	up	1.7543023	1.7543023	0.81089735			chr7	hs|7p14.3
A_21_P0000666	0.019595662	down	1.5523424	-1.5523424	-0.6344468	LOC100129361	Homo sapiens chromosome X open reading frame 69-like (LOC100129361), mRNA [NM_001271592]	chr12	hs|12p13.2
A_33_P3224027	0.019606514	up	1.5039511	1.5039511	0.58875763	MBD6	Homo sapiens methyl-CpG binding domain protein 6 (MBD6), mRNA [NM_052897]	chr12	hs|12q13.3
A_23_P59976	0.019634817	up	1.6973661	1.6973661	0.7632978	GML	Homo sapiens glycosylphosphatidylinositol anchored molecule like (GML), mRNA [NM_002066]	chr8	hs|8q24.3
A_23_P68740	0.019637832	up	1.4848559	1.4848559	0.57032293	AIRE	Homo sapiens autoimmune regulator (AIRE), mRNA [NM_000383]	chr21	hs|21q22.3
A_24_P187799	0.019696958	up	1.6649717	1.6649717	0.73549765	CPED1	Homo sapiens cadherin-like and PC-esterase domain containing 1 (CPED1), transcript variant 1, mRNA [NM_024913]	chr7	hs|7q31.31
A_22_P00016266	0.019713204	up	1.8963464	1.8963464	0.92322254	lnc-TMEM105-1	LNCipedia lincRNA (lnc-TMEM105-1), lincRNA [lnc-TMEM105-1:1]	chr17	hs|17q25.3
A_32_P98502	0.019739725	down	1.6971457	-1.6971457	-0.7631104	COX5A	Homo sapiens cytochrome c oxidase subunit Va (COX5A), mRNA [NM_004255]	chr15	hs|15q24.2
A_33_P3245289	0.0197792	up	1.6505263	1.6505263	0.7229261	PTPRG	Homo sapiens protein tyrosine phosphatase, receptor type, G (PTPRG), mRNA [NM_002841]	chr3	hs|3p14.2
A_23_P77993	0.019811245	up	1.6502812	1.6502812	0.72271186	C1QL1	complement component 1, q subcomponent-like 1 [Source:HGNC Symbol;Acc:HGNC:24182] [ENST00000253407]	chr17	hs|17q21.31
A_22_P00018264	0.019822178	up	1.9719343	1.9719343	0.97961146	lnc-ZNF736-2	LNCipedia lincRNA (lnc-ZNF736-2), lincRNA [lnc-ZNF736-2:1]	chr7	hs|7q11.21
A_33_P3367541	0.019844206	down	1.5775261	-1.5775261	-0.6576639	lnc-SEC61G-7	LNCipedia lincRNA (lnc-SEC61G-7), lincRNA [lnc-SEC61G-7:3]	chr7	hs|7p12.1
A_21_P0013797	0.019884221	up	2.1290944	2.1290944	1.0902399	LINC00894	Homo sapiens long intergenic non-protein coding RNA 894 (LINC00894), long non-coding RNA [NR_027456]	chrX	hs|Xq28
A_24_P25326	0.019892741	down	1.597971	-1.597971	-0.67624116	ZMYM6	Homo sapiens zinc finger, MYM-type 6 (ZMYM6), mRNA [NM_007167]	chr1	hs|1p34.3
A_33_P3363105	0.01990568	up	1.7164608	1.7164608	0.77943695			chr7	hs|7q32.1
A_33_P3266022	0.019905707	up	1.7170277	1.7170277	0.77991325			chr11	hs|11q14.2
A_33_P3298785	0.019978128	up	1.6337717	1.6337717	0.70820636	CUX1	Homo sapiens cut-like homeobox 1 (CUX1), transcript variant 4, mRNA [NM_001202543]	chr7	hs|7q22.1
A_21_P0001718	0.019991651	up	1.5137304	1.5137304	0.5981083	lnc-WRAP73-1	Q6IMA3_RAT (Q6IMA3) RAS-like family 11 member A, partial (6%) [THC2749835]	chr1	hs|1p36.32
A_22_P00024217	0.0201013	up	1.9064007	1.9064007	0.93085134	lnc-AP3M1-1	Homo sapiens cDNA FLJ30962 fis, clone HCASM2000560. [AK055524]	chr10	hs|10q22.2
A_23_P211227	0.020135066	up	1.837819	1.837819	0.87799466	POFUT2	Homo sapiens protein O-fucosyltransferase 2 (POFUT2), transcript variant 3, mRNA [NM_133635]	chr21	hs|21q22.3
A_33_P3313055	0.020140687	up	1.4945571	1.4945571	0.57971805	NOTCH3	Homo sapiens notch 3 (NOTCH3), mRNA [NM_000435]	chr19	hs|19p13.12
A_33_P3371954	0.020163812	up	1.73441	1.73441	0.79444504	IGSF8	Homo sapiens immunoglobulin superfamily, member 8 (IGSF8), transcript variant 1, mRNA [NM_052868]	chr1	hs|1q23.2
A_33_P3280927	0.02017739	down	1.5679346	-1.5679346	-0.6488654	SNHG7	Homo sapiens small nucleolar RNA host gene 7 (non-protein coding) (SNHG7), transcript variant 2, long non-coding RNA [NR_024542]	chr9	hs|9q34.3
A_33_P3315729	0.020256044	down	1.5271589	-1.5271589	-0.61085016	ZNF382	Homo sapiens zinc finger protein 382 (ZNF382), transcript variant 1, mRNA [NM_032825]	chr19	hs|19q13.12
A_33_P3306413	0.020275613	up	1.8424013	1.8424013	0.88158727	INCA1	Homo sapiens inhibitor of CDK, cyclin A1 interacting protein 1 (INCA1), transcript variant 1, mRNA [NM_001167986]	chr17	hs|17p13.2
A_21_P0005217	0.020343522	up	1.5983732	1.5983732	0.6766043	lnc-IL6-3	HTM1-598F HTM1 Homo sapiens cDNA, mRNA sequence [BE439741]	chr7	hs|7p15.3
A_22_P00012284	0.02042084	up	1.7452914	1.7452914	0.80346787	lnc-PPP2R2D-3	LNCipedia lincRNA (lnc-PPP2R2D-3), lincRNA [lnc-PPP2R2D-3:1]	chr10	hs|10q26.3
A_33_P3380783	0.02046938	up	1.5090475	1.5090475	0.59363824	LOC100128184	Homo sapiens cDNA FLJ46151 fis, clone TESTI4000957. [AK128032]	chr20	hs|20q13.33
A_33_P3234794	0.020499917	up	1.5724152	1.5724152	0.65298223	ARHGAP40	Homo sapiens Rho GTPase activating protein 40 (ARHGAP40), mRNA [NM_001164431]	chr20	hs|20q11.23
A_23_P431971	0.020506203	up	1.5269259	1.5269259	0.61063004	CRTAC1	Homo sapiens cartilage acidic protein 1 (CRTAC1), transcript variant 1, mRNA [NM_018058]	chr10	hs|10q24.2
A_33_P3377911	0.02053498	up	1.6367279	1.6367279	0.71081454		microRNA 29b-1 [Source:HGNC Symbol;Acc:HGNC:31619] [ENST00000432045]	chr7	hs|7q32.3
A_22_P00002612	0.020535624	up	2.073038	2.073038	1.0517466	lnc-C1QTNF9-3	Homo sapiens cDNA FLJ26119 fis, clone SPL09202. [AK129630]	chr13	hs|13q12.12
A_23_P329112	0.020551767	up	1.9992541	1.9992541	0.9994618	JAK3	Homo sapiens Janus kinase 3 (JAK3), mRNA [NM_000215]	chr19	hs|19p13.11
A_33_P3306217	0.020556584	up	1.6042447	1.6042447	0.68189424	TRIM39	Homo sapiens tripartite motif containing 39 (TRIM39), transcript variant 2, mRNA [NM_172016]	chr6	hs|6p22.1
A_23_P3956	0.020595651	up	2.308977	2.308977	1.2072537	C1QTNF1	Homo sapiens C1q and tumor necrosis factor related protein 1 (C1QTNF1), transcript variant 4, mRNA [NM_198594]	chr17	hs|17q25.3
A_21_P0000361	0.020606397	down	1.6317651	-1.6317651	-0.7064334	SNORA79	Homo sapiens small nucleolar RNA, H/ACA box 79 (SNORA79), small nucleolar RNA [NR_003021]	chr14	hs|14q31.1
A_22_P00012581	0.020612866	up	1.7689487	1.7689487	0.8228922	lnc-PTPN14-1	LNCipedia lincRNA (lnc-PTPN14-1), lincRNA [lnc-PTPN14-1:1]	chr1	hs|1q41
A_21_P0005814	0.02074189	up	1.6640557	1.6640557	0.7347037	lnc-GSR-1	LNCipedia lincRNA (lnc-GSR-1), lincRNA [lnc-GSR-1:1]	chr8	hs|8p12
A_24_P349547	0.020776462	down	1.9403586	-1.9403586	-0.9563233			chr12	hs|12q21.2
A_22_P00010463	0.020786159	up	1.7254883	1.7254883	0.7870047	lnc-NAIF1-1	LNCipedia lincRNA (lnc-NAIF1-1), lincRNA [lnc-NAIF1-1:1]	chr9	hs|9q34.11
A_23_P217917	0.020791808	up	1.7945197	1.7945197	0.8435977	GSTM4	Homo sapiens glutathione S-transferase mu 4 (GSTM4), transcript variant 2, mRNA [NM_147148]	chr1	hs|1p13.3
A_22_P00004046	0.020803364	up	1.9209883	1.9209883	0.94184875	lnc-CHST1-4	LNCipedia lincRNA (lnc-CHST1-4), lincRNA [lnc-CHST1-4:3]	chr11	hs|11p11.2
A_22_P00007380	0.020865338	up	1.8950171	1.8950171	0.9222109			chr8	hs|8q22.3
A_33_P3261953	0.020882571	up	1.6546403	1.6546403	0.7265176	LOC100996349	Homo sapiens testis expressed 264 pseudogene (LOC100996349), non-coding RNA [NR_103470]	chr19	hs|19p12
A_33_P3381245	0.02093179	down	1.8702098	-1.8702098	-0.9032001	PDCD5	Homo sapiens programmed cell death 5 (PDCD5), mRNA [NM_004708]	chr19	hs|19q13.11
A_22_P00014850	0.021011854	up	3.1670425	3.1670425	1.6631362		Homo sapiens cDNA FLJ32172 fis, clone PLACE6000555. [AK056734]	chr2	hs|2q35
A_23_P373927	0.021023603	down	1.526042	-1.526042	-0.6097946	ERP44	endoplasmic reticulum protein 44 [Source:HGNC Symbol;Acc:HGNC:18311] [ENST00000262455]	chr9	hs|9q31.1
A_23_P10911	0.021050574	up	1.5012794	1.5012794	0.5861924	PLBD2	Homo sapiens phospholipase B domain containing 2 (PLBD2), transcript variant 1, mRNA [NM_173542]	chr12	hs|12q24.13
A_21_P0011949	0.021059265	up	2.0441873	2.0441873	1.0315274	XLOC_l2_008203	BROAD Institute lincRNA (XLOC_l2_008203), lincRNA [TCONS_l2_00014793]	chr2	hs|2q13
A_33_P3367565	0.02107624	down	1.6427208	-1.6427208	-0.7160873	FNBP1	PREDICTED: Homo sapiens formin binding protein 1 (FNBP1), transcript variant X1, mRNA [XM_005251815]	chr9	hs|9q34.11
A_33_P3235701	0.021088662	up	1.5485845	1.5485845	0.63095003	ZCCHC11	zinc finger, CCHC domain containing 11 [Source:HGNC Symbol;Acc:HGNC:28981] [ENST00000371541]	chr1	hs|1p32.3
A_22_P00007678	0.021102786	up	1.7315109	1.7315109	0.79203147	LOC100132077	Homo sapiens uncharacterized LOC100132077 (LOC100132077), long non-coding RNA [NR_033937]	chr9	hs|9q22.32
A_23_P121282	0.021114377	up	1.7174408	1.7174408	0.7802604	TMEM89	Homo sapiens transmembrane protein 89 (TMEM89), mRNA [NM_001008269]	chr3	hs|3p21.31
A_23_P300781	0.021115657	down	1.6458223	-1.6458223	-0.71880853	CNOT4	Homo sapiens CCR4-NOT transcription complex, subunit 4 (CNOT4), transcript variant 1, mRNA [NM_013316]	chr7	hs|7q33
A_22_P00020762	0.021122152	up	1.7601014	1.7601014	0.81565857	lnc-AGAP2-2	LNCipedia lincRNA (lnc-AGAP2-2), lincRNA [lnc-AGAP2-2:1]	chr12	hs|12q13.3
A_22_P00004687	0.0211368	up	1.783505	1.783505	0.83471525			chr5	hs|5q15
A_23_P14184	0.021142133	down	1.536073	-1.536073	-0.6192467	THSD1	Homo sapiens thrombospondin, type I, domain containing 1 (THSD1), transcript variant 1, mRNA [NM_018676]	chr13	hs|13q14.3
A_33_P3404316	0.021151993	up	1.9953073	1.9953073	0.99661094	MIR100HG	Homo sapiens mir-100-let-7a-2 cluster host gene (non-protein coding) (MIR100HG), long non-coding RNA [NR_024430]	chr11	hs|11q24.1
A_22_P00014194	0.021211067	up	1.7990084	1.7990084	0.8472019	lnc-SDSL-4	DA295001 BRHIP2 Homo sapiens cDNA clone BRHIP2007608 5', mRNA sequence [DA295001]	chr12	hs|12q24.21
A_22_P00015867	0.021331048	up	1.7998573	1.7998573	0.8478825	lnc-TBX15-2	LNCipedia lincRNA (lnc-TBX15-2), lincRNA [lnc-TBX15-2:1]	chr1	hs|1p12
A_22_P00002609	0.021379031	up	2.048607	2.048607	1.0346433	lnc-C1QTNF8-2	LNCipedia lincRNA (lnc-C1QTNF8-2), lincRNA [lnc-C1QTNF8-2:1]	chr16	hs|16p13.3
A_22_P00015767	0.021422427	up	2.5472891	2.5472891	1.3489627		MURB_PELCD (Q3A2G8) UDP-N-acetylenolpyruvoylglucosamine reductase (UDP-N-acetylmuramate dehydrogenase) , partial (5%) [THC2682962]	chr6	hs|6p21.1
A_23_P137423	0.021459086	up	1.9345294	1.9345294	0.9519827	IGSF8	Homo sapiens immunoglobulin superfamily, member 8 (IGSF8), transcript variant 1, mRNA [NM_052868]	chr1	hs|1q23.2
A_23_P354734	0.021526651	up	1.5484035	1.5484035	0.6307815	PCDHGA8	Homo sapiens protocadherin gamma subfamily A, 8 (PCDHGA8), transcript variant 1, mRNA [NM_032088]	chr5	hs|5q31.3
A_22_P00003314	0.0215313	up	1.7445668	1.7445668	0.80286884	lnc-CAPRIN2-2	ALU1_HUMAN (P39188) Alu subfamily J sequence contamination warning entry, partial (15%) [THC2742404]	chr12	hs|12p11.21
A_23_P316472	0.021584608	up	1.6554224	1.6554224	0.72719944	DNHD1	Homo sapiens dynein heavy chain domain 1 (DNHD1), transcript variant 1, mRNA [NM_144666]	chr11	hs|11p15.4
A_33_P3279515	0.021589823	up	2.5319872	2.5319872	1.34027	LOC729451	PREDICTED: Homo sapiens uncharacterized LOC729451 (LOC729451), misc_RNA [XR_424503]	chr14	hs|14q22.2
A_24_P225635	0.021642227	down	1.7577962	-1.7577962	-0.8137678	HNRNPLL	heterogeneous nuclear ribonucleoprotein L-like [Source:HGNC Symbol;Acc:HGNC:25127] [ENST00000449105]	chr2	hs|2p22.1
A_19_P00322310	0.021662263	up	1.5490792	1.5490792	0.6314109	LINC01094	Homo sapiens long intergenic non-protein coding RNA 1094 (LINC01094), transcript variant 1, long non-coding RNA [NR_038303]	chr4	hs|4q21.21
A_33_P3416420	0.02168801	down	1.9893519	-1.9893519	-0.9922985	ZUFSP	Homo sapiens zinc finger with UFM1-specific peptidase domain (ZUFSP), mRNA [NM_145062]	chr6	hs|6q22.1
A_22_P00002558	0.02172142	up	2.030521	2.030521	1.0218499	LOC101928343	PREDICTED: Homo sapiens uncharacterized LOC101928343 (LOC101928343), transcript variant X2, misc_RNA [XR_243757]	chr17	hs|17q25.1
A_19_P00327415	0.021843169	up	1.553603	1.553603	0.6356179	LOC101927405	PREDICTED: Homo sapiens uncharacterized LOC101927405 (LOC101927405), transcript variant X1, ncRNA [XR_245566]	chr6	hs|6q21
A_24_P90900	0.021849876	up	1.5508662	1.5508662	0.6330743	CTRL	Homo sapiens chymotrypsin-like (CTRL), mRNA [NM_001907]	chr16	hs|16q22.1
A_23_P31747	0.021855325	down	1.5605301	-1.5605301	-0.64203614	C8orf76	Homo sapiens chromosome 8 open reading frame 76 (C8orf76), mRNA [NM_032847]	chr8	hs|8q24.13
A_22_P00013783	0.021862227	up	1.8606725	1.8606725	0.89582413	lnc-RP11-9B6.1.1-2	LNCipedia lincRNA (lnc-RP11-9B6.1.1-2), lincRNA [lnc-RP11-9B6.1.1-2:1]	chr4	hs|4q22.2
A_33_P3373139	0.021957684	up	1.5847851	1.5847851	0.6642872	SZT2	seizure threshold 2 homolog (mouse) [Source:HGNC Symbol;Acc:HGNC:29040] [ENST00000470139]	chr1	hs|1p34.2
A_22_P00021923	0.022003269	up	1.7602988	1.7602988	0.8158204	lnc-HIATL1-5	LNCipedia lincRNA (lnc-HIATL1-5), lincRNA [lnc-HIATL1-5:1]	chr9	hs|9q22.32
A_22_P00023662	0.022071207	up	1.8235523	1.8235523	0.86675155		RST22847 Athersys RAGE Library Homo sapiens cDNA, mRNA sequence [BG203464]	chr6	hs|6q24.1
A_23_P160689	0.022083009	down	1.5393428	-1.5393428	-0.6223145	LRIF1	Homo sapiens ligand dependent nuclear receptor interacting factor 1 (LRIF1), transcript variant 1, mRNA [NM_018372]	chr1	hs|1p13.3
A_23_P49009	0.022099584	up	1.5673434	1.5673434	0.6483213	LPCAT4	Homo sapiens lysophosphatidylcholine acyltransferase 4 (LPCAT4), mRNA [NM_153613]	chr15	hs|15q14
A_23_P211584	0.022139441	up	1.7765001	1.7765001	0.8290378	SMDT1	Homo sapiens single-pass membrane protein with aspartate-rich tail 1 (SMDT1), mRNA [NM_033318]	chr22	hs|22q13.2
A_33_P3291708	0.022146577	up	1.8580477	1.8580477	0.89378756			chr3	hs|3q29
A_22_P00002539	0.022186598	up	1.7983973	1.7983973	0.84671175	PLSCR3	Homo sapiens phospholipid scramblase 3 (PLSCR3), transcript variant 1, mRNA [NM_020360]	chr17	hs|17p13.1
A_23_P343411	0.022259634	up	1.6582896	1.6582896	0.7296959	AGRN	Homo sapiens agrin (AGRN), mRNA [NM_198576]	chr1	hs|1p36.33
A_33_P3333224	0.022266464	down	2.8478568	-2.8478568	-1.5098766	GLIS2	Homo sapiens GLIS family zinc finger 2 (GLIS2), mRNA [NM_032575]	chr16	hs|16p13.3
A_33_P3234267	0.022271942	up	1.522705	1.522705	0.6066364	LOC100130442	Homo sapiens cDNA FLJ16405 fis, clone UTERU2011220. [AK131364]	chr19	hs|19p13.11
A_22_P00004523	0.022337748	up	1.9204692	1.9204692	0.94145876		Homo sapiens mRNA; cDNA DKFZp686H2131 (from clone DKFZp686H2131) [BX647756]	chr1	hs|1q23.1
A_23_P415643	0.022351833	down	1.508636	-1.508636	-0.59324473	ZNF48	Homo sapiens zinc finger protein 48 (ZNF48), transcript variant 1, mRNA [NM_152652]	chr16	hs|16p11.2
A_22_P00007246	0.02237133	up	1.8747835	1.8747835	0.906724	lnc-GPR126-1	RST2256 Athersys RAGE Library Homo sapiens cDNA, mRNA sequence [BG183362]	chr6	hs|6q24.2
A_33_P3266550	0.022399515	up	1.53393	1.53393	0.61723256	ABO	Homo sapiens ABO blood group (transferase A, alpha 1-3-N-acetylgalactosaminyltransferase; transferase B, alpha 1-3-galactosyltransferase) (ABO), mRNA [NM_020469]	chr9	hs|9q34.2
A_33_P3252286	0.02242604	down	1.527173	-1.527173	-0.6108635	CRLF1	Homo sapiens cytokine receptor-like factor 1 (CRLF1), mRNA [NM_004750]	chr19	hs|19p13.11
A_33_P3742500	0.022481568	up	1.6093552	1.6093552	0.6864828	LOC642947	Homo sapiens hypothetical protein LOC642947, mRNA (cDNA clone IMAGE:40146909). [BC132887]	chr9	hs|9q21.2
A_22_P00000803	0.022511426	up	1.7261279	1.7261279	0.7875393	lnc-AF127577.1-2	603254830F1 NIH_MGC_97 Homo sapiens cDNA clone IMAGE:5297406 5', mRNA sequence [BI561922]	chr21	hs|21q11.2
A_21_P0004390	0.022525247	down	1.5638522	-1.5638522	-0.64510417	lnc-SLC38A9-1	LNCipedia lincRNA (lnc-SLC38A9-1), lincRNA [lnc-SLC38A9-1:1]	chr5	hs|5q11.2
A_22_P00008908	0.022641035	up	1.7454959	1.7454959	0.80363697	lnc-KLHL8-1	Homo sapiens cDNA FLJ41787 fis, clone KIDNE2002991. [AK123781]	chr4	hs|4q22.1
A_22_P00009464	0.022689851	up	1.7475828	1.7475828	0.8053608	LOC102467146	Homo sapiens uncharacterized LOC102467146 (LOC102467146), long non-coding RNA [NR_104663]	chr16	hs|16q23.2
A_24_P388810	0.022736322	down	2.394375	-2.394375	-1.2596492	SRP19	Homo sapiens signal recognition particle 19kDa (SRP19), transcript variant 1, mRNA [NM_003135]	chr5	hs|5q22.2
A_33_P3379881	0.022774613	up	1.6130636	1.6130636	0.6898033	FMN1	Homo sapiens formin 1 (FMN1), transcript variant 3, mRNA [NM_001277314]	chr15	hs|15q13.3
A_21_P0009097	0.022796107	up	1.5591291	1.5591291	0.6407404	TP53TG3C	Homo sapiens TP53 target 3C (TP53TG3C), transcript variant 3, non-coding RNA [NR_110914]	chr16	hs|16p11.2
A_23_P348264	0.022833146	up	1.4765699	1.4765699	0.56224966	LETM2	Homo sapiens leucine zipper-EF-hand containing transmembrane protein 2 (LETM2), transcript variant 2, mRNA [NM_144652]	chr8	hs|8p11.23
A_33_P3363071	0.022845563	down	1.4695392	-1.4695392	-0.5553638	ITIH6	Homo sapiens inter-alpha-trypsin inhibitor heavy chain family, member 6 (ITIH6), mRNA [NM_198510]	chrX	hs|Xp11.22
A_24_P71373	0.022887062	up	1.7362108	1.7362108	0.7959421	SLC9A1	Homo sapiens solute carrier family 9, subfamily A (NHE1, cation proton antiporter 1), member 1 (SLC9A1), transcript variant 1, mRNA [NM_003047]	chr1	hs|1p36.11
A_22_P00020803	0.022892443	up	1.6841698	1.6841698	0.7520376	lnc-CTTNBP2-1	LNCipedia lincRNA (lnc-CTTNBP2-1), lincRNA [lnc-CTTNBP2-1:1]	chr7	hs|7q31.2
A_21_P0001178	0.023001848	up	1.5712577	1.5712577	0.65191984	lnc-GOLPH3L-1	Homo sapiens cDNA FLJ42928 fis, clone BRSSN2007076. [AK124918]	chr1	hs|1q21.3
A_22_P00005218	0.02301094	up	1.8263892	1.8263892	0.86899424	MEG3	Homo sapiens maternally expressed 3 (non-protein coding) (MEG3), transcript variant 5, long non-coding RNA [NR_033359]	chr14	hs|14q32.2
A_33_P3313899	0.023083968	up	1.8646951	1.8646951	0.8989397	LINC01433	Homo sapiens long intergenic non-protein coding RNA 1433 (LINC01433), long non-coding RNA [NR_033917]	chr20	hs|20p13
A_33_P3376449	0.023148088	up	1.4847515	1.4847515	0.5702214	ZDHHC23	Homo sapiens zinc finger, DHHC-type containing 23 (ZDHHC23), mRNA [NM_173570]	chr3	hs|3q13.31
A_21_P0010944	0.02315776	up	1.5143319	1.5143319	0.59868145	XLOC_l2_001953	BROAD Institute lincRNA (XLOC_l2_001953), lincRNA [TCONS_l2_00004169]	chr10	hs|10q11.22
A_21_P0008750	0.023284592	up	1.5575111	1.5575111	0.6392424	lnc-CILP-1	LNCipedia lincRNA (lnc-CILP-1), lincRNA [lnc-CILP-1:1]	chr15	hs|15q22.31
A_33_P3288359	0.023290241	down	1.5790616	-1.5790616	-0.65906745	PSMB10	Homo sapiens proteasome (prosome, macropain) subunit, beta type, 10 (PSMB10), mRNA [NM_002801]	chr16	hs|16q22.1
A_33_P3292060	0.023306623	down	1.7257092	-1.7257092	-0.78718936	ZNF331	Homo sapiens zinc finger protein 331 (ZNF331), transcript variant 1, mRNA [NM_018555]	chr19	hs|19q13.42
A_33_P3246438	0.023317568	up	1.7707921	1.7707921	0.8243949	LOC283922	Homo sapiens pyruvate dehydrogenase phosphatase regulatory subunit pseudogene (LOC283922), non-coding RNA [NR_026950]	chr16	hs|16q23.1
A_22_P00021125	0.02334107	up	1.7507706	1.7507706	0.80799	lnc-ZCRB1-1	LNCipedia lincRNA (lnc-ZCRB1-1), lincRNA [lnc-ZCRB1-1:1]	chr12	hs|12q12
A_33_P3463924	0.023376288	up	1.710823	1.710823	0.77469057	LOC57399	Homo sapiens uncharacterized gastric protein ZA52P mRNA, complete cds. [AF264626]	chr5	hs|5q12.1
A_22_P00004511	0.0233801	up	1.982582	1.982582	0.9873805	lnc-CPT2-6	Q4AC09_BRACM (Q4AC09) 117M18_11, partial (6%) [THC2649064]	chr1	hs|1p32.3
A_22_P00016149	0.023433227	up	1.8602508	1.8602508	0.89549714	lnc-TIMP3-1	LNCipedia lincRNA (lnc-TIMP3-1), lincRNA [lnc-TIMP3-1:1]	chr22	hs|22q12.3
A_33_P3317305	0.023477105	up	1.7223293	1.7223293	0.78436095	AGAP1	Homo sapiens ArfGAP with GTPase domain, ankyrin repeat and PH domain 1 (AGAP1), transcript variant 3, mRNA [NM_001244888]	chr2	hs|2q37.2
A_22_P00002412	0.02350634	up	1.7162616	1.7162616	0.77926946			chr14	hs|14q24.3
A_21_P0005897	0.02379158	up	1.6475881	1.6475881	0.72035563	lnc-RP11-973F15.1.1-2	LNCipedia lincRNA (lnc-RP11-973F15.1.1-2), lincRNA [lnc-RP11-973F15.1.1-2:2]	chr8	hs|8q24.13
A_23_P107775	0.02379328	up	1.4756858	1.4756858	0.56138563	TMEM190	Homo sapiens transmembrane protein 190 (TMEM190), mRNA [NM_139172]	chr19	hs|19q13.42
A_23_P101480	0.023830947	up	2.1372097	2.1372097	1.0957284	MAST1	Homo sapiens microtubule associated serine/threonine kinase 1 (MAST1), mRNA [NM_014975]	chr19	hs|19p13.2
A_33_P3312819	0.023832068	down	1.803803	-1.803803	-0.85104173	IGF2-AS	Homo sapiens IGF2 antisense RNA (IGF2-AS), transcript variant 1, long non-coding RNA [NR_028044]	chr11	hs|11p15.5
A_22_P00001621	0.023845408	up	1.7214803	1.7214803	0.7836496	SGMS1-AS1	Homo sapiens SGMS1 antisense RNA 1 (SGMS1-AS1), long non-coding RNA [NR_126411]	chr10	hs|10q11.23
A_22_P00011712	0.023897197	up	2.1140568	2.1140568	1.0800141		RST5687 Athersys RAGE Library Homo sapiens cDNA, mRNA sequence [BG186712]	chr10	hs|10q26.11
A_32_P183218	0.0239463	down	2.1138654	-2.1138654	-1.0798835	ZNF367	Homo sapiens zinc finger protein 367 (ZNF367), mRNA [NM_153695]	chr9	hs|9q22.32
A_22_P00000015	0.024008382	up	1.9321938	1.9321938	0.9502398	lnc-RP1-177G6.2.1-2	17d9 Human retina cDNA randomly primed sublibrary Homo sapiens cDNA, mRNA sequence [W25978]	chrX	hs|Xq27.1
A_33_P3325306	0.0240243	down	1.8969536	-1.8969536	-0.92368436	HSPE1	heat shock 10kDa protein 1 [Source:HGNC Symbol;Acc:HGNC:5269] [ENST00000463841]	chr2	hs|2q33.1
A_23_P152344	0.024088662	up	1.5412245	1.5412245	0.624077	GTF3C1	Homo sapiens general transcription factor IIIC, polypeptide 1, alpha 220kDa (GTF3C1), transcript variant 1, mRNA [NM_001520]	chr16	hs|16p12.1
A_22_P00015306	0.0242355	up	1.7129724	1.7129724	0.7765019	lnc-SPINK9-1	DA214217 BRAWH3 Homo sapiens cDNA clone BRAWH3004181 5', mRNA sequence [DA214217]	chr5	hs|5q32
A_33_P3346222	0.024246847	up	1.536616	1.536616	0.61975664	MSH5	Homo sapiens mutS homolog 5 (MSH5), transcript variant 1, mRNA [NM_025259]	chr6	hs|6p21.33
A_23_P35131	0.024255978	up	2.0673232	2.0673232	1.047764	SF3B4	Homo sapiens splicing factor 3b, subunit 4, 49kDa (SF3B4), mRNA [NM_005850]	chr1	hs|1q21.2
A_22_P00004633	0.024256637	up	1.7981381	1.7981381	0.84650385		Q87ES2_XYLFT (Q87ES2) Leucine aminopeptidase, partial (4%) [THC2726183]	chr22	hs|22q13.32
A_33_P3268783	0.02425904	up	1.5332994	1.5332994	0.6166395	AMZ1	Homo sapiens archaelysin family metallopeptidase 1 (AMZ1), transcript variant 1, mRNA [NM_133463]	chr7	hs|7p22.3
A_22_P00018222	0.024304215	up	1.803537	1.803537	0.850829	LOC401585	Homo sapiens uncharacterized LOC401585 (LOC401585), long non-coding RNA [NR_125365]	chrX	hs|Xp11.3
A_21_P0013545	0.02435319	up	1.4863464	1.4863464	0.5717703		PGM5P3 antisense RNA 1 [Source:HGNC Symbol;Acc:HGNC:51194] [ENST00000614900]	chr9	hs|9p24.3
A_22_P00022206	0.024547605	up	2.2476158	2.2476158	1.1683954	LOC101927943	PREDICTED: Homo sapiens uncharacterized LOC101927943 (LOC101927943), ncRNA [XR_243874]	chr18	hs|18q12.3
A_23_P436281	0.024563342	down	1.5629513	-1.5629513	-0.64427286	HIST2H4B	Homo sapiens histone cluster 2, H4b (HIST2H4B), mRNA [NM_001034077]	chr1	hs|1q21.2
A_23_P20832	0.024678918	up	1.6017444	1.6017444	0.6796439	SPTAN1	Homo sapiens spectrin, alpha, non-erythrocytic 1 (SPTAN1), transcript variant 2, mRNA [NM_003127]	chr9	hs|9q34.11
A_22_P00008991	0.02477149	up	1.9326315	1.9326315	0.9505666	GRTP1-AS1	Homo sapiens GRTP1 antisense RNA 1 (GRTP1-AS1), transcript variant 2, long non-coding RNA [NR_120385]	chr13	hs|13q34
A_33_P3266429	0.024805432	down	2.609095	-2.609095	-1.3835495	SAMD13	Homo sapiens sterile alpha motif domain containing 13 (SAMD13), transcript variant 1, mRNA [NM_001010971]	chr1	hs|1p31.1
A_33_P3709317	0.024830814	down	1.5896093	-1.5896093	-0.6686722	SNORA28	Homo sapiens small nucleolar RNA, H/ACA box 28 (SNORA28), small nucleolar RNA [NR_002964]	chr14	hs|14q32.32
A_22_P00016092	0.024843955	up	1.7629436	1.7629436	0.8179863	lnc-THOC2-1	UI-E-EJ1-ajg-k-07-0-UI.r1 UI-E-EJ1 Homo sapiens cDNA clone UI-E-EJ1-ajg-k-07-0-UI 5', mRNA sequence [BM931494]	chrX	hs|Xq25
A_24_P28722	0.024871018	down	1.4572525	-1.4572525	-0.54325086	RSAD2	Homo sapiens radical S-adenosyl methionine domain containing 2 (RSAD2), mRNA [NM_080657]	chr2	hs|2p25.2
A_33_P3343503	0.024940576	up	1.6691072	1.6691072	0.7390766	SAMD4A	Homo sapiens sterile alpha motif domain containing 4A (SAMD4A), transcript variant 2, mRNA [NM_001161576]	chr14	hs|14q22.2
A_22_P00015648	0.02494136	up	1.7212477	1.7212477	0.7834547	lnc-SUSD1-2	LNCipedia lincRNA (lnc-SUSD1-2), lincRNA [lnc-SUSD1-2:1]	chr9	hs|9q31.3
A_33_P6806144	0.02498835	up	1.7173516	1.7173516	0.7801854	LINC00476	Homo sapiens long intergenic non-protein coding RNA 476 (LINC00476), transcript variant 1, long non-coding RNA [NR_023390]	chr9	hs|9q22.32
A_22_P00012701	0.025005829	up	1.6948843	1.6948843	0.7611868	lnc-RAB1A-4	LNCipedia lincRNA (lnc-RAB1A-4), lincRNA [lnc-RAB1A-4:1]	chr2	hs|2p14
A_33_P3303380	0.025021806	up	1.8692043	1.8692043	0.9024242	PARD3	par-3 family cell polarity regulator [Source:HGNC Symbol;Acc:HGNC:16051] [ENST00000374768]	chr10	hs|10p11.21
A_24_P319613	0.025122942	down	1.506991	-1.506991	-0.5916708	NEK2	Homo sapiens NIMA-related kinase 2 (NEK2), transcript variant 1, mRNA [NM_002497]	chr1	hs|1q32.3
A_23_P121064	0.025123246	up	1.5878541	1.5878541	0.6670784	PTX3	Homo sapiens pentraxin 3, long (PTX3), mRNA [NM_002852]	chr3	hs|3q25.32
A_22_P00008847	0.025165273	up	1.7991873	1.7991873	0.84734535		PREDICTED: Homo sapiens uncharacterized LOC102724675 (LOC102724675), ncRNA [XR_425512]	chr2	hs|2q33.3
A_33_P3293381	0.025165478	up	1.5954349	1.5954349	0.6739497	RASSF4	Ras association (RalGDS/AF-6) domain family member 4 [Source:HGNC Symbol;Acc:HGNC:20793] [ENST00000428466]	chr10	hs|10q11.21
A_22_P00011014	0.025203615	up	1.7555134	1.7555134	0.81189305	lnc-NSUN6-3	LNCipedia lincRNA (lnc-NSUN6-3), lincRNA [lnc-NSUN6-3:1]	chr10	hs|10p12.31
A_32_P151933	0.025262447	up	1.6777052	1.6777052	0.74648917	FECH	Homo sapiens ferrochelatase (FECH), transcript variant 1, mRNA [NM_001012515]	chr18	hs|18q21.31
A_22_P00021964	0.025280578	up	1.753387	1.753387	0.8101444	LOC101928813		chr11	hs|11q13.5
A_33_P3877728	0.025332259	up	1.6705867	1.6705867	0.74035484	SMCR6	Homo sapiens mRNA; cDNA DKFZp686J19223 (from clone DKFZp686J19223). [BX647090]	chr17	hs|17p11.2
A_33_P3313421	0.025349671	down	1.5611752	-1.5611752	-0.6426325	UHRF1BP1	Homo sapiens UHRF1 binding protein 1 (UHRF1BP1), mRNA [NM_017754]	chr6	hs|6p21.31
A_21_P0014690	0.025362939	up	1.8419992	1.8419992	0.8812724			chr17	hs|17p12
A_23_P77859	0.025397064	up	1.6875547	1.6875547	0.75493425	TMEM88	Homo sapiens transmembrane protein 88 (TMEM88), mRNA [NM_203411]	chr17	hs|17p13.1
A_23_P123424	0.025410641	down	1.7831779	-1.7831779	-0.8344506	CHRNB3	Homo sapiens cholinergic receptor, nicotinic, beta 3 (neuronal) (CHRNB3), mRNA [NM_000749]	chr8	hs|8p11.21
A_33_P3382959	0.025427435	down	1.492456	-1.492456	-0.57768834	CASP8AP2	Homo sapiens caspase 8 associated protein 2 (CASP8AP2), transcript variant 1, mRNA [NM_012115]	chr6	hs|6q15
A_23_P146997	0.025437843	down	1.5592662	-1.5592662	-0.64086723	TXLNG	Homo sapiens taxilin gamma (TXLNG), transcript variant 1, mRNA [NM_018360]	chrX	hs|Xp22.2
A_21_P0000570	0.025519669	up	1.4787229	1.4787229	0.56435174	ADORA2A-AS1	Homo sapiens ADORA2A antisense RNA 1 (ADORA2A-AS1), transcript variant 2, long non-coding RNA [NR_028483]	chr22	hs|22q11.23
A_22_P00000643	0.025562108	up	1.9515524	1.9515524	0.9646222	lnc-ACSM5-1	DKFZp686K10139_r1 686 (synonym: hlcc3) Homo sapiens cDNA clone DKFZp686K10139 5', mRNA sequence [BX641826]	chr16	hs|16p12.3
A_22_P00000258	0.025581518	up	2.1242435	2.1242435	1.0869491	lnc-AC007405.2.1-3	DA688068 NT2NE2 Homo sapiens cDNA clone NT2NE2006764 5', mRNA sequence [DA688068]	chr2	hs|2q31.1
A_33_P6501835	0.025609503	up	1.6774147	1.6774147	0.74623936	LOC101929128	Homo sapiens uncharacterized LOC101929128 (LOC101929128), long non-coding RNA [NR_125431]	chr8	hs|8p23.1
A_22_P00008839	0.025634645	up	1.787842	1.787842	0.8382193	lnc-KLF6-2	LNCipedia lincRNA (lnc-KLF6-2), lincRNA [lnc-KLF6-2:1]	chr10	hs|10p15.1
A_23_P125772	0.025648508	up	1.5325048	1.5325048	0.6158916	SRPK3	Homo sapiens SRSF protein kinase 3 (SRPK3), transcript variant 1, mRNA [NM_014370]	chrX	hs|Xq28
A_21_P0012183	0.025703806	down	2.1911085	-2.1911085	-1.1316609	ANKRD20A5P	Homo sapiens ankyrin repeat domain 20 family, member A5, pseudogene (ANKRD20A5P), non-coding RNA [NR_040113]	chr18	hs|18p11.21
A_22_P00010889	0.025712589	up	1.8465484	1.8465484	0.8848311	lnc-NPFFR2-2	LNCipedia lincRNA (lnc-NPFFR2-2), lincRNA [lnc-NPFFR2-2:1]	chr4	hs|4q13.3
A_33_P3305749	0.025714023	up	2.326993	2.326993	1.2184669	RARB	Homo sapiens retinoic acid receptor, beta (RARB), transcript variant 1, mRNA [NM_000965]	chr3	hs|3p24.2
A_22_P00000562	0.025752006	up	1.6915226	1.6915226	0.7583224	lnc-AC127496.3-6	DKFZp686P2320_r1 686 (synonym: hlcc3) Homo sapiens cDNA clone DKFZp686P2320 5', mRNA sequence [AL603067]	chr17	hs|17q25.3
A_21_P0006548	0.025768397	down	1.5349365	-1.5349365	-0.618179	lnc-FAM70A-1	LNCipedia lincRNA (lnc-FAM70A-1), lincRNA [lnc-FAM70A-1:5]	chrX	hs|Xq24
A_24_P29594	0.025810294	down	2.093077	-2.093077	-1.0656253	HBS1L	Homo sapiens HBS1-like translational GTPase (HBS1L), transcript variant 1, mRNA [NM_006620]	chr6	hs|6q23.3
A_22_P00008145	0.025844824	up	1.7063605	1.7063605	0.7709224	lnc-IL6-2	LNCipedia lincRNA (lnc-IL6-2), lincRNA [lnc-IL6-2:2]	chr7	hs|7p15.3
A_22_P00004265	0.025949964	up	1.653924	1.653924	0.7258929	lnc-CMTM5-1	LNCipedia lincRNA (lnc-CMTM5-1), lincRNA [lnc-CMTM5-1:1]	chr14	hs|14q11.2
A_33_P3368139	0.026004486	down	1.4742342	-1.4742342	-0.5599657	MAP3K1	Homo sapiens mitogen-activated protein kinase kinase kinase 1, E3 ubiquitin protein ligase (MAP3K1), mRNA [NM_005921]	chr5	hs|5q11.2
A_24_P93855	0.026009593	up	1.5604366	1.5604366	0.6419497	FOXP4	Homo sapiens forkhead box P4 (FOXP4), transcript variant 1, mRNA [NM_001012426]	chr6	hs|6p21.1
A_22_P00005014	0.026022313	up	1.7027166	1.7027166	0.7678383	LOC643355	Homo sapiens uncharacterized LOC643355 (LOC643355), mRNA [NM_001270945]	chr1	hs|1p13.2
A_24_P81841	0.026028613	down	1.8911963	-1.8911963	-0.91929907	CDKN1B	Homo sapiens cyclin-dependent kinase inhibitor 1B (p27, Kip1) (CDKN1B), mRNA [NM_004064]	chr12	hs|12p13.1
A_24_P229536	0.026063273	down	1.5912776	-1.5912776	-0.6701855	MIR99AHG	Homo sapiens mir-99a-let-7c cluster host gene (non-protein coding) (MIR99AHG), transcript variant 4, long non-coding RNA [NR_111005]	chr21	hs|21q21.1
A_33_P3331267	0.026082085	down	1.7610422	-1.7610422	-0.8164295		Q2M2B7_HUMAN (Q2M2B7) Sestrin 1, partial (68%) [THC2527965]	chr6	hs|6q21
A_22_P00008930	0.026168097	up	1.9075356	1.9075356	0.93170995			chr12	hs|12q21.2
A_22_P00010236	0.026312973	up	1.7636012	1.7636012	0.81852436			chr16	hs|16q12.2
A_22_P00007428	0.026384016	up	1.779964	1.779964	0.831848			chr8	hs|8q24.21
A_22_P00010666	0.026394771	up	1.6687307	1.6687307	0.7387512	lnc-NEO1-1	LNCipedia lincRNA (lnc-NEO1-1), lincRNA [lnc-NEO1-1:2]	chr15	hs|15q24.1
A_24_P826348	0.026428958	down	1.4795586	-1.4795586	-0.56516683	ZC3H6	Homo sapiens zinc finger CCCH-type containing 6 (ZC3H6), mRNA [NM_198581]	chr2	hs|2q13
A_23_P129005	0.026480103	up	1.8726293	1.8726293	0.9050653	NYNRIN	Homo sapiens NYN domain and retroviral integrase containing (NYNRIN), mRNA [NM_025081]	chr14	hs|14q12
A_23_P319874	0.026501605	down	2.0384235	-2.0384235	-1.0274538	TCAIM	Homo sapiens T cell activation inhibitor, mitochondrial (TCAIM), transcript variant 3, mRNA [NM_001029840]	chr3	hs|3p21.31
A_22_P00001540	0.026523955	up	1.6877533	1.6877533	0.75510406	lnc-ARHGEF2-2	LNCipedia lincRNA (lnc-ARHGEF2-2), lincRNA [lnc-ARHGEF2-2:1]	chr1	hs|1q22
A_33_P3307990	0.026662843	up	1.5188402	1.5188402	0.60297006	MASP2	Homo sapiens mannan-binding lectin serine peptidase 2 (MASP2), transcript variant 1, mRNA [NM_006610]	chr1	hs|1p36.22
A_23_P47466	0.026665404	down	1.6915389	-1.6915389	-0.75833637	PRG3	Homo sapiens proteoglycan 3 (PRG3), mRNA [NM_006093]	chr11	hs|11q12.1
A_33_P3322307	0.02666993	up	2.1182296	2.1182296	1.0828589	DDX11	Homo sapiens DEAD/H (Asp-Glu-Ala-Asp/His) box helicase 11 (DDX11), transcript variant 5, mRNA [NM_001257145]	chr12	hs|12p11.21
A_33_P3368945	0.026670229	down	1.8159788	-1.8159788	-0.86074734	LOC389332	Homo sapiens uncharacterized LOC389332 (LOC389332), long non-coding RNA [NR_024418]	chr5	hs|5q31.1
A_24_P942630	0.026729051	up	1.9711239	1.9711239	0.97901845	KDM6B	Homo sapiens lysine (K)-specific demethylase 6B (KDM6B), mRNA [NM_001080424]	chr17	hs|17p13.1
A_22_P00018348	0.026775667	up	1.7245249	1.7245249	0.7861989	lnc-ZSCAN10-3	DB087096 TESTI4 Homo sapiens cDNA clone TESTI4034919 5', mRNA sequence [DB087096]	chr16	hs|16p13.3
A_22_P00023585	0.026799217	up	1.8134583	1.8134583	0.8587436	LOC101929610	PREDICTED: Homo sapiens uncharacterized LOC101929610 (LOC101929610), ncRNA [XR_242476]	chr8	hs|8q12.3
A_33_P3220381	0.026823474	down	1.7311202	-1.7311202	-0.7917059	TRAPPC13	Homo sapiens trafficking protein particle complex 13 (TRAPPC13), transcript variant 5, mRNA [NM_001243737]	chr5	hs|5q12.3
A_22_P00012823	0.026851024	up	1.8149709	1.8149709	0.85994637	LOC728095	Homo sapiens uncharacterized LOC728095 (CTB-174D11.1), long non-coding RNA [NR_109897]	chr5	hs|5q34
A_32_P409222	0.026910378	up	1.428334	1.428334	0.51433337	ZNF628	Homo sapiens zinc finger protein 628 (ZNF628), mRNA [NM_033113]	chr19	hs|19q13.42
A_21_P0009735	0.026913628	up	1.6488993	1.6488993	0.7215033	LOC102723811	PREDICTED: Homo sapiens uncharacterized LOC102723811 (LOC102723811), ncRNA [XR_430169]	chr19	hs|19p13.3
A_23_P98282	0.026981058	up	1.595477	1.595477	0.6739878	SPTBN2	Homo sapiens spectrin, beta, non-erythrocytic 2 (SPTBN2), mRNA [NM_006946]	chr11	hs|11q13.2
A_33_P3345479	0.026992507	up	1.5725548	1.5725548	0.6531103	MIRLET7BHG	Homo sapiens MIRLET7B host gene (non-protein coding) (MIRLET7BHG), transcript variant 1, long non-coding RNA [NR_027033]	chr22	hs|22q13.31
A_33_P3383331	0.027060965	down	1.7146088	-1.7146088	-0.7778794	SLC35A3	Homo sapiens solute carrier family 35 (UDP-N-acetylglucosamine (UDP-GlcNAc) transporter), member A3 (SLC35A3), transcript variant 1, mRNA [NM_012243]	chr1	hs|1p21.2
A_32_P235796	0.027070142	down	1.5159879	-1.5159879	-0.60025823	BBS12	Homo sapiens Bardet-Biedl syndrome 12 (BBS12), transcript variant 2, mRNA [NM_152618]	chr4	hs|4q27
A_22_P00001466	0.02709319	up	1.9207945	1.9207945	0.94170314	lnc-AQP9-1	Homo sapiens hypothetical protein LOC283665, mRNA (cDNA clone IMAGE:4826990). [BC034958]	chr15	hs|15q21.3
A_21_P0009816	0.02712149	up	1.7151726	1.7151726	0.7783538	lnc-FOXA2-8	Homo sapiens mRNA; cDNA DKFZp781N2119 (from clone DKFZp781N2119). [CR627206]	chr20	hs|20p11.22
A_22_P00004422	0.027124714	up	1.6996268	1.6996268	0.765218	lnc-COPZ2-1	LNCipedia lincRNA (lnc-COPZ2-1), lincRNA [lnc-COPZ2-1:1]	chr17	hs|17q21.32
A_33_P3407400	0.027127823	down	1.5482782	-1.5482782	-0.6306647	SPEF2	Homo sapiens sperm flagellar 2 (SPEF2), transcript variant 2, mRNA [NM_144722]	chr5	hs|5p13.2
A_22_P00010102	0.027312458	up	1.6986816	1.6986816	0.76441544	lnc-MRE11A-1	603175762F1 NIH_MGC_121 Homo sapiens cDNA clone IMAGE:5240199 5', mRNA sequence [BI522712]	chr11	hs|11q21
A_19_P00326808	0.027384954	up	1.5221492	1.5221492	0.6061098	HOTAIR	Homo sapiens HOX transcript antisense RNA (HOTAIR), transcript variant 1, long non-coding RNA [NR_047517]	chr12	hs|12q13.13
A_22_P00003797	0.027413677	up	1.941916	1.941916	0.9574808	lnc-CDKAL1-1	LNCipedia lincRNA (lnc-CDKAL1-1), lincRNA [lnc-CDKAL1-1:1]	chr6	hs|6p22.3
A_22_P00023442	0.027540352	down	1.6871343	-1.6871343	-0.7545748			chr6	hs|6q16.1
A_22_P00001759	0.027615802	up	1.651688	1.651688	0.72394115	lnc-ATP11B-2	LNCipedia lincRNA (lnc-ATP11B-2), lincRNA [lnc-ATP11B-2:1]	chr3	hs|3q27.1
A_23_P329261	0.02778133	up	1.7603823	1.7603823	0.81588876	KCNJ2	Homo sapiens potassium channel, inwardly rectifying subfamily J, member 2 (KCNJ2), mRNA [NM_000891]	chr17	hs|17q24.3
A_33_P3405728	0.027813522	down	1.4556996	-1.4556996	-0.54171264	PKP2	Homo sapiens plakophilin 2 (PKP2), transcript variant 2b, mRNA [NM_004572]	chr12	hs|12p11.21
A_22_P00022599	0.027840279	up	1.7787662	1.7787662	0.8308768	LINC01526	Homo sapiens long intergenic non-protein coding RNA 1526 (LINC01526), long non-coding RNA [NR_126363]	chr6	hs|6q14.1
A_24_P911094	0.027840417	up	1.821902	1.821902	0.8654454	RABL2A	RAB, member of RAS oncogene family-like 2A [Source:HGNC Symbol;Acc:HGNC:9799] [ENST00000376439]	chr2	hs|2q13
A_19_P00317612	0.027854836	up	1.555192	1.555192	0.6370927	LINC00211	Homo sapiens long intergenic non-protein coding RNA 211 (LINC00211), transcript variant 2, long non-coding RNA [NR_110012]	chr2	hs|2p22.2
A_24_P269062	0.027919872	up	1.5800596	1.5800596	0.659979	SPRY4	Homo sapiens sprouty homolog 4 (Drosophila) (SPRY4), transcript variant 1, mRNA [NM_030964]	chr5	hs|5q31.3
A_21_P0000320	0.027921798	down	1.6175362	-1.6175362	-0.693798	SNORA30	Homo sapiens small nucleolar RNA, H/ACA box 30 (SNORA30), small nucleolar RNA [NR_002966]	chr16	hs|16p11.2
A_24_P136683	0.027942749	up	1.5870705	1.5870705	0.66636616	CA5BP1	Homo sapiens carbonic anhydrase VB pseudogene 1 (CA5BP1), non-coding RNA [NR_026551]	chrX	hs|Xp22.2
A_23_P50535	0.027948454	up	1.5638025	1.5638025	0.6450583	DMPK	Homo sapiens dystrophia myotonica-protein kinase (DMPK), transcript variant 2, mRNA [NM_004409]	chr19	hs|19q13.32
A_21_P0008695	0.027959298	up	1.9796441	1.9796441	0.98524106			chr15	hs|15q26.3
A_33_P3215333	0.027998265	down	1.8796637	-1.8796637	-0.91047454	NFATC2	Homo sapiens nuclear factor of activated T-cells, cytoplasmic, calcineurin-dependent 2 (NFATC2), transcript variant 1, mRNA [NM_012340]	chr20	hs|20q13.2
A_23_P120863	0.028050134	down	1.7422807	-1.7422807	-0.8009771	GAL3ST1	Homo sapiens galactose-3-O-sulfotransferase 1 (GAL3ST1), mRNA [NM_004861]	chr22	hs|22q12.2
A_22_P00018133	0.028131012	up	1.7559748	1.7559748	0.81227213	lnc-ZNF503-AS2-1	LNCipedia lincRNA (lnc-ZNF503-AS2-1), lincRNA [lnc-ZNF503-AS2-1:1]	chr10	hs|10q22.2
A_21_P0012983	0.028145943	down	2.403017	-2.403017	-1.2648469	LOC100506674	Homo sapiens uncharacterized LOC100506674 (LOC100506674), transcript variant 1, long non-coding RNA [NR_109862]	chr5	hs|5p12
A_21_P0009118	0.028158912	up	1.7018826	1.7018826	0.7671315	lnc-C16orf55-1	LNCipedia lincRNA (lnc-C16orf55-1), lincRNA [lnc-C16orf55-1:1]	chr16	hs|16q24.3
A_33_P3209816	0.028187837	up	1.7846493	1.7846493	0.83564055	DPY19L3	Homo sapiens dpy-19-like 3 (C. elegans) (DPY19L3), transcript variant 1, mRNA [NM_207325]	chr19	hs|19q13.11
A_33_P3303748	0.028253552	up	1.5383112	1.5383112	0.6213474	PDPR	Homo sapiens pyruvate dehydrogenase phosphatase regulatory subunit (PDPR), mRNA [NM_017990]	chr16	hs|16q22.1
A_22_P00018583	0.028307518	up	1.6590823	1.6590823	0.7303854	LOC145845	Homo sapiens uncharacterized LOC145845 (LOC145845), long non-coding RNA [NR_024264]	chr15	hs|15q14
A_23_P77593	0.028310798	up	1.7151964	1.7151964	0.7783738	VAC14	Homo sapiens Vac14 homolog (S. cerevisiae) (VAC14), mRNA [NM_018052]	chr16	hs|16q22.1
A_23_P43846	0.028322866	up	1.842185	1.842185	0.88141793	FABP6	Homo sapiens fatty acid binding protein 6, ileal (FABP6), transcript variant 1, mRNA [NM_001040442]	chr5	hs|5q33.3
A_33_P3239884	0.028362494	down	1.702746	-1.702746	-0.7678633	NCAM2	Homo sapiens neural cell adhesion molecule 2 (NCAM2), mRNA [NM_004540]	chr21	hs|21q21.1
A_33_P3209404	0.028444732	up	1.7612652	1.7612652	0.8166121	XLOC_l2_006173	BROAD Institute lincRNA (XLOC_l2_006173), lincRNA [TCONS_l2_00011427]	chr17	hs|17q24.2
A_22_P00020609	0.028469775	up	1.6510867	1.6510867	0.72341585	VPS13A-AS1	Homo sapiens VPS13A antisense RNA 1 (VPS13A-AS1), long non-coding RNA [NR_026668]	chr9	hs|9q21.2
A_22_P00010321	0.028522504	up	1.6695572	1.6695572	0.73946553		AGENCOURT_10424154 NIH_MGC_79 Homo sapiens cDNA clone IMAGE:6663242 5', mRNA sequence [BU929411]	chr9	hs|9q31.3
A_21_P0002075	0.028572816	down	1.712255	-1.712255	-0.77589756	LOC101927070	Homo sapiens uncharacterized LOC101927070 (LOC101927070), long non-coding RNA [NR_126337]	chr2	hs|2q11.2
A_21_P0006695	0.028600927	up	1.7135803	1.7135803	0.7770137	lnc-RPP30-6	LNCipedia lincRNA (lnc-RPP30-6), lincRNA [lnc-RPP30-6:4]	chr10	hs|10q23.31
A_21_P0013986	0.028609864	down	1.4990327	-1.4990327	-0.5840319		gem (nuclear organelle) associated protein 2 pseudogene 2 [Source:HGNC Symbol;Acc:HGNC:49562] [ENST00000418195]	chr3	hs|3p22.1
A_23_P14493	0.02869386	down	1.636383	-1.636383	-0.7105105	DNAAF2	Homo sapiens dynein, axonemal, assembly factor 2 (DNAAF2), transcript variant 1, mRNA [NM_018139]	chr14	hs|14q21.3
A_22_P00023968	0.028720513	up	1.7555144	1.7555144	0.8118938	LOC101928532	PREDICTED: Homo sapiens uncharacterized LOC101928532 (RP11-1338A24.1), ncRNA [XR_241665]	chr4	hs|4p16.1
A_33_P3364488	0.028835814	up	1.4253151	1.4253151	0.51128095	FCAMR	Homo sapiens Fc receptor, IgA, IgM, high affinity (FCAMR), transcript variant 3, mRNA [NM_001170631]	chr1	hs|1q32.1
A_24_P462899	0.02886628	down	1.7391888	-1.7391888	-0.7984145	CENPW	Homo sapiens centromere protein W (CENPW), transcript variant 2, mRNA [NM_001012507]	chr6	hs|6q22.32
A_22_P00022944	0.028875325	up	1.7236966	1.7236966	0.78550583	lnc-PBX1-2	LNCipedia lincRNA (lnc-PBX1-2), lincRNA [lnc-PBX1-2:1]	chr1	hs|1q23.3
A_22_P00013016	0.028944518	up	1.8988222	1.8988222	0.9251048			chr15	hs|15q26.2
A_22_P00009378	0.02895809	up	1.8184749	1.8184749	0.862729		602561749F1 NIH_MGC_61 Homo sapiens cDNA clone IMAGE:4699308 5', mRNA sequence [BG531614]	chr5	hs|5q33.3
A_23_P98995	0.02902565	up	1.5052685	1.5052685	0.5900208	CALCOCO1	Homo sapiens calcium binding and coiled-coil domain 1 (CALCOCO1), transcript variant 1, mRNA [NM_020898]	chr12	hs|12q13.13
A_23_P27515	0.029034643	up	1.5269723	1.5269723	0.6106739	PLD3	Homo sapiens phospholipase D family, member 3 (PLD3), transcript variant 2, mRNA [NM_012268]	chr19	hs|19q13.2
A_23_P150147	0.029044311	up	1.5073308	1.5073308	0.591996	SSH3	Homo sapiens slingshot protein phosphatase 3 (SSH3), mRNA [NM_017857]	chr11	hs|11q13.2
A_24_P406986	0.029159758	up	1.5690122	1.5690122	0.6498565	SLC43A3	Homo sapiens solute carrier family 43, member 3 (SLC43A3), transcript variant 3, mRNA [NM_199329]	chr11	hs|11q12.1
A_24_P308229	0.029218016	up	1.7915604	1.7915604	0.8412167	AIM1L	Homo sapiens absent in melanoma 1-like (AIM1L), mRNA [NM_001039775]	chr1	hs|1p36.11
A_22_P00007091	0.029288195	up	1.6542736	1.6542736	0.7261979	lnc-GLRB-2	LNCipedia lincRNA (lnc-GLRB-2), lincRNA [lnc-GLRB-2:1]	chr4	hs|4q32.1
A_33_P3216601	0.02934894	up	1.5320374	1.5320374	0.6154515	FHIT	Homo sapiens fragile histidine triad (FHIT), transcript variant 1, mRNA [NM_002012]	chr3	hs|3p14.2
A_23_P122815	0.029377421	up	1.5156893	1.5156893	0.599974	CALU	Homo sapiens calumenin (CALU), transcript variant 1, mRNA [NM_001219]	chr7	hs|7q32.1
A_24_P298587	0.029398356	up	1.5349114	1.5349114	0.61815536	TMEM249	Homo sapiens transmembrane protein 249 (TMEM249), transcript variant 4, mRNA [NM_001280561]	chr8	hs|8q24.3
A_22_P00016339	0.029414946	up	1.7707609	1.7707609	0.82436943			chr5	hs|5q14.2
A_22_P00001148	0.029429743	up	1.7639502	1.7639502	0.81880987	lnc-AMIGO1-1	LNCipedia lincRNA (lnc-AMIGO1-1), lincRNA [lnc-AMIGO1-1:1]	chr1	hs|1p13.3
A_24_P18917	0.029444052	up	1.5941184	1.5941184	0.67275876	LMF1	Homo sapiens lipase maturation factor 1 (LMF1), transcript variant 1, mRNA [NM_022773]	chr16	hs|16p13.3
A_22_P00011907	0.02945668	up	1.7436895	1.7436895	0.80214316	lnc-PIK3R1-5	LNCipedia lincRNA (lnc-PIK3R1-5), lincRNA [lnc-PIK3R1-5:2]	chr5	hs|5q13.1
A_33_P3317376	0.02952476	up	1.5973036	1.5973036	0.67563856	RHOG	Homo sapiens ras homolog family member G (RHOG), mRNA [NM_001665]	chr11	hs|11p15.4
A_23_P411825	0.029645039	down	1.6713344	-1.6713344	-0.7410004	CCDC148	Homo sapiens coiled-coil domain containing 148 (CCDC148), transcript variant 1, mRNA [NM_138803]	chr2	hs|2q24.1
A_33_P3316683	0.029706743	up	1.4771353	1.4771353	0.56280196	SNX21	Homo sapiens sorting nexin family member 21 (SNX21), transcript variant 2, mRNA [NM_152897]	chr20	hs|20q13.12
A_23_P158880	0.02982662	up	1.4494473	1.4494473	0.53550285	STARD5	Homo sapiens StAR-related lipid transfer (START) domain containing 5 (STARD5), mRNA [NM_181900]	chr15	hs|15q25.1
A_33_P3417452	0.029837586	down	1.4431775	-1.4431775	-0.5292487	ZGLP1	Homo sapiens zinc finger, GATA-like protein 1 (ZGLP1), mRNA [NM_001103167]	chr19	hs|19p13.2
A_24_P384029	0.029870657	down	2.3399868	-2.3399868	-1.2265004			chr2	hs|2q31.1
A_33_P3235766	0.029892804	down	1.4875957	-1.4875957	-0.57298243	QSER1	Homo sapiens glutamine and serine rich 1 (QSER1), mRNA [NM_001076786]	chr11	hs|11p13
A_22_P00013776	0.02990218	up	1.7156209	1.7156209	0.77873075			chr8	hs|8q24.13
A_21_P0010463	0.02990224	up	1.8784106	1.8784106	0.9095124	lnc-RGL4-4	LNCipedia lincRNA (lnc-RGL4-4), lincRNA [lnc-RGL4-4:3]	chr22	hs|22q11.23
A_21_P0013535	0.029948398	up	1.7520661	1.7520661	0.80905724	XLOC_l2_014123	BROAD Institute lincRNA (XLOC_l2_014123), lincRNA [TCONS_l2_00028472]	chr8	hs|8p23.1
A_23_P93641	0.030026564	up	1.8074905	1.8074905	0.85398805	AKR1B10	Homo sapiens aldo-keto reductase family 1, member B10 (aldose reductase) (AKR1B10), mRNA [NM_020299]	chr7	hs|7q33
A_22_P00007786	0.030047271	up	1.7473496	1.7473496	0.8051683	LINC00641	Homo sapiens long intergenic non-protein coding RNA 641 (LINC00641), transcript variant 1, long non-coding RNA [NR_038970]	chr14	hs|14q11.2
A_33_P3343605	0.03012526	down	1.8888143	-1.8888143	-0.9174809			chr13	hs|13q12.11
A_21_P0014864	0.030181123	up	1.4471453	1.4471453	0.5332098			chr14	hs|14q11.2
A_21_P0008396	0.030228708	up	1.9715629	1.9715629	0.9793397	lnc-TNFAIP2-1	LNCipedia lincRNA (lnc-TNFAIP2-1), lincRNA [lnc-TNFAIP2-1:1]	chr14	hs|14q32.32
A_23_P153529	0.030251548	up	1.4390085	1.4390085	0.5250751	TRPM4	Homo sapiens transient receptor potential cation channel, subfamily M, member 4 (TRPM4), transcript variant 1, mRNA [NM_017636]	chr19	hs|19q13.33
A_33_P3386723	0.030273452	down	1.6694975	-1.6694975	-0.7394139		keratin 18 pseudogene 64 [Source:HGNC Symbol;Acc:HGNC:48891] [ENST00000434946]	chr6	hs|6q14.3
A_22_P00013687	0.030289631	up	1.7117054	1.7117054	0.77543443	lnc-RP11-728F11.4.1-1	603042175F1 NIH_MGC_116 Homo sapiens cDNA clone IMAGE:5182483 5', mRNA sequence [BI517743]	chr11	hs|11q23.3
A_22_P00011217	0.030298255	up	1.692518	1.692518	0.7591712		Homo sapiens clone 24425 mRNA sequence. [AF070565]	chrX	hs|Xq12
A_23_P350074	0.030319393	up	1.553774	1.553774	0.63577664	SYNE4	Homo sapiens spectrin repeat containing, nuclear envelope family member 4 (SYNE4), transcript variant 1, mRNA [NM_001039876]	chr19	hs|19q13.12
A_33_P3231140	0.030321725	down	1.4648286	-1.4648286	-0.55073184	ANKRD50	Homo sapiens ankyrin repeat domain 50 (ANKRD50), transcript variant 2, mRNA [NM_001167882]	chr4	hs|4q28.1
A_33_P3405904	0.030346932	up	1.4724783	1.4724783	0.5582463			chr17	hs|17q21.31
A_21_P0011853	0.030348964	up	1.5371641	1.5371641	0.62027115	LOC100507460	PREDICTED: Homo sapiens uncharacterized LOC100507460 (LOC100507460), misc_RNA [XR_109894]	chr2	hs|2q21.1
A_33_P3378212	0.030382745	up	1.5132202	1.5132202	0.5976219	MED25	Homo sapiens mediator complex subunit 25 (MED25), mRNA [NM_030973]	chr19	hs|19q13.33
A_23_P210886	0.030385908	up	1.5054724	1.5054724	0.5902163	BCL2L1	Homo sapiens BCL2-like 1 (BCL2L1), transcript variant 1, mRNA [NM_138578]	chr20	hs|20q11.21
A_33_P3332302	0.030404922	up	2.0434656	2.0434656	1.0310179	MTVR2	Homo sapiens mouse mammary tumor virus receptor homolog 2 (MTVR2), non-coding RNA [NR_027025]	chr17	hs|17q22
A_19_P00319698	0.030427117	up	1.9286386	1.9286386	0.9475828		KIAA1328 [Source:HGNC Symbol;Acc:HGNC:29248] [ENST00000601437]	chr18	hs|18q12.2
A_23_P70448	0.030459758	down	1.4696223	-1.4696223	-0.5554454	HIST1H1A	Homo sapiens histone cluster 1, H1a (HIST1H1A), mRNA [NM_005325]	chr6	hs|6p22.2
A_24_P942730	0.030471152	down	1.9820486	-1.9820486	-0.98699236	ZSCAN29	Homo sapiens zinc finger and SCAN domain containing 29 (ZSCAN29), mRNA [NM_152455]	chr15	hs|15q15.3
A_23_P127721	0.03049377	up	3.066062	3.066062	1.6163869	P2RX3	Homo sapiens purinergic receptor P2X, ligand gated ion channel, 3 (P2RX3), mRNA [NM_002559]	chr11	hs|11q12.1
A_24_P160874	0.030551795	down	2.2325099	-2.2325099	-1.1586665	DUT	Homo sapiens deoxyuridine triphosphatase (DUT), transcript variant 1, mRNA [NM_001025248]	chr15	hs|15q21.1
A_23_P253068	0.03056361	up	1.6118711	1.6118711	0.6887364	ANAPC2	Homo sapiens anaphase promoting complex subunit 2 (ANAPC2), mRNA [NM_013366]	chr9	hs|9q34.3
A_33_P3418091	0.030575916	down	1.517371	-1.517371	-0.60157394	ISLR2	Homo sapiens immunoglobulin superfamily containing leucine-rich repeat 2 (ISLR2), transcript variant 1, mRNA [NM_001130136]	chr15	hs|15q24.1
A_19_P00315649	0.030582042	up	1.7434069	1.7434069	0.8019093	LOC100507165	PREDICTED: Homo sapiens uncharacterized LOC100507165 (LOC100507165), ncRNA [XR_110530]	chr11	hs|11q24.1
A_22_P00013711	0.030617021	up	1.8174057	1.8174057	0.8618805	lnc-RP11-791J7.2.1-1	HSU60062 FEZ1-T {Homo sapiens} (exp=-1; wgp=0; cg=0), partial (32%) [THC2626576]	chr11	hs|11q24.2
A_33_P3381948	0.03069341	down	1.4457984	-1.4457984	-0.5318664	WTIP	Homo sapiens Wilms tumor 1 interacting protein (WTIP), mRNA [NM_001080436]	chr19	hs|19q13.11
A_22_P00018002	0.030708572	up	1.6283935	1.6283935	0.70344937	lnc-ZNF135-1	LNCipedia lincRNA (lnc-ZNF135-1), lincRNA [lnc-ZNF135-1:1]	chr19	hs|19q13.43
A_22_P00004734	0.030709418	down	1.7367357	-1.7367357	-0.7963782	lnc-CTNNA1-2	LNCipedia lincRNA (lnc-CTNNA1-2), lincRNA [lnc-CTNNA1-2:4]	chr5	hs|5q31.2
A_24_P9671	0.030855205	down	1.4517629	-1.4517629	-0.53780586	DNAJA1	Homo sapiens DnaJ (Hsp40) homolog, subfamily A, member 1 (DNAJA1), mRNA [NM_001539]	chr9	hs|9p21.1
A_22_P00008365	0.030875543	up	1.6820221	1.6820221	0.75019664	JAG2	Homo sapiens jagged 2 (JAG2), transcript variant 2, mRNA [NM_145159]	chr14	hs|14q32.33
A_23_P17065	0.03088702	up	1.4306012	1.4306012	0.5166216	CCL20	Homo sapiens chemokine (C-C motif) ligand 20 (CCL20), transcript variant 1, mRNA [NM_004591]	chr2	hs|2q36.3
A_22_P00017244	0.030891806	up	1.9914274	1.9914274	0.9938029		AGENCOURT_15668041 NCI_CGAP_St3 Homo sapiens cDNA clone IMAGE:30703667 5', mRNA sequence [CF595856]	chr15	hs|15q21.3
A_23_P43763	0.030915434	up	1.5276754	1.5276754	0.611338	PLLP	Homo sapiens plasmolipin (PLLP), mRNA [NM_015993]	chr16	hs|16q13
A_21_P0013728	0.03095511	down	1.9185598	-1.9185598	-0.9400237	FRG1	Homo sapiens FSHD region gene 1 (FRG1), mRNA [NM_004477]	chr4	hs|4q35.2
A_22_P00000650	0.030998092	up	1.7666887	1.7666887	0.82104784	lnc-ACSS3-2	LNCipedia lincRNA (lnc-ACSS3-2), lincRNA [lnc-ACSS3-2:1]	chr12	hs|12q21.31
A_33_P3347055	0.03101359	down	1.9603838	-1.9603838	-0.9711361		SUMO2 pseudogene 8 [Source:HGNC Symbol;Acc:HGNC:39018] [ENST00000434672]	chr18	hs|18q21.1
A_23_P34093	0.031015133	up	1.4163252	1.4163252	0.50215256	G6PD	Homo sapiens glucose-6-phosphate dehydrogenase (G6PD), transcript variant 1, mRNA [NM_000402]	chrX	hs|Xq28
A_21_P0006610	0.031028671	up	1.8605088	1.8605088	0.8956972	LINC00839	Homo sapiens long intergenic non-protein coding RNA 839 (LINC00839), long non-coding RNA [NR_026827]	chr10	hs|10q11.21
A_21_P0001050	0.031032812	up	1.7870983	1.7870983	0.83761895	PCAT6	Homo sapiens prostate cancer associated transcript 6 (non-protein coding) (PCAT6), transcript variant 1, long non-coding RNA [NR_046325]	chr1	hs|1q32.1
A_24_P87763	0.031144552	up	1.5106267	1.5106267	0.59514713	EEF2	Homo sapiens eukaryotic translation elongation factor 2 (EEF2), mRNA [NM_001961]	chr19	hs|19p13.3
A_32_P186981	0.0311527	down	2.0044732	-2.0044732	-1.0032232	RPL17	Homo sapiens ribosomal protein L17 (RPL17), transcript variant 1, mRNA [NM_000985]	chr18	hs|18q21.1
A_23_P359540	0.031177728	down	1.5080302	-1.5080302	-0.5926653	HIST1H4F	Homo sapiens histone cluster 1, H4f (HIST1H4F), mRNA [NM_003540]	chr6	hs|6p22.2
A_33_P3355371	0.031179735	up	1.4569073	1.4569073	0.542909	TTC9C	tetratricopeptide repeat domain 9C [Source:HGNC Symbol;Acc:HGNC:28432] [ENST00000294161]	chr11	hs|11q12.3
A_33_P3264910	0.031214112	down	1.603178	-1.603178	-0.6809346	NKX6-2	Homo sapiens NK6 homeobox 2 (NKX6-2), mRNA [NM_177400]	chr10	hs|10q26.3
A_33_P3244991	0.031239275	up	1.513367	1.513367	0.5977619	lnc-EIF2AK4-4	Homo sapiens cDNA FLJ33932 fis, clone CTONG2017798. [AK091251]	chr15	hs|15q14
A_23_P412427	0.031261656	up	1.5803249	1.5803249	0.66022116	LOC171391	Homo sapiens NS3 binding protein (NS3BP) mRNA, complete cds. [AF435951]	chr11	hs|11p15.5
A_33_P3373765	0.031278417	up	1.4540665	1.4540665	0.54009324	DRD4	Homo sapiens dopamine receptor D4 (DRD4), mRNA [NM_000797]	chr11	hs|11p15.5
A_33_P3351745	0.031351198	up	1.7653617	1.7653617	0.81996375	PVRIG	Homo sapiens poliovirus receptor related immunoglobulin domain containing (PVRIG), mRNA [NM_024070]	chr7	hs|7q22.1
A_23_P353514	0.031361632	down	1.6009641	-1.6009641	-0.6789409	MSL3	Homo sapiens male-specific lethal 3 homolog (Drosophila) (MSL3), transcript variant 4, mRNA [NM_078628]	chrX	hs|Xp22.2
A_22_P00002408	0.031482965	up	1.6810702	1.6810702	0.74938			chr14	hs|14q32.33
A_22_P00018375	0.031497654	up	1.7440952	1.7440952	0.8024788	lnc-AVEN-1	Q9ARE2_FLABI (Q9ARE2) ZF-HD homeobox protein (Fragment), partial (5%) [THC2763885]	chr15	hs|15q14
A_22_P00024329	0.031501	up	1.6682779	1.6682779	0.7383596	MGC16275	Homo sapiens uncharacterized protein MGC16275 (MGC16275), long non-coding RNA [NR_026914]	chr17	hs|17q25.1
A_23_P320290	0.031539615	up	1.4688357	1.4688357	0.554673	ZNF827	Homo sapiens zinc finger protein 827 (ZNF827), mRNA [NM_178835]	chr4	hs|4q31.21
A_23_P147439	0.03156015	up	1.5588245	1.5588245	0.6404585	ATXN2L	Homo sapiens ataxin 2-like (ATXN2L), transcript variant F, mRNA [NM_017492]	chr16	hs|16p11.2
A_24_P100613	0.03156967	up	1.7191895	1.7191895	0.78172857	LAMA1	Homo sapiens laminin, alpha 1 (LAMA1), mRNA [NM_005559]	chr18	hs|18p11.31
A_33_P3422213	0.03158529	up	2.5843482	2.5843482	1.3698004	NEK10	NIMA-related kinase 10 [Source:HGNC Symbol;Acc:HGNC:18592] [ENST00000341435]	chr3	hs|3p24.1
A_33_P3384502	0.03159499	up	1.5359215	1.5359215	0.61910444	LINC01310	Homo sapiens long intergenic non-protein coding RNA 1310 (LINC01310), long non-coding RNA [NR_038944]	chr22	hs|22q13.32
A_33_P3396239	0.031618502	down	2.0637434	-2.0637434	-1.0452635	SNRPD3	Homo sapiens small nuclear ribonucleoprotein D3 polypeptide 18kDa (SNRPD3), transcript variant 1, mRNA [NM_004175]	chr22	hs|22q11.23
A_23_P250358	0.03164316	down	1.9130347	-1.9130347	-0.935863	HERC6	Homo sapiens HECT and RLD domain containing E3 ubiquitin protein ligase family member 6 (HERC6), transcript variant 1, mRNA [NM_017912]	chr4	hs|4q22.1
A_21_P0007122	0.03164987	down	1.9130077	-1.9130077	-0.9358427	ZBED5-AS1	Homo sapiens ZBED5 antisense RNA 1 (ZBED5-AS1), long non-coding RNA [NR_034137]	chr11	hs|11p15.3
A_33_P3703637	0.031707637	up	1.7872096	1.7872096	0.83770883	lnc-ZNF717-1	Homo sapiens cDNA FLJ38336 fis, clone FCBBF3026678. [AK095655]	chr3	hs|3p12.3
A_32_P165340	0.03174453	down	1.5471699	-1.5471699	-0.62963164	SRP9	Homo sapiens signal recognition particle 9kDa (SRP9), transcript variant 2, mRNA [NM_003133]	chr1	hs|1q42.12
A_33_P3291160	0.031745307	down	1.6865817	-1.6865817	-0.75410223			chr9	hs|9q34.3
A_23_P202345	0.03178473	down	1.6416469	-1.6416469	-0.7151438	ADO	Homo sapiens 2-aminoethanethiol (cysteamine) dioxygenase (ADO), mRNA [NM_032804]	chr10	hs|10q21.3
A_33_P3263412	0.0317995	down	1.599014	-1.599014	-0.6771826		Homo sapiens cDNA FLJ26714 fis, clone PNC01043. [AK130224]	chr10	hs|10p15.3
A_22_P00005097	0.03180805	up	1.6692077	1.6692077	0.73916346	lnc-DHCR24-1	LNCipedia lincRNA (lnc-DHCR24-1), lincRNA [lnc-DHCR24-1:1]	chr1	hs|1p32.3
A_33_P3299525	0.03185146	down	1.6301996	-1.6301996	-0.70504856	KCTD21	Homo sapiens potassium channel tetramerization domain containing 21 (KCTD21), mRNA [NM_001029859]	chr11	hs|11q14.1
A_33_P3343616	0.03192252	up	1.675491	1.675491	0.7445839	PHF12	Homo sapiens PHD finger protein 12 (PHF12), transcript variant 3, mRNA [NM_001290131]	chr17	hs|17q11.2
A_22_P00000250	0.031944726	up	1.7283181	1.7283181	0.78936875	LOC284009	Homo sapiens uncharacterized LOC284009 (LOC284009), long non-coding RNA [NR_028335]	chr17	hs|17p13.3
A_23_P256716	0.03195521	down	1.5462426	-1.5462426	-0.62876666	SMARCA5	Homo sapiens SWI/SNF related, matrix associated, actin dependent regulator of chromatin, subfamily a, member 5 (SMARCA5), mRNA [NM_003601]	chr4	hs|4q31.21
A_23_P24044	0.03201329	up	1.4777896	1.4777896	0.5634409	CNNM2	Homo sapiens cyclin and CBS domain divalent metal cation transport mediator 2 (CNNM2), transcript variant 1, mRNA [NM_017649]	chr10	hs|10q24.32
A_22_P00016720	0.032027014	up	1.6374948	1.6374948	0.71149033	lnc-TRAPPC4-1	LNCipedia lincRNA (lnc-TRAPPC4-1), lincRNA [lnc-TRAPPC4-1:1]	chr11	hs|11q23.3
A_22_P00004127	0.032046594	up	1.6234918	1.6234918	0.6991001	P3H2-AS1	Homo sapiens P3H2 antisense RNA 1 (P3H2-AS1), long non-coding RNA [NR_126419]	chr3	hs|3q28
A_23_P30307	0.032056186	down	1.4585403	-1.4585403	-0.54452527	MED7	Homo sapiens mediator complex subunit 7 (MED7), transcript variant 2, mRNA [NM_004270]	chr5	hs|5q33.3
A_21_P0002118	0.032079995	down	1.7921294	-1.7921294	-0.8416748		qe05g10.x1 Soares_testis_NHT Homo sapiens cDNA clone IMAGE:1738146 3', mRNA sequence [AI140623]	chr2	hs|2q24.1
A_23_P84821	0.032093056	down	1.5856323	-1.5856323	-0.66505826	MRPL1	Homo sapiens mitochondrial ribosomal protein L1 (MRPL1), mRNA [NM_020236]	chr4	hs|4q21.1
A_33_P3415113	0.03209916	up	1.4819481	1.4819481	0.5674949	CLCN6	Homo sapiens chloride channel, voltage-sensitive 6 (CLCN6), transcript variant 1, mRNA [NM_001286]	chr1	hs|1p36.22
A_24_P251599	0.032129128	down	2.7571576	-2.7571576	-1.4631817	CAV3	Homo sapiens caveolin 3 (CAV3), transcript variant 2, mRNA [NM_001234]	chr3	hs|3p25.3
A_33_P3356792	0.03216475	up	1.503998	1.503998	0.5888027	GGT7	Homo sapiens gamma-glutamyltransferase 7 (GGT7), mRNA [NM_178026]	chr20	hs|20q11.22
A_24_P476086	0.032181527	down	1.6137352	-1.6137352	-0.6904039	KPNA5	karyopherin alpha 5 (importin alpha 6) [Source:HGNC Symbol;Acc:HGNC:6398] [ENST00000368564]	chr6	hs|6q22.1
A_23_P84629	0.032213993	up	1.4322314	1.4322314	0.51826465	RFNG	Homo sapiens RFNG O-fucosylpeptide 3-beta-N-acetylglucosaminyltransferase (RFNG), mRNA [NM_002917]	chr17	hs|17q25.3
A_23_P160025	0.032215152	down	1.4904183	-1.4904183	-0.57571733	IFI16	Homo sapiens interferon, gamma-inducible protein 16 (IFI16), transcript variant 2, mRNA [NM_005531]	chr1	hs|1q23.1
A_21_P0014188	0.03221528	up	1.4849325	1.4849325	0.5703974	LOC401317	Homo sapiens cDNA clone IMAGE:30398108. [BC087859]	chr7	hs|7p15.1
A_22_P00020116	0.03225068	up	1.6708397	1.6708397	0.7405733		DA209974 BRAWH2 Homo sapiens cDNA clone BRAWH2017942 5', mRNA sequence [DA209974]	chr14	hs|14q32.2
A_23_P259901	0.032316476	down	1.8211174	-1.8211174	-0.86482394	TKTL1	Homo sapiens transketolase-like 1 (TKTL1), transcript variant 1, mRNA [NM_012253]	chrX	hs|Xq28
A_23_P43504	0.032406546	up	1.7321736	1.7321736	0.79258347	ABCA2	Homo sapiens ATP-binding cassette, sub-family A (ABC1), member 2 (ABCA2), transcript variant 1, mRNA [NM_001606]	chr9	hs|9q34.3
A_22_P00017926	0.032421354	up	1.6349128	1.6349128	0.70921373	HLA-F-AS1	Homo sapiens HLA-F antisense RNA 1 (HLA-F-AS1), transcript variant 1, long non-coding RNA [NR_026972]	chr6	hs|6p22.1
A_22_P00005063	0.03245609	up	1.6500094	1.6500094	0.7224742	lnc-DENND5A-1	LNCipedia lincRNA (lnc-DENND5A-1), lincRNA [lnc-DENND5A-1:1]	chr11	hs|11p15.4
A_22_P00025652	0.032500654	up	1.6885128	1.6885128	0.7557531	LOC100288846	Homo sapiens uncharacterized LOC100288846 (LOC100288846), long non-coding RNA [NR_038935]	chr14	hs|14q21.1
A_22_P00008466	0.032507166	up	1.7745603	1.7745603	0.8274616	lnc-KBTBD6-1	Homo sapiens cDNA FLJ11919 fis, clone HEMBB1000274. [AK021981]	chr13	hs|13q14.11
A_22_P00007228	0.032535423	up	1.6500188	1.6500188	0.72248244	lnc-GPER-3	LNCipedia lincRNA (lnc-GPER-3), lincRNA [lnc-GPER-3:1]	chr7	hs|7p22.3
A_21_P0001337	0.032542378	up	1.4861268	1.4861268	0.57155716	lnc-LRRC8D-2	LNCipedia lincRNA (lnc-LRRC8D-2), lincRNA [lnc-LRRC8D-2:1]	chr1	hs|1p22.2
A_23_P98085	0.032609917	down	1.4874957	-1.4874957	-0.57288545	PTEN	Homo sapiens phosphatase and tensin homolog (PTEN), mRNA [NM_000314]	chr10	hs|10q23.31
A_22_P00005763	0.032611135	up	1.6544471	1.6544471	0.7263491	lnc-ENO3-2	zt24e03.x5 Soares ovary tumor NbHOT Homo sapiens cDNA clone IMAGE:714076 3' similar to contains element THR THR repetitive element ;, mRNA sequence [AI821561]	chr17	hs|17p13.2
A_22_P00011103	0.032625966	up	1.6375612	1.6375612	0.7115488	MED4-AS1	Homo sapiens MED4 antisense RNA 1 (MED4-AS1), long non-coding RNA [NR_046511]	chr13	hs|13q14.2
A_33_P3314857	0.03272154	up	1.4588828	1.4588828	0.544864	KCNJ13	Homo sapiens potassium channel, inwardly rectifying subfamily J, member 13 (KCNJ13), transcript variant 1, mRNA [NM_002242]	chr2	hs|2q37.1
A_23_P321307	0.03272824	up	1.8839176	1.8839176	0.9137358	ADAMTS2	Homo sapiens ADAM metallopeptidase with thrombospondin type 1 motif, 2 (ADAMTS2), transcript variant 2, mRNA [NM_021599]	chr5	hs|5q35.3
A_24_P24972	0.03277877	down	2.8899422	-2.8899422	-1.5310405		ribosomal protein L22 pseudogene 11 [Source:HGNC Symbol;Acc:HGNC:35603] [ENST00000434894]	chr2	hs|2q13
A_33_P3304372	0.032807842	down	1.6013093	-1.6013093	-0.67925197	TMEM144	Homo sapiens transmembrane protein 144 (TMEM144), mRNA [NM_018342]	chr4	hs|4q32.1
A_24_P49517	0.032809284	down	1.5098443	-1.5098443	-0.59439975	ZNF251	Homo sapiens zinc finger protein 251 (ZNF251), mRNA [NM_138367]	chr8	hs|8q24.3
A_23_P93302	0.032845747	up	1.6411549	1.6411549	0.71471137	GABBR1	Homo sapiens gamma-aminobutyric acid (GABA) B receptor, 1 (GABBR1), transcript variant 1, mRNA [NM_001470]	chr6	hs|6p22.1
A_23_P343808	0.03293677	up	1.6650773	1.6650773	0.73558915	SOS1	Homo sapiens son of sevenless homolog 1 (Drosophila) (SOS1), mRNA [NM_005633]	chr2	hs|2p22.1
A_33_P3224157	0.032988515	up	1.5646921	1.5646921	0.6458788	STRADA	Homo sapiens STE20-related kinase adaptor alpha (STRADA), transcript variant 5, mRNA [NM_001165969]	chr17	hs|17q23.3
A_33_P3415207	0.0330658	up	1.4732901	1.4732901	0.5590415	MPV17	MpV17 mitochondrial inner membrane protein [Source:HGNC Symbol;Acc:HGNC:7224] [ENST00000616707]	chr2	hs|2p23.3
A_21_P0009828	0.033075098	down	2.1575136	-2.1575136	-1.1093696	lnc-C20orf187-2	LNCipedia lincRNA (lnc-C20orf187-2), lincRNA [lnc-C20orf187-2:3]	chr20	hs|20p12.2
A_33_P3214427	0.033140283	down	1.6629902	-1.6629902	-0.73377967	lnc-KIAA1324L-1	Q7NGQ0_GLOVI (Q7NGQ0) Gll3118 protein, partial (7%) [THC2782479]	chr7	hs|7q21.12
A_24_P201381	0.03315092	up	1.5104995	1.5104995	0.59502566	FGFBP3	Homo sapiens fibroblast growth factor binding protein 3 (FGFBP3), mRNA [NM_152429]	chr10	hs|10q23.32
A_33_P3378435	0.033156075	down	1.5790879	-1.5790879	-0.6590914		microRNA 8072 [Source:HGNC Symbol;Acc:HGNC:50174] [ENST00000543072]	chr12	hs|12q24.31
A_24_P206604	0.033174537	up	1.4134314	1.4134314	0.49920186	PFKFB3	Homo sapiens 6-phosphofructo-2-kinase/fructose-2,6-biphosphatase 3 (PFKFB3), transcript variant 1, mRNA [NM_004566]	chr10	hs|10p15.1
A_23_P152818	0.033186764	up	1.635208	1.635208	0.70947415	KAT7	Homo sapiens K(lysine) acetyltransferase 7 (KAT7), transcript variant 1, mRNA [NM_007067]	chr17	hs|17q21.33
A_33_P3218955	0.033212144	down	1.4453771	-1.4453771	-0.5314459	KDM6A	Homo sapiens lysine (K)-specific demethylase 6A (KDM6A), transcript variant 1, mRNA [NM_001291415]	chrX	hs|Xp11.3
A_32_P179676	0.03323571	down	1.45926	-1.45926	-0.54523695	TOB2	Homo sapiens transducer of ERBB2, 2 (TOB2), mRNA [NM_016272]	chr22	hs|22q13.2
A_22_P00011068	0.033241283	up	1.7439034	1.7439034	0.8023201	lnc-NUAK1-2	LNCipedia lincRNA (lnc-NUAK1-2), lincRNA [lnc-NUAK1-2:1]	chr12	hs|12q23.3
A_22_P00019460	0.033261545	up	1.8003448	1.8003448	0.8482732	LINC01436	Homo sapiens long intergenic non-protein coding RNA 1436 (LINC01436), long non-coding RNA [NR_110419]	chr21	hs|21q22.12
A_21_P0013505	0.033295274	up	1.6040056	1.6040056	0.6816791		PREDICTED: Homo sapiens uncharacterized LOC102725403 (LOC102725403), ncRNA [XR_425687]	chr11	hs|11p15.4
A_23_P50697	0.033304285	up	1.6675829	1.6675829	0.73775846	PSG1	Homo sapiens pregnancy specific beta-1-glycoprotein 1 (PSG1), transcript variant 1, mRNA [NM_006905]	chr19	hs|19q13.2
A_21_P0001771	0.03330668	up	1.7101662	1.7101662	0.77413654	LINC00954	long intergenic non-protein coding RNA 954 [Source:HGNC Symbol;Acc:HGNC:48668] [ENST00000607100]	chr2	hs|2p24.1
A_22_P00013046	0.033372905	up	1.6909356	1.6909356	0.75782174	RGS5	regulator of G-protein signaling 5 [Source:HGNC Symbol;Acc:HGNC:10001] [ENST00000530241]	chr1	hs|1q23.3
A_23_P77502	0.033392876	up	1.7065997	1.7065997	0.7711247	PKD1	Homo sapiens polycystic kidney disease 1 (autosomal dominant) (PKD1), transcript variant 1, mRNA [NM_001009944]	chr16	hs|16p13.3
A_19_P00316415	0.033397503	up	1.5279624	1.5279624	0.6116091	lnc-ERP44-3	Homo sapiens cDNA FLJ33647 fis, clone BRAMY2024374. [AK090966]	chr9	hs|9q22.33
A_33_P3222565	0.033406842	up	1.5615833	1.5615833	0.6430095	TSPAN14	Homo sapiens tetraspanin 14 (TSPAN14), transcript variant 1, mRNA [NM_030927]	chr10	hs|10q23.1
A_33_P3377564	0.033411052	up	1.8650498	1.8650498	0.89921415	PRICKLE3	Homo sapiens prickle homolog 3 (Drosophila) (PRICKLE3), mRNA [NM_006150]	chrX	hs|Xp11.23
A_24_P357100	0.033437975	up	1.5549003	1.5549003	0.63682204	RASD2	Homo sapiens RASD family, member 2 (RASD2), mRNA [NM_014310]	chr22	hs|22q12.3
A_22_P00012995	0.033476736	up	1.6628523	1.6628523	0.73366	lnc-RFPL3-3	DKFZp781H0227_r1 781 (synonym: hlcc4) Homo sapiens cDNA clone DKFZp781H0227 5', mRNA sequence [BX643577]	chr22	hs|22q12.3
A_24_P918266	0.033518404	down	1.442821	-1.442821	-0.52889234	TMTC3	Homo sapiens transmembrane and tetratricopeptide repeat containing 3 (TMTC3), mRNA [NM_181783]	chr12	hs|12q21.32
A_23_P409168	0.03352503	up	1.5210392	1.5210392	0.60505736	NBEAL2	Homo sapiens neurobeachin-like 2 (NBEAL2), mRNA [NM_015175]	chr3	hs|3p21.31
A_22_P00017486	0.033529278	up	1.6245232	1.6245232	0.7000163	TMEM88B	Homo sapiens transmembrane protein 88B (TMEM88B), mRNA [NM_001146685]	chr1	hs|1p36.33
A_22_P00012466	0.033564378	up	1.8090776	1.8090776	0.8552543	lnc-PRR15L-4	LNCipedia lincRNA (lnc-PRR15L-4), lincRNA [lnc-PRR15L-4:1]	chr17	hs|17q21.32
A_24_P57170	0.03357502	up	1.4212912	1.4212912	0.5072022	PROSER3	Homo sapiens proline and serine rich 3 (PROSER3), mRNA [NM_001039887]	chr19	hs|19q13.12
A_33_P3420013	0.03362584	up	1.5705862	1.5705862	0.6513031			chr3	hs|3q22.1
A_33_P3245679	0.033669837	up	1.7792691	1.7792691	0.8312847	LOC100129940	Homo sapiens uncharacterized LOC100129940 (LOC100129940), transcript variant 1, mRNA [NM_001292023]	chr12	hs|12q14.3
A_33_P3276282	0.03367189	up	1.4520049	1.4520049	0.5380463	PTPRF	protein tyrosine phosphatase, receptor type, F [Source:HGNC Symbol;Acc:HGNC:9670] [ENST00000617451]	chr1	hs|1p34.2
A_22_P00010350	0.033785243	up	1.6224055	1.6224055	0.6981345	SCEL-AS1	Homo sapiens SCEL antisense RNA 1 (SCEL-AS1), transcript variant 1, long non-coding RNA [NR_126412]	chr13	hs|13q22.3
A_24_P231173	0.03379216	up	1.4453669	1.4453669	0.5314357	GIGYF1	Homo sapiens GRB10 interacting GYF protein 1 (GIGYF1), mRNA [NM_022574]	chr7	hs|7q22.1
A_24_P38895	0.033799667	down	1.4597546	-1.4597546	-0.5457258	H2AFX	Homo sapiens H2A histone family, member X (H2AFX), mRNA [NM_002105]	chr11	hs|11q23.3
A_32_P109522	0.03382903	down	1.617204	-1.617204	-0.69350165	ZUFSP	Homo sapiens zinc finger with UFM1-specific peptidase domain (ZUFSP), mRNA [NM_145062]	chr6	hs|6q22.1
A_33_P3262181	0.03383522	down	1.4863153	-1.4863153	-0.57174015	APOBEC3F	Homo sapiens apolipoprotein B mRNA editing enzyme, catalytic polypeptide-like 3F (APOBEC3F), transcript variant 2, mRNA [NM_001006666]	chr22	hs|22q13.1
A_33_P3269879	0.03386709	up	1.519117	1.519117	0.603233	FAM160B2	Homo sapiens family with sequence similarity 160, member B2 (FAM160B2), mRNA [NM_022749]	chr8	hs|8p21.3
A_23_P78944	0.03393842	up	1.6792822	1.6792822	0.7478447	AMH	Homo sapiens anti-Mullerian hormone (AMH), mRNA [NM_000479]	chr19	hs|19p13.3
A_24_P49597	0.03395222	down	1.609108	-1.609108	-0.6862611		ribosomal protein S26 pseudogene 54 [Source:HGNC Symbol;Acc:HGNC:36868] [ENST00000473094]	chr18	hs|18q21.32
A_33_P3238323	0.033978824	up	1.5402251	1.5402251	0.6231412	RBCK1	Homo sapiens RanBP-type and C3HC4-type zinc finger containing 1 (RBCK1), transcript variant 2, mRNA [NM_031229]	chr20	hs|20p13
A_24_P306469	0.034006648	down	2.3600595	-2.3600595	-1.2388232			chr3	hs|3q24
A_22_P00007742	0.03417046	up	1.7136912	1.7136912	0.7771072	LINGO1-AS1	Homo sapiens LINGO1 antisense RNA 1 (LINGO1-AS1), long non-coding RNA [NR_045123]	chr15	hs|15q24.3
A_33_P3320678	0.034269173	up	1.5347302	1.5347302	0.61798507	CLEC18C	Homo sapiens C-type lectin domain family 18, member C (CLEC18C), mRNA [NM_173619]	chr16	hs|16q22.1
A_23_P309198	0.03431374	up	1.5373049	1.5373049	0.6204033	LINC01547	Homo sapiens long intergenic non-protein coding RNA 1547 (LINC01547), transcript variant 1, long non-coding RNA [NR_027128]	chr21	hs|21q22.3
A_23_P133474	0.03435438	up	1.6333791	1.6333791	0.70785964	GPX3	Homo sapiens glutathione peroxidase 3 (plasma) (GPX3), mRNA [NM_002084]	chr5	hs|5q33.1
A_33_P3795707	0.034387685	up	1.5342939	1.5342939	0.6175749	SNORA16B	CU457294 Homo sapiens ORESTES from keratinocytes Homo sapiens cDNA, mRNA sequence [CU457294]	chr1	hs|1q32.3
A_23_P67748	0.03449041	up	1.8303486	1.8303486	0.8721184	RAB11B	Homo sapiens RAB11B, member RAS oncogene family (RAB11B), mRNA [NM_004218]	chr19	hs|19p13.2
A_22_P00020169	0.034500692	up	1.6860723	1.6860723	0.75366646	lnc-ZNF613-2	LNCipedia lincRNA (lnc-ZNF613-2), lincRNA [lnc-ZNF613-2:1]	chr19	hs|19q13.41
A_33_P3320082	0.034547247	up	1.4549956	1.4549956	0.5410148	NFIB	Homo sapiens nuclear factor I/B (NFIB), transcript variant 3, mRNA [NM_005596]	chr9	hs|9p22.3
A_33_P3242614	0.034563176	up	1.6148071	1.6148071	0.69136184	LOC606724	Homo sapiens coronin, actin binding protein, 1A pseudogene (LOC606724), non-coding RNA [NR_002454]	chr16	hs|16p11.2
A_22_P00002893	0.034687635	up	1.7204806	1.7204806	0.7828116	lnc-C4orf37-2	LNCipedia lincRNA (lnc-C4orf37-2), lincRNA [lnc-C4orf37-2:1]	chr4	hs|4q23
A_21_P0012929	0.034729138	down	1.4211361	-1.4211361	-0.50704473	XLOC_l2_012319	BROAD Institute lincRNA (XLOC_l2_012319), lincRNA [TCONS_l2_00023251]	chr5	hs|5q35.2
A_23_P383258	0.034731608	up	1.6259091	1.6259091	0.70124656	GDA	Homo sapiens guanine deaminase (GDA), transcript variant 2, mRNA [NM_004293]	chr9	hs|9q21.13
A_21_P0000152	0.03479624	up	1.468549	1.468549	0.5543914	CD44	Homo sapiens CD44 molecule (Indian blood group) (CD44), transcript variant 8, mRNA [NM_001202557]	chr11	hs|11p13
A_24_P202581	0.034814563	up	1.4720013	1.4720013	0.55777895	ARHGEF1	Homo sapiens Rho guanine nucleotide exchange factor (GEF) 1 (ARHGEF1), transcript variant 1, mRNA [NM_199002]	chr19	hs|19q13.2
A_21_P0010719	0.034865998	down	1.6607244	-1.6607244	-0.73181266	lnc-RP3-377D14.1.1-3	LNCipedia lincRNA (lnc-RP3-377D14.1.1-3), lincRNA [lnc-RP3-377D14.1.1-3:12]	chr1	hs|1q21.1
A_22_P00001854	0.034983397	up	1.6081837	1.6081837	0.68543226	ADAMTS9-AS1	Homo sapiens ADAMTS9 antisense RNA 1 (ADAMTS9-AS1), transcript variant 2, long non-coding RNA [NR_110151]	chr3	hs|3p14.1
A_22_P00002241	0.035025075	up	1.910698	1.910698	0.9340998		DB068425 TESTI4 Homo sapiens cDNA clone TESTI4010351 5', mRNA sequence [DB068425]	chr10	hs|10p12.31
A_24_P197964	0.035079133	down	1.7264478	-1.7264478	-0.78780675	TRIM14	Homo sapiens tripartite motif containing 14 (TRIM14), transcript variant 1, mRNA [NM_014788]	chr9	hs|9q22.33
A_21_P0006149	0.035087455	up	1.4427289	1.4427289	0.5288002	lnc-ANKRD20A1-2	DA714598 NT2RI2 Homo sapiens cDNA clone NT2RI2021603 5', mRNA sequence [DA714598]	chr9	hs|9q13
A_22_P00007826	0.035097092	up	1.7221483	1.7221483	0.7842094	lnc-HPD-1	LNCipedia lincRNA (lnc-HPD-1), lincRNA [lnc-HPD-1:1]	chr12	hs|12q24.31
A_22_P00005038	0.0351023	up	1.6132592	1.6132592	0.68997824	lnc-DDX60L-1	BX116233 Soares_testis_NHT Homo sapiens cDNA clone IMAGp998A184411, mRNA sequence [BX116233]	chr4	hs|4q32.3
A_23_P216966	0.035102922	up	1.9262843	1.9262843	0.9458206	PTGS1	Homo sapiens prostaglandin-endoperoxide synthase 1 (prostaglandin G/H synthase and cyclooxygenase) (PTGS1), transcript variant 1, mRNA [NM_000962]	chr9	hs|9q33.2
A_22_P00001553	0.035119206	up	1.630735	1.630735	0.70552236	lnc-ARID2-1	Homo sapiens cDNA clone IMAGE:5303182. [BC039429]	chr12	hs|12q13.11
A_22_P00005947	0.035142295	up	1.594528	1.594528	0.6731294	LOC400541	Homo sapiens uncharacterized LOC400541 (LOC400541), long non-coding RNA [NR_126007]	chr16	hs|16q22.1
A_23_P59130	0.03520806	up	1.4027531	1.4027531	0.4882611	LY6G5B	Homo sapiens lymphocyte antigen 6 complex, locus G5B (LY6G5B), mRNA [NM_021221]	chr6	hs|6p21.33
A_21_P0005590	0.035210934	up	1.5846214	1.5846214	0.6641382	lnc-WDR60-1	LNCipedia lincRNA (lnc-WDR60-1), lincRNA [lnc-WDR60-1:1]	chr7	hs|7q36.3
A_24_P358305	0.035236865	down	3.0302362	-3.0302362	-1.5994302			chr8	hs|8q13.2
A_23_P116743	0.03526481	up	1.4346166	1.4346166	0.52066517	LINC01089	Homo sapiens long intergenic non-protein coding RNA 1089 (LINC01089), long non-coding RNA [NR_002809]	chr12	hs|12q24.31
A_21_P0012740	0.035307538	down	1.5208296	-1.5208296	-0.60485846	LOC100507487		chr4	hs|4q28.2
A_21_P0012961	0.035316378	up	1.9682254	1.9682254	0.9768954	LOC255187	Homo sapiens uncharacterized LOC255187 (LOC255187), long non-coding RNA [NR_122044]	chr5	hs|5q32
A_23_P56298	0.03538693	up	1.7847333	1.7847333	0.8357085	ZNF430	Homo sapiens zinc finger protein 430 (ZNF430), transcript variant 1, mRNA [NM_025189]	chr19	hs|19p12
A_23_P107855	0.03544369	up	1.4876922	1.4876922	0.57307607	FIZ1	Homo sapiens FLT3-interacting zinc finger 1 (FIZ1), mRNA [NM_032836]	chr19	hs|19q13.42
A_33_P3398411	0.035449244	up	2.0989246	2.0989246	1.0696504	RASSF3	Homo sapiens Ras association (RalGDS/AF-6) domain family member 3 (RASSF3), transcript variant 1, mRNA [NM_178169]	chr12	hs|12q14.2
A_24_P136758	0.03549279	up	1.5698727	1.5698727	0.6506476		sterile alpha motif domain containing 4B [Source:HGNC Symbol;Acc:HGNC:25492] [ENST00000610417]	chr19	hs|19q13.2
A_19_P00322096	0.035500053	up	1.42508	1.42508	0.51104283	TDRG1	Homo sapiens testis development related 1 (non-protein coding) (TDRG1), long non-coding RNA [NR_024015]	chr6	hs|6p21.2
A_23_P169494	0.035578784	up	1.5167379	1.5167379	0.6009718	ORM1	Homo sapiens orosomucoid 1 (ORM1), mRNA [NM_000607]	chr9	hs|9q32
A_24_P80135	0.03559128	down	1.5699568	-1.5699568	-0.6507248	PTPN18	Homo sapiens protein tyrosine phosphatase, non-receptor type 18 (brain-derived) (PTPN18), transcript variant 1, mRNA [NM_014369]	chr2	hs|2q21.1
A_21_P0012081	0.035626296	up	1.5844884	1.5844884	0.6640171		MIR4435-1 host gene (non-protein coding) [Source:HGNC Symbol;Acc:HGNC:35163] [ENST00000439494]	chr2	hs|2q13
A_22_P00010536	0.03562756	up	1.9611274	1.9611274	0.97168326	lnc-NCKAP1-1	LNCipedia lincRNA (lnc-NCKAP1-1), lincRNA [lnc-NCKAP1-1:2]	chr2	hs|2q32.1
A_33_P3210079	0.03564082	up	1.4453652	1.4453652	0.53143406	SF3A2	Homo sapiens splicing factor 3a, subunit 2, 66kDa (SF3A2), mRNA [NM_007165]	chr19	hs|19p13.3
A_24_P288323	0.035697922	up	1.7133139	1.7133139	0.7767895	DPP9	Homo sapiens dipeptidyl-peptidase 9 (DPP9), mRNA [NM_139159]	chr19	hs|19p13.3
A_22_P00017781	0.0357455	up	1.7432005	1.7432005	0.80173856	LINC01125	Homo sapiens long intergenic non-protein coding RNA 1125 (LINC01125), long non-coding RNA [NR_038386]	chr2	hs|2q11.2
A_33_P3362453	0.035745777	down	1.8394972	-1.8394972	-0.8793115		importin 7 pseudogene 1 [Source:HGNC Symbol;Acc:HGNC:39837] [ENST00000442031]	chrX	hs|Xp11.22
A_23_P53162	0.03576283	up	1.4663072	1.4663072	0.5521873	STIM1	Homo sapiens stromal interaction molecule 1 (STIM1), transcript variant 2, mRNA [NM_003156]	chr11	hs|11p15.4
A_23_P395566	0.03583455	down	1.4761411	-1.4761411	-0.56183064	FBXO31	Homo sapiens F-box protein 31 (FBXO31), transcript variant 1, mRNA [NM_024735]	chr16	hs|16q24.2
A_23_P24244	0.035852738	down	1.425465	-1.425465	-0.5114326	FAM208B	Homo sapiens family with sequence similarity 208, member B (FAM208B), mRNA [NM_017782]	chr10	hs|10p15.1
A_21_P0013657	0.035883825	up	2.0684214	2.0684214	1.0485301	XLOC_l2_015213	BROAD Institute lincRNA (XLOC_l2_015213), lincRNA [TCONS_l2_00029362]	chr9	hs|9q13
A_33_P3325547	0.035963584	up	1.4104753	1.4104753	0.49618134	C10orf53	Homo sapiens chromosome 10 open reading frame 53 (C10orf53), transcript variant 1, mRNA [NM_182554]	chr10	hs|10q11.23
A_33_P3292264	0.03597255	up	1.5078691	1.5078691	0.59251124	DISP1	dispatched homolog 1 (Drosophila) [Source:HGNC Symbol;Acc:HGNC:19711] [ENST00000360254]	chr1	hs|1q41
A_22_P00012072	0.035981745	up	1.7777277	1.7777277	0.8300344	lnc-PMEL-1	LNCipedia lincRNA (lnc-PMEL-1), lincRNA [lnc-PMEL-1:1]	chr12	hs|12q13.2
A_22_P00012482	0.03598749	up	1.6116006	1.6116006	0.68849427	LOC100506368	Homo sapiens uncharacterized LOC100506368 (LOC100506368), long non-coding RNA [NR_038905]	chr11	hs|11q14.2
A_21_P0005820	0.03601511	up	1.4706945	1.4706945	0.55649763			chr8	hs|8p11.22
A_33_P3319625	0.036028497	up	1.684433	1.684433	0.752263	NFIA	Homo sapiens nuclear factor I/A (NFIA), transcript variant 1, mRNA [NM_001134673]	chr1	hs|1p31.3
A_33_P3216570	0.036039624	up	1.5166414	1.5166414	0.60087997	MUC5AC	PREDICTED: Homo sapiens mucin 5AC, oligomeric mucus/gel-forming (MUC5AC), partial mRNA [XM_006709945]
A_24_P12281	0.036049128	down	1.4551474	-1.4551474	-0.5411653	AP4S1	Homo sapiens adaptor-related protein complex 4, sigma 1 subunit (AP4S1), transcript variant 1, mRNA [NM_007077]	chr14	hs|14q12
A_21_P0012869	0.036064073	up	1.451921	1.451921	0.5379629	LOC728554	Homo sapiens cDNA, FLJ17316. [AK310274]	chr5	hs|5q35.3
A_33_P3362208	0.036065694	up	1.5360273	1.5360273	0.61920387	LOC100129233	Homo sapiens cDNA FLJ26738 fis, clone PRS00529. [AK130248]	chr5	hs|5q21.3
A_22_P00012285	0.036091007	up	1.6462212	1.6462212	0.7191582	TCERG1L-AS1	Homo sapiens TCERG1L antisense RNA 1 (TCERG1L-AS1), long non-coding RNA [NR_120623]	chr10	hs|10q26.3
A_33_P3324065	0.036108933	up	1.634594	1.634594	0.7089323	FBF1	Homo sapiens Fas (TNFRSF6) binding factor 1 (FBF1), mRNA [NM_001080542]	chr17	hs|17q25.1
A_23_P55251	0.03612514	up	1.429424	1.429424	0.51543397	ITGA3	Homo sapiens integrin, alpha 3 (antigen CD49C, alpha 3 subunit of VLA-3 receptor) (ITGA3), transcript variant a, mRNA [NM_002204]	chr17	hs|17q21.33
A_22_P00017392	0.03614341	up	1.5962983	1.5962983	0.6747303	APCDD1L-AS1	Homo sapiens APCDD1L antisense RNA 1 (head to head) (APCDD1L-AS1), long non-coding RNA [NR_034147]	chr20	hs|20q13.32
A_22_P00015652	0.036144644	up	1.6917576	1.6917576	0.7585228			chr17	hs|17q11.2
A_23_P402751	0.03614513	up	1.5394003	1.5394003	0.62236845	COX2	mitochondrially encoded cytochrome c oxidase II [Source:HGNC Symbol;Acc:HGNC:7421] [ENST00000361739]	chrM
A_22_P00005910	0.036206942	up	1.6910666	1.6910666	0.7579335	LINC01252	Homo sapiens long intergenic non-protein coding RNA 1252 (LINC01252), long non-coding RNA [NR_033890]	chr12	hs|12p13.2
A_23_P121276	0.036293663	down	1.5304469	-1.5304469	-0.613953	NEK4	Homo sapiens NIMA-related kinase 4 (NEK4), transcript variant 1, mRNA [NM_003157]	chr3	hs|3p21.1
A_21_P0003231	0.03630484	up	1.803676	1.803676	0.8509402	lnc-GLYCTK-1	LNCipedia lincRNA (lnc-GLYCTK-1), lincRNA [lnc-GLYCTK-1:1]	chr3	hs|3p21.1
A_23_P144071	0.036353175	up	1.4281641	1.4281641	0.51416177	COL7A1	Homo sapiens collagen, type VII, alpha 1 (COL7A1), mRNA [NM_000094]	chr3	hs|3p21.31
A_33_P3232552	0.03637001	down	1.4528608	-1.4528608	-0.5388965	GUCY1B3	Homo sapiens guanylate cyclase 1, soluble, beta 3 (GUCY1B3), transcript variant 4, mRNA [NM_001291953]	chr4	hs|4q32.1
A_22_P00001746	0.036388334	down	1.7773073	-1.7773073	-0.82969314	lnc-ATMIN-3	LNCipedia lincRNA (lnc-ATMIN-3), lincRNA [lnc-ATMIN-3:2]	chr16	hs|16q23.2
A_23_P259521	0.03641625	down	1.4498745	-1.4498745	-0.535928	WDR41	Homo sapiens WD repeat domain 41 (WDR41), mRNA [NM_018268]	chr5	hs|5q13.3
A_33_P3240437	0.036418945	up	1.5559813	1.5559813	0.6378247	LOC642335	Homo sapiens cDNA FLJ40753 fis, clone TRACH2001188. [AK098072]	chr6	hs|6p25.3
A_24_P131222	0.036480922	up	1.507481	1.507481	0.5921398	ATP13A2	Homo sapiens ATPase type 13A2 (ATP13A2), transcript variant 1, mRNA [NM_022089]	chr1	hs|1p36.13
A_22_P00009777	0.03648333	up	1.755324	1.755324	0.81173736		DB065886 TESTI4 Homo sapiens cDNA clone TESTI4007070 5', mRNA sequence [DB065886]	chr12	hs|12q24.21
A_23_P55174	0.036551096	up	1.5626166	1.5626166	0.6439638	G6PC3	Homo sapiens glucose 6 phosphatase, catalytic, 3 (G6PC3), transcript variant 1, mRNA [NM_138387]	chr17	hs|17q21.31
A_24_P117410	0.03662107	up	1.5770372	1.5770372	0.65721667	KLHDC7B	Homo sapiens kelch domain containing 7B (KLHDC7B), mRNA [NM_138433]	chr22	hs|22q13.33
A_22_P00009026	0.03666545	up	1.6345546	1.6345546	0.7088976	lnc-LCLAT1-2	LNCipedia lincRNA (lnc-LCLAT1-2), lincRNA [lnc-LCLAT1-2:3]	chr2	hs|2p23.1
A_24_P385336	0.03666555	up	1.9113394	1.9113394	0.93458396	HIPK1	Homo sapiens homeodomain interacting protein kinase 1 (HIPK1), transcript variant 2, mRNA [NM_152696]	chr1	hs|1p13.2
A_33_P3263625	0.036693137	up	3.3020911	3.3020911	1.7233799	DUSP8	Homo sapiens dual specificity phosphatase 8 (DUSP8), mRNA [NM_004420]	chr11	hs|11p15.5
A_23_P91764	0.036725618	up	1.5233794	1.5233794	0.6072753	TNFRSF13C	Homo sapiens tumor necrosis factor receptor superfamily, member 13C (TNFRSF13C), mRNA [NM_052945]	chr22	hs|22q13.2
A_23_P254888	0.03678855	up	1.5637928	1.5637928	0.6450494	ZYX	Homo sapiens zyxin (ZYX), transcript variant 1, mRNA [NM_003461]	chr7	hs|7q34
A_22_P00012652	0.03680399	up	1.6882192	1.6882192	0.7555022	lnc-PXDNL-1	LNCipedia lincRNA (lnc-PXDNL-1), lincRNA [lnc-PXDNL-1:1]	chr8	hs|8q11.23
A_33_P3216297	0.03683688	down	1.5747403	-1.5747403	-0.65511394	NR3C1	Homo sapiens nuclear receptor subfamily 3, group C, member 1 (glucocorticoid receptor) (NR3C1), transcript variant 5, mRNA [NM_001018077]	chr5	hs|5q31.3
A_33_P3257150	0.03685458	down	1.6579666	-1.6579666	-0.72941494	CDC42	Homo sapiens cell division cycle 42 (CDC42), transcript variant 3, mRNA [NM_001039802]	chr1	hs|1p36.12
A_33_P3373273	0.03689508	up	1.5269831	1.5269831	0.6106841	SLC15A1	Homo sapiens solute carrier family 15 (oligopeptide transporter), member 1 (SLC15A1), mRNA [NM_005073]	chr13	hs|13q32.3
A_32_P101031	0.036910966	down	1.5098845	-1.5098845	-0.59443814	LYPD1	Homo sapiens LY6/PLAUR domain containing 1 (LYPD1), transcript variant 1, mRNA [NM_144586]	chr2	hs|2q21.2
A_21_P0011131	0.03699568	down	1.6621734	-1.6621734	-0.73307085	ANKRD26P3	Homo sapiens ankyrin repeat domain 26 pseudogene 3 (ANKRD26P3), non-coding RNA [NR_027248]	chr13	hs|13q12.11
A_21_P0013989	0.037012402	up	1.4791753	1.4791753	0.56479305			chr6	hs|6p22.3
A_23_P118741	0.03701333	up	1.7570468	1.7570468	0.8131526	SLC16A13	Homo sapiens solute carrier family 16, member 13 (SLC16A13), mRNA [NM_201566]	chr17	hs|17p13.1
A_33_P3284453	0.03703623	down	1.4545038	-1.4545038	-0.54052705	SOGA3	Homo sapiens SOGA family member 3 (SOGA3), mRNA [NM_001012279]	chr6	hs|6q22.33
A_22_P00003929	0.037130497	up	1.756492	1.756492	0.812697	lnc-CFH-1	LNCipedia lincRNA (lnc-CFH-1), lincRNA [lnc-CFH-1:1]	chr1	hs|1q31.3
A_33_P3220833	0.037140775	down	1.7716879	-1.7716879	-0.82512444	PAK2	Homo sapiens p21 protein (Cdc42/Rac)-activated kinase 2 (PAK2), mRNA [NM_002577]	chr3	hs|3q29
A_33_P3551349	0.037151206	down	1.615434	-1.615434	-0.69192183		zinc finger protein 487 [Source:HGNC Symbol;Acc:HGNC:23488] [ENST00000596267]	chr10	hs|10q11.21
A_23_P67399	0.037202895	up	1.4733866	1.4733866	0.5591361	STRN4	Homo sapiens striatin, calmodulin binding protein 4 (STRN4), transcript variant 2, mRNA [NM_001039877]	chr19	hs|19q13.32
A_33_P3214119	0.037225556	up	1.5234884	1.5234884	0.6073785		aminopeptidase puromycin sensitive [Source:HGNC Symbol;Acc:HGNC:7900] [ENST00000528751]	chr17	hs|17q21.32
A_22_P00025453	0.03722799	up	1.6191357	1.6191357	0.6952239	lnc-TIGIT-6	LNCipedia lincRNA (lnc-TIGIT-6), lincRNA [lnc-TIGIT-6:1]	chr3	hs|3q13.31
A_33_P3258581	0.037270356	up	1.647175	1.647175	0.71999377	PTGES2-AS1	Homo sapiens PTGES2 antisense RNA 1 (head to head) (PTGES2-AS1), long non-coding RNA [NR_024425]	chr9	hs|9q34.11
A_33_P3292126	0.037351966	up	1.4511517	1.4511517	0.53719836	XLOC_l2_013837	BROAD Institute lincRNA (XLOC_l2_013837), lincRNA [TCONS_l2_00026575]	chr7	hs|7p11.2
A_22_P00017166	0.037423573	up	1.6392659	1.6392659	0.7130499	LINC01397	Homo sapiens long intergenic non-protein coding RNA 1397 (LINC01397), long non-coding RNA [NR_126382]	chr1	hs|1p13.3
A_21_P0001106	0.03744206	up	1.7356176	1.7356176	0.79544914			chr1	hs|1p36.12
A_33_P3259058	0.037449423	down	1.4118109	-1.4118109	-0.49754682	PSMG4	Homo sapiens proteasome (prosome, macropain) assembly chaperone 4 (PSMG4), transcript variant 1, mRNA [NM_001128592]	chr6	hs|6p25.2
A_21_P0012237	0.0374522	down	2.073116	-2.073116	-1.0518008	XLOC_l2_009278	BROAD Institute lincRNA (XLOC_l2_009278), lincRNA [TCONS_l2_00017540]	chr22	hs|22q11.1
A_33_P3316508	0.03746708	up	1.6962256	1.6962256	0.7623281	RUNX2	Homo sapiens runt-related transcription factor 2 (RUNX2), transcript variant 2, mRNA [NM_001015051]	chr6	hs|6p21.1
A_21_P0003641	0.037481427	up	1.6133716	1.6133716	0.6900788			chr4	hs|4q26
A_23_P159920	0.037633635	up	1.4974556	1.4974556	0.5825132	IKBKG	Homo sapiens inhibitor of kappa light polypeptide gene enhancer in B-cells, kinase gamma (IKBKG), transcript variant 3, mRNA [NM_003639]	chrX	hs|Xq28
A_22_P00013489	0.03766238	down	2.1066065	-2.1066065	-1.0749208	lnc-RP11-33N16.1.1-2	LNCipedia lincRNA (lnc-RP11-33N16.1.1-2), lincRNA [lnc-RP11-33N16.1.1-2:1]	chr14	hs|14q32.11
A_33_P3406245	0.037724655	down	1.6846176	-1.6846176	-0.75242114	TAF1A	Homo sapiens TATA box binding protein (TBP)-associated factor, RNA polymerase I, A, 48kDa (TAF1A), transcript variant 1, mRNA [NM_005681]	chr1	hs|1q41
A_23_P145895	0.037785087	down	1.6684394	-1.6684394	-0.7384993	TP53TG1	Homo sapiens TP53 target 1 (non-protein coding) (TP53TG1), long non-coding RNA [NR_015381]	chr7	hs|7q21.12
A_21_P0007004	0.037786745	up	1.5829227	1.5829227	0.6625908	lnc-NDST2-3	LNCipedia lincRNA (lnc-NDST2-3), lincRNA [lnc-NDST2-3:1]	chr10	hs|10q22.2
A_24_P136641	0.037798595	down	1.5205078	-1.5205078	-0.6045532	TOPORS-AS1	Homo sapiens TOPORS antisense RNA 1 (TOPORS-AS1), transcript variant 1, long non-coding RNA [NR_033991]	chr9	hs|9p21.1
A_24_P328504	0.037811503	down	1.7250545	-1.7250545	-0.78664196	SP140	Homo sapiens SP140 nuclear body protein (SP140), transcript variant 1, mRNA [NM_007237]	chr2	hs|2q37.1
A_33_P3365870	0.037828006	up	1.5739781	1.5739781	0.6544154	BSDC1	Homo sapiens BSD domain containing 1 (BSDC1), transcript variant 1, mRNA [NM_001143888]	chr1	hs|1p35.1
A_21_P0012944	0.037866328	up	1.4022018	1.4022018	0.48769397	SMA4	Homo sapiens glucuronidase, beta pseudogene (SMA4), transcript variant 2, non-coding RNA [NR_024054]	chr5	hs|5q13.2
A_22_P00006061	0.037897073	up	1.7305264	1.7305264	0.791211	lnc-FAM131B-1	603077660F1 NIH_MGC_119 Homo sapiens cDNA clone IMAGE:5169447 5', mRNA sequence [BI832141]	chr7	hs|7q34
A_22_P00007699	0.037934616	up	1.5853709	1.5853709	0.6648204			chr6	hs|6p24.1
A_22_P00023609	0.037958343	up	3.134546	3.134546	1.6482565	lnc-DUSP1-2	DB065448 TESTI4 Homo sapiens cDNA clone TESTI4006501 5', mRNA sequence [DB065448]	chr5	hs|5q35.1
A_22_P00023624	0.03796792	up	1.702901	1.702901	0.7679946	SYP-AS1	Homo sapiens SYP antisense RNA 1 (SYP-AS1), long non-coding RNA [NR_046649]	chrX	hs|Xp11.23
A_22_P00011906	0.03804726	up	1.6916287	1.6916287	0.75841296		DB250491 UTERU2 Homo sapiens cDNA clone UTERU2004081 5', mRNA sequence [DB250491]	chr5	hs|5q13.1
A_22_P00010305	0.03808551	up	1.6166667	1.6166667	0.69302225	lnc-MTX1-1	LNCipedia lincRNA (lnc-MTX1-1), lincRNA [lnc-MTX1-1:2]	chr1	hs|1q22
A_23_P122508	0.03811542	up	1.5326958	1.5326958	0.61607134	DPCR1	Homo sapiens diffuse panbronchiolitis critical region 1 (DPCR1), mRNA [NM_080870]	chr6	hs|6p21.33
A_22_P00011640	0.038168825	up	1.573827	1.573827	0.65427697	lnc-PDCD1-2	LNCipedia lincRNA (lnc-PDCD1-2), lincRNA [lnc-PDCD1-2:1]	chr2	hs|2q37.3
A_23_P364544	0.038175125	down	1.4398649	-1.4398649	-0.52593344	C12orf60	Homo sapiens chromosome 12 open reading frame 60 (C12orf60), mRNA [NM_175874]	chr12	hs|12p12.3
A_21_P0013150	0.038186733	down	1.4278951	-1.4278951	-0.51388997	LOC100422737		chr6	hs|6q21
A_24_P49747	0.038189102	down	2.2861617	-2.2861617	-1.1929274		high mobility group box 3 pseudogene 24 [Source:HGNC Symbol;Acc:HGNC:39316] [ENST00000433260]	chr9	hs|9p13.2
A_23_P363936	0.0381947	down	1.4207293	-1.4207293	-0.5066317	HSPA4L	Homo sapiens heat shock 70kDa protein 4-like (HSPA4L), mRNA [NM_014278]	chr4	hs|4q28.1
A_24_P128442	0.038275275	down	1.7216285	-1.7216285	-0.7837739	TBX15	Homo sapiens T-box 15 (TBX15), mRNA [NM_152380]	chr1	hs|1p12
A_24_P34155	0.03828257	up	1.5346903	1.5346903	0.6179475	RUNX1	Homo sapiens runt-related transcription factor 1 (RUNX1), transcript variant 3, mRNA [NM_001122607]	chr21	hs|21q22.12
A_23_P64214	0.03843703	up	1.4986433	1.4986433	0.583657	PCSK7	Homo sapiens proprotein convertase subtilisin/kexin type 7 (PCSK7), mRNA [NM_004716]	chr11	hs|11q23.3
A_23_P167444	0.03845476	down	1.5722321	-1.5722321	-0.6528142	NSA2	Homo sapiens NSA2 ribosome biogenesis homolog (S. cerevisiae) (NSA2), transcript variant 1, mRNA [NM_014886]	chr5	hs|5q13.3
A_22_P00002634	0.03856281	up	1.596415	1.596415	0.67483574	lnc-C1orf177-1	LNCipedia lincRNA (lnc-C1orf177-1), lincRNA [lnc-C1orf177-1:1]	chr1	hs|1p32.3
A_23_P101407	0.0385906	up	1.4104887	1.4104887	0.49619514	C3	Homo sapiens complement component 3 (C3), mRNA [NM_000064]	chr19	hs|19p13.3
A_22_P00015489	0.038610775	up	1.8348484	1.8348484	0.87566084			chr4	hs|4q13.2
A_22_P00008429	0.038642433	up	1.627913	1.627913	0.7030236	SGOL1-AS1	Homo sapiens SGOL1 antisense RNA 1 (SGOL1-AS1), long non-coding RNA [NR_046723]	chr3	hs|3p24.3
A_21_P0004531	0.038680684	up	1.6198479	1.6198479	0.69585836	LOC101929719	PREDICTED: Homo sapiens uncharacterized LOC101929719 (LOC101929719), transcript variant X5, ncRNA [XR_425926]	chr5	hs|5q31.3
A_33_P3356492	0.03868071	up	1.734648	1.734648	0.7946429	FAM230B	Homo sapiens family with sequence similarity 230, member B (non-protein coding) (FAM230B), long non-coding RNA [NR_108107]	chr22	hs|22q11.21
A_33_P3420020	0.03874315	up	1.8495883	1.8495883	0.8872042	PPIP5K1	Homo sapiens diphosphoinositol pentakisphosphate kinase 1 (PPIP5K1), transcript variant 5, mRNA [NM_001130858]	chr15	hs|15q15.3
A_33_P3396591	0.038770698	up	1.5784137	1.5784137	0.6584754	PCED1A	Homo sapiens PC-esterase domain containing 1A (PCED1A), transcript variant 2, mRNA [NM_001271168]	chr20	hs|20p13
A_22_P00023500	0.03877278	up	1.5763851	1.5763851	0.65662	LINC01475	Homo sapiens long intergenic non-protein coding RNA 1475 (LINC01475), long non-coding RNA [NR_120618]	chr10	hs|10q24.2
A_23_P142671	0.0387935	up	1.4615086	1.4615086	0.54745835	ZNF513	Homo sapiens zinc finger protein 513 (ZNF513), transcript variant 1, mRNA [NM_144631]	chr2	hs|2p23.3
A_23_P65609	0.038824882	down	1.504026	-1.504026	-0.5888296	GTF2A1	Homo sapiens general transcription factor IIA, 1, 19/37kDa (GTF2A1), transcript variant 1, mRNA [NM_015859]	chr14	hs|14q31.1
A_23_P103511	0.03888379	down	1.5037084	-1.5037084	-0.58852476	C1orf226	Homo sapiens chromosome 1 open reading frame 226 (C1orf226), transcript variant 2, mRNA [NM_001085375]	chr1	hs|1q23.3
A_23_P56288	0.038909536	up	1.4252748	1.4252748	0.5112401	LENG8	Homo sapiens leukocyte receptor cluster (LRC) member 8 (LENG8), mRNA [NM_052925]	chr19	hs|19q13.42
A_33_P3341144	0.038942087	up	1.4167112	1.4167112	0.5025457	BAX	Homo sapiens BCL2-associated X protein (BAX), transcript variant beta, mRNA [NM_004324]	chr19	hs|19q13.33
A_22_P00013919	0.03896726	up	1.6058428	1.6058428	0.6833307	lnc-RPS6-1	LNCipedia lincRNA (lnc-RPS6-1), lincRNA [lnc-RPS6-1:1]	chr9	hs|9p22.1
A_23_P122924	0.039045554	up	1.4835936	1.4835936	0.5690959	INHBA	Homo sapiens inhibin, beta A (INHBA), mRNA [NM_002192]	chr7	hs|7p14.1
A_24_P221575	0.03907901	down	2.8402953	-2.8402953	-1.5060409	RUFY3	Homo sapiens RUN and FYVE domain containing 3 (RUFY3), transcript variant 1, mRNA [NM_001037442]	chr4	hs|4q13.3
A_33_P3338634	0.039246686	up	1.6325226	1.6325226	0.70710295	SYT14	Homo sapiens synaptotagmin XIV (SYT14), transcript variant 5, mRNA [NM_001256006]	chr1	hs|1q32.2
A_32_P134209	0.039250705	down	1.4661163	-1.4661163	-0.55199957	ACVR2B	Homo sapiens activin A receptor, type IIB (ACVR2B), mRNA [NM_001106]	chr3	hs|3p22.2
A_23_P39814	0.03927284	down	1.4973625	-1.4973625	-0.5824235	CIR1	Homo sapiens corepressor interacting with RBPJ, 1 (CIR1), mRNA [NM_004882]	chr2	hs|2q31.1
A_23_P138352	0.039327983	down	1.5989283	-1.5989283	-0.67710525	WNT2B	Homo sapiens wingless-type MMTV integration site family, member 2B (WNT2B), transcript variant WNT-2B1, mRNA [NM_004185]	chr1	hs|1p13.2
A_22_P00004263	0.039337788	up	1.6397196	1.6397196	0.7134491	lnc-CMTM3-1	LNCipedia lincRNA (lnc-CMTM3-1), lincRNA [lnc-CMTM3-1:1]	chr16	hs|16q22.1
A_24_P134266	0.039339162	up	1.5475695	1.5475695	0.6300042	BSG	Homo sapiens basigin (Ok blood group) (BSG), transcript variant 1, mRNA [NM_001728]	chr19	hs|19p13.3
A_24_P122137	0.03935372	up	1.4048251	1.4048251	0.4903905	LIF	Homo sapiens leukemia inhibitory factor (LIF), transcript variant 1, mRNA [NM_002309]	chr22	hs|22q12.2
A_33_P3385387	0.039418105	down	1.8217348	-1.8217348	-0.86531293		ribosomal protein L18 pseudogene 13 [Source:HGNC Symbol;Acc:HGNC:35599] [ENST00000478088]	chr16	hs|16q23.1
A_33_P3271490	0.039441757	down	1.4645026	-1.4645026	-0.55041075	RBMS1	Homo sapiens RNA binding motif, single stranded interacting protein 1 (RBMS1), transcript variant 1, mRNA [NM_016836]	chr2	hs|2q24.2
A_23_P154566	0.039448928	up	1.5283219	1.5283219	0.6119484	TOX2	Homo sapiens TOX high mobility group box family member 2 (TOX2), transcript variant 3, mRNA [NM_032883]	chr20	hs|20q13.12
A_23_P18798	0.03951575	up	1.4675809	1.4675809	0.55344003	PCDHB9	Homo sapiens protocadherin beta 9 (PCDHB9), mRNA [NM_019119]	chr5	hs|5q31.3
A_33_P3413732	0.039532058	up	1.5335635	1.5335635	0.61688787		nuclear pore complex interacting protein family, member B3 [Source:HGNC Symbol;Acc:HGNC:28989] [ENST00000535190]	chr16	hs|16p12.2
A_23_P3592	0.039557178	up	1.4655291	1.4655291	0.5514216	HSF4	Homo sapiens heat shock transcription factor 4 (HSF4), transcript variant 2, mRNA [NM_001040667]	chr16	hs|16q22.1
A_23_P201238	0.039576326	up	1.4142784	1.4142784	0.5000661	SNX27	Homo sapiens sorting nexin family member 27 (SNX27), mRNA [NM_030918]	chr1	hs|1q21.3
A_33_P3344201	0.039612804	up	1.4787157	1.4787157	0.56434464	AKT1S1	Homo sapiens AKT1 substrate 1 (proline-rich) (AKT1S1), transcript variant 1, mRNA [NM_032375]	chr19	hs|19q13.33
A_33_P3409854	0.03969878	down	1.4820142	-1.4820142	-0.56755924	LHX1	Homo sapiens LIM homeobox 1 (LHX1), mRNA [NM_005568]	chr17	hs|17q12
A_21_P0008705	0.039705772	up	1.4652029	1.4652029	0.5511005	lnc-POTEB-5	LNCipedia lincRNA (lnc-POTEB-5), lincRNA [lnc-POTEB-5:4]	chr15	hs|15q11.2
A_22_P00009059	0.039707374	up	1.6753433	1.6753433	0.7444567	LENG8-AS1	Homo sapiens LENG8 antisense RNA 1 (LENG8-AS1), long non-coding RNA [NR_126418]	chr19	hs|19q13.42
A_22_P00002410	0.039760575	up	1.6366118	1.6366118	0.7107122	VASH1	Homo sapiens vasohibin 1 (VASH1), mRNA [NM_014909]	chr14	hs|14q24.3
A_22_P00022750	0.039787825	up	1.6201596	1.6201596	0.69613594	LOC101929901	PREDICTED: Homo sapiens uncharacterized LOC101929901 (LOC101929901), transcript variant X1, ncRNA [XR_425140]	chr1	hs|1p34.2
A_22_P00020161	0.039805952	up	1.6864274	1.6864274	0.75397015	lnc-BAIAP2-1	LNCipedia lincRNA (lnc-BAIAP2-1), lincRNA [lnc-BAIAP2-1:1]	chr17	hs|17q25.3
A_22_P00007735	0.03983633	up	1.6521932	1.6521932	0.7243824	VPS11	Homo sapiens vacuolar protein sorting 11 homolog (S. cerevisiae) (VPS11), transcript variant 2, mRNA [NM_001290185]	chr11	hs|11q23.3
A_33_P3260974	0.039905902	up	1.5917463	1.5917463	0.6706104		DA734158 NT2RP2 Homo sapiens cDNA clone NT2RP2004573 5', mRNA sequence [DA734158]	chr9	hs|9p21.3
A_33_P3222045	0.03994197	up	1.5339949	1.5339949	0.6172937	EEF2KMT	Homo sapiens eukaryotic elongation factor 2 lysine methyltransferase (EEF2KMT), transcript variant 1, mRNA [NM_201400]	chr16	hs|16p13.3
A_22_P00004427	0.03994901	up	1.5802653	1.5802653	0.66016674		Homo sapiens full length insert cDNA clone YY74E10. [AF088010]	chr16	hs|16p12.3
A_24_P99838	0.03995711	down	1.4086941	-1.4086941	-0.4943584	ZNF223	Homo sapiens zinc finger protein 223 (ZNF223), mRNA [NM_013361]	chr19	hs|19q13.31
A_24_P186065	0.040013824	down	1.5088946	-1.5088946	-0.593492	DHFRL1	Homo sapiens dihydrofolate reductase-like 1 (DHFRL1), transcript variant 2, mRNA [NM_176815]	chr3	hs|3q11.1
A_33_P3392447	0.040031105	down	1.7844217	-1.7844217	-0.83545655	BCL10	Homo sapiens B-cell CLL/lymphoma 10 (BCL10), mRNA [NM_003921]	chr1	hs|1p22.3
A_23_P397055	0.04005611	up	1.4689054	1.4689054	0.5547415	CHPF2	Homo sapiens chondroitin polymerizing factor 2 (CHPF2), transcript variant 1, mRNA [NM_019015]	chr7	hs|7q36.1
A_23_P138125	0.04007511	up	1.4374411	1.4374411	0.5235028	FAIM3	Homo sapiens Fas apoptotic inhibitory molecule 3 (FAIM3), transcript variant 1, mRNA [NM_005449]	chr1	hs|1q32.1
A_22_P00005297	0.04008423	up	1.8627403	1.8627403	0.89742655	KIAA1045	KIAA1045 [Source:HGNC Symbol;Acc:HGNC:29180] [ENST00000242315]	chr9	hs|9p13.3
A_23_P30805	0.04014483	down	1.6399733	-1.6399733	-0.7136723	HIST1H4J	Homo sapiens histone cluster 1, H4j (HIST1H4J), mRNA [NM_021968]	chr6	hs|6p22.1
A_22_P00016518	0.040169343	up	1.6225069	1.6225069	0.69822454	PLAC4	Homo sapiens placenta-specific 4 (PLAC4), mRNA [NM_182832]	chr21	hs|21q22.2
A_23_P202837	0.04018744	up	1.496488	1.496488	0.5815807	CCND1	Homo sapiens cyclin D1 (CCND1), mRNA [NM_053056]	chr11	hs|11q13.3
A_33_P3210492	0.040187478	up	1.5572687	1.5572687	0.63901794	C1QTNF4	Homo sapiens C1q and tumor necrosis factor related protein 4 (C1QTNF4), mRNA [NM_031909]	chr11	hs|11p11.2
A_21_P0011957	0.040218133	up	3.851597	3.851597	1.9454567	XLOC_l2_008221	BROAD Institute lincRNA (XLOC_l2_008221), lincRNA [TCONS_l2_00014845]	chr2	hs|2q14.1
A_33_P3304533	0.040286005	up	1.6326344	1.6326344	0.7072018	RNF207	ring finger protein 207 [Source:HGNC Symbol;Acc:HGNC:32947] [ENST00000466994]	chr1	hs|1p36.31
A_22_P00000121	0.0403025	up	1.7220023	1.7220023	0.78408706	lnc-NGDN-1	Homo sapiens cDNA FLJ33428 fis, clone BRACE2020742. [AK090747]	chr14	hs|14q11.2
A_33_P3272169	0.040312085	up	1.5740962	1.5740962	0.65452373	CLIP2	Homo sapiens CAP-GLY domain containing linker protein 2 (CLIP2), transcript variant 1, mRNA [NM_003388]	chr7	hs|7q11.23
A_33_P7280795	0.04039303	up	1.6021214	1.6021214	0.67998344	lnc-SNURF-3	Homo sapiens clone Rt-16 SNURF-SNRPN mRNA, downstream untranslated exons, alternatively spliced. [AF400500]	chr15	hs|15q11.2
A_23_P59294	0.04039617	up	1.7207372	1.7207372	0.78302675	RREB1	Homo sapiens ras responsive element binding protein 1 (RREB1), transcript variant 1, mRNA [NM_001003699]	chr6	hs|6p24.3
A_22_P00022451	0.040429804	up	1.5978322	1.5978322	0.67611593	lnc-RP11-582J16.5.1-2	LNCipedia lincRNA (lnc-RP11-582J16.5.1-2), lincRNA [lnc-RP11-582J16.5.1-2:1]	chr8	hs|8p21.3
A_33_P3282988	0.04049659	up	1.784163	1.784163	0.8352474		AGENCOURT_8099939 Lupski_sympathetic_trunk Homo sapiens cDNA clone IMAGE:6190263 5', mRNA sequence [BQ719082]	chr16	hs|16p13.3
A_33_P3375145	0.04050809	up	1.5554485	1.5554485	0.63733065	LURAP1L	Homo sapiens leucine rich adaptor protein 1-like (LURAP1L), mRNA [NM_203403]	chr9	hs|9p23
A_21_P0014170	0.04060864	down	1.9995836	-1.9995836	-0.9996996	LOC100506885		chr6	hs|6p22.3
A_24_P69053	0.040633123	up	1.4629653	1.4629653	0.5488955	TENM3	Homo sapiens teneurin transmembrane protein 3 (TENM3), mRNA [NM_001080477]	chr4	hs|4q35.1
A_23_P250385	0.040716905	down	1.6038829	-1.6038829	-0.6815688	HIST1H1B	Homo sapiens histone cluster 1, H1b (HIST1H1B), mRNA [NM_005322]	chr6	hs|6p22.1
A_32_P113154	0.040758666	down	2.641232	-2.641232	-1.401211			chr8	hs|8p23.1
A_23_P411113	0.040812213	up	1.4349935	1.4349935	0.5210442	CNTNAP1	Homo sapiens contactin associated protein 1 (CNTNAP1), mRNA [NM_003632]	chr17	hs|17q21.2
A_22_P00018680	0.04084595	up	1.6218069	1.6218069	0.69760203			chr2	hs|2q37.1
A_21_P0004722	0.0408465	up	1.4902157	1.4902157	0.5755211		PREDICTED: Homo sapiens LYR motif containing 4 (LYRM4), transcript variant X4, mRNA [XM_006715151]	chr6	hs|6p25.1
A_33_P3724157	0.040849403	up	1.7054347	1.7054347	0.7701395	DERL3	Homo sapiens derlin 3 (DERL3), transcript variant 3, mRNA [NM_198440]	chr22	hs|22q11.23
A_22_P00019636	0.040853634	up	1.7599826	1.7599826	0.8155611	lnc-TMEM5-1	LNCipedia lincRNA (lnc-TMEM5-1), lincRNA [lnc-TMEM5-1:1]	chr12	hs|12q14.2
A_22_P00023236	0.040879097	up	1.5732526	1.5732526	0.6537503	lnc-RAB9B-1	Homo sapiens cDNA: FLJ22859 fis, clone KAT01752. [AK026512]	chrX	hs|Xq22.2
A_33_P3310286	0.04088782	up	1.496291	1.496291	0.5813908		Q3SYN7_HUMAN (Q3SYN7) Lamin B1, partial (13%) [THC2730129]	chr5	hs|5q23.2
A_33_P3224660	0.040891483	up	1.8726774	1.8726774	0.90510243	ABCD1	Homo sapiens ATP-binding cassette, sub-family D (ALD), member 1 (ABCD1), mRNA [NM_000033]	chrX	hs|Xq28
A_22_P00017007	0.040966056	up	1.7170496	1.7170496	0.7799317		Q6NT14_HUMAN (Q6NT14) ZNF80 protein (Fragment), partial (5%) [THC2673678]	chr1	hs|1p36.32
A_24_P344295	0.040986225	up	1.3867751	1.3867751	0.47173387	RNF167	Homo sapiens ring finger protein 167 (RNF167), mRNA [NM_015528]	chr17	hs|17p13.2
A_23_P361820	0.040988155	up	1.4473964	1.4473964	0.5334601	ATG2A	Homo sapiens autophagy related 2A (ATG2A), mRNA [NM_015104]	chr11	hs|11q13.1
A_24_P1773	0.041018907	down	1.764793	-1.764793	-0.819499	LONP2	Homo sapiens lon peptidase 2, peroxisomal (LONP2), transcript variant 1, mRNA [NM_031490]	chr16	hs|16q12.1
A_22_P00007974	0.0410854	up	1.5633596	1.5633596	0.6446497	lnc-IDH3G-1	BX364425 Homo sapiens NEUROBLASTOMA COT 25-NORMALIZED Homo sapiens cDNA clone CS0DC009YA06 5-PRIME, mRNA sequence [BX364425]	chrX	hs|Xq28
A_23_P56922	0.041109405	down	1.468651	-1.468651	-0.55449164	HSPE1	Homo sapiens heat shock 10kDa protein 1 (HSPE1), mRNA [NM_002157]	chr2	hs|2q33.1
A_33_P3233580	0.04113312	up	1.4505683	1.4505683	0.53661823	KIAA1217	Homo sapiens KIAA1217 (KIAA1217), transcript variant 6, mRNA [NM_001282769]	chr10	hs|10p12.1
A_21_P0000272	0.04122749	up	2.1288583	2.1288583	1.0900799	SNORD51	Homo sapiens small nucleolar RNA, C/D box 51 (SNORD51), small nucleolar RNA [NR_002589]	chr2	hs|2q33.3
A_21_P0010526	0.041234054	down	1.5077311	-1.5077311	-0.59237915	XLOC_l2_000138	BROAD Institute lincRNA (XLOC_l2_000138), lincRNA [TCONS_l2_00000198]	chr1	hs|1p35.2
A_21_P0001127	0.041269407	up	1.5959101	1.5959101	0.67437935		CYP4A22 antisense RNA 1 [Source:HGNC Symbol;Acc:HGNC:43715] [ENST00000444042]	chr1	hs|1p33
A_24_P256404	0.041355312	down	1.7038536	-1.7038536	-0.7688014	LOC100133616	Homo sapiens cDNA FLJ35883 fis, clone TESTI2008929. [AK093202]	chr1	hs|1p36.13
A_33_P3261293	0.041420404	up	1.401764	1.401764	0.4872435	DKK3	Homo sapiens dickkopf WNT signaling pathway inhibitor 3 (DKK3), transcript variant 1, mRNA [NM_015881]	chr11	hs|11p15.3
A_23_P88740	0.041426305	down	1.4398193	-1.4398193	-0.5258878	CENPN	Homo sapiens centromere protein N (CENPN), transcript variant 3, mRNA [NM_018455]	chr16	hs|16q23.2
A_24_P298174	0.04145493	down	1.4587173	-1.4587173	-0.5447003	CBX1	Homo sapiens chromobox homolog 1 (CBX1), transcript variant 1, mRNA [NM_006807]	chr17	hs|17q21.32
A_33_P3346937	0.041541394	up	1.4592122	1.4592122	0.5451897	MON2	Homo sapiens MON2 homolog (S. cerevisiae) (MON2), transcript variant 4, mRNA [NM_001278471]	chr12	hs|12q14.1
A_32_P34138	0.04161956	up	2.6819491	2.6819491	1.4232819	FAM25A	Homo sapiens family with sequence similarity 25, member A (FAM25A), mRNA [NM_001146157]	chr10	hs|10q23.2
A_23_P38795	0.041765496	up	1.4500221	1.4500221	0.5360749	FPR1	Homo sapiens formyl peptide receptor 1 (FPR1), transcript variant 2, mRNA [NM_002029]	chr19	hs|19q13.41
A_22_P00009793	0.041787155	up	1.6404009	1.6404009	0.71404845	lnc-MEGF11-2	LNCipedia lincRNA (lnc-MEGF11-2), lincRNA [lnc-MEGF11-2:1]	chr15	hs|15q22.31
A_32_P192615	0.041820213	down	1.529519	-1.529519	-0.613078	TAF1	Homo sapiens TAF1 RNA polymerase II, TATA box binding protein (TBP)-associated factor, 250kDa (TAF1), transcript variant 3, mRNA [NM_001286074]	chrX	hs|Xq13.1
A_24_P68247	0.041833855	down	1.3841575	-1.3841575	-0.46900815	TRIM4	Homo sapiens tripartite motif containing 4 (TRIM4), transcript variant alpha, mRNA [NM_033017]	chr7	hs|7q22.1
A_23_P7941	0.041859798	up	1.4553363	1.4553363	0.54135257	MRPL2	Homo sapiens mitochondrial ribosomal protein L2 (MRPL2), transcript variant 1, mRNA [NM_015950]	chr6	hs|6p21.1
A_22_P00019699	0.041865032	up	1.6343284	1.6343284	0.70869786	LOC101929542	PREDICTED: Homo sapiens uncharacterized LOC101929542 (LOC101929542), ncRNA [XR_244985]	chr2	hs|2p22.2
A_22_P00009113	0.041868035	up	1.5925293	1.5925293	0.6713199	THAP9-AS1	Homo sapiens THAP9 antisense RNA 1 (THAP9-AS1), transcript variant 3, long non-coding RNA [NR_034077]	chr4	hs|4q21.22
A_33_P3334448	0.04194176	down	1.4681319	-1.4681319	-0.5539816	SNORA62	Homo sapiens small nucleolar RNA, H/ACA box 62 (SNORA62), small nucleolar RNA [NR_002324]	chr3	hs|3p22.1
A_22_P00006710	0.04195677	up	1.5990608	1.5990608	0.67722476	HGC6.3	Homo sapiens uncharacterized LOC100128124 (HGC6.3), mRNA [NM_001129895]	chr6	hs|6q27
A_33_P3392087	0.04196593	up	1.4169077	1.4169077	0.50274575	IDUA	Homo sapiens iduronidase, alpha-L- (IDUA), transcript variant 1, mRNA [NM_000203]	chr4	hs|4p16.3
A_22_P00007025	0.04204862	up	1.5657507	1.5657507	0.6468545	lnc-GIP-1	LNCipedia lincRNA (lnc-GIP-1), lincRNA [lnc-GIP-1:1]	chr17	hs|17q21.32
A_24_P384200	0.042059872	down	2.6976347	-2.6976347	-1.431695		RAN, member RAS oncogene family pseudogene 6 [Source:HGNC Symbol;Acc:HGNC:39861] [ENST00000413691]	chr4	hs|4q34.1
A_22_P00007461	0.042113557	up	1.7250981	1.7250981	0.78667843	lnc-GTF2A2-2	BP394394 Homo sapiens pancreatic islet Homo sapiens cDNA clone hbt00084 3', mRNA sequence [BP394394]	chr15	hs|15q22.2
A_23_P337424	0.042160526	down	1.7459979	-1.7459979	-0.8040518	SERBP1	Homo sapiens SERPINE1 mRNA binding protein 1 (SERBP1), transcript variant 1, mRNA [NM_001018067]	chr1	hs|1p31.3
A_19_P00804212	0.04217927	down	2.1558402	-2.1558402	-1.1082503	NFU1	Homo sapiens NFU1 iron-sulfur cluster scaffold (NFU1), transcript variant 1, mRNA [NM_015700]	chr2	hs|2p13.3
A_23_P60016	0.042293534	down	1.7255565	-1.7255565	-0.7870617	PTTG3P	Homo sapiens pituitary tumor-transforming 3, pseudogene (PTTG3P), non-coding RNA [NR_002734]	chr8	hs|8q13.1
A_33_P3277579	0.04229884	up	2.2364614	2.2364614	1.1612178	ZFYVE28	Homo sapiens zinc finger, FYVE domain containing 28 (ZFYVE28), transcript variant 4, mRNA [NM_001172657]	chr4	hs|4p16.3
A_23_P366230	0.04234235	up	1.44416	1.44416	0.5302306	LATS1	Homo sapiens large tumor suppressor kinase 1 (LATS1), transcript variant 1, mRNA [NM_004690]	chr6	hs|6q25.1
A_23_P156788	0.04236128	up	1.6304832	1.6304832	0.7052995	STX11	Homo sapiens syntaxin 11 (STX11), mRNA [NM_003764]	chr6	hs|6q24.2
A_23_P339079	0.042413656	down	1.4583074	-1.4583074	-0.54429483	ZNF573	Homo sapiens zinc finger protein 573 (ZNF573), transcript variant 1, mRNA [NM_152360]	chr19	hs|19q13.12
A_22_P00007205	0.04242614	up	1.7429975	1.7429975	0.80157053	MIR17HG	Homo sapiens miR-17-92 cluster host gene (non-protein coding) (MIR17HG), transcript variant 1, long non-coding RNA [NR_027350]	chr13	hs|13q31.3
A_23_P89073	0.042519033	down	1.6486373	-1.6486373	-0.721274	ZNF23	Homo sapiens zinc finger protein 23 (ZNF23), mRNA [NM_145911]	chr16	hs|16q22.2
A_22_P00024619	0.042547386	up	1.5870992	1.5870992	0.66639227	lnc-RP11-503N18.3.1-3	DB125444 THYMU2 Homo sapiens cDNA clone THYMU2034973 5', mRNA sequence [DB125444]	chr4	hs|4p16.3
A_32_P10100	0.04255499	down	1.4634511	-1.4634511	-0.5493746			chr1	hs|1q32.1
A_33_P3543133	0.042557355	up	2.0907512	2.0907512	1.0640213	LINC00641	Homo sapiens long intergenic non-protein coding RNA 641 (LINC00641), transcript variant 1, long non-coding RNA [NR_038970]	chr14	hs|14q11.2
A_22_P00009185	0.04256878	up	1.5816072	1.5816072	0.6613914	lnc-LOXL1-1	LNCipedia lincRNA (lnc-LOXL1-1), lincRNA [lnc-LOXL1-1:1]	chr15	hs|15q24.1
A_23_P115683	0.042632632	down	1.65108	-1.65108	-0.72341	HPS6	Homo sapiens Hermansky-Pudlak syndrome 6 (HPS6), mRNA [NM_024747]	chr10	hs|10q24.32
A_33_P3252794	0.04264202	up	1.4424057	1.4424057	0.528477	GLI4	Homo sapiens GLI family zinc finger 4 (GLI4), mRNA [NM_138465]	chr8	hs|8q24.3
A_22_P00012502	0.042668514	up	1.789712	1.789712	0.8397274	lnc-PSD4-1	LNCipedia lincRNA (lnc-PSD4-1), lincRNA [lnc-PSD4-1:14]	chr2	hs|2q13
A_22_P00004243	0.042679626	up	1.6444125	1.6444125	0.7175723			chr16	hs|16q23.3
A_33_P3272990	0.042694885	up	1.5050747	1.5050747	0.5898351	FKBP8	Homo sapiens FK506 binding protein 8, 38kDa (FKBP8), mRNA [NM_012181]	chr19	hs|19p13.11
A_23_P119143	0.04271247	up	1.485828	1.485828	0.5712671	ICAM5	Homo sapiens intercellular adhesion molecule 5, telencephalin (ICAM5), mRNA [NM_003259]	chr19	hs|19p13.2
A_24_P17453	0.042741835	up	1.5860935	1.5860935	0.6654779	TTC30A	Homo sapiens tetratricopeptide repeat domain 30A (TTC30A), mRNA [NM_152275]	chr2	hs|2q31.2
A_22_P00003871	0.042757448	up	1.5683024	1.5683024	0.6492038	CELF6	Homo sapiens CUGBP, Elav-like family member 6 (CELF6), transcript variant 2, mRNA [NM_001172684]	chr15	hs|15q23
A_21_P0008333	0.04276342	down	1.413054	-1.413054	-0.49881658	lnc-ABHD12B-4	LNCipedia lincRNA (lnc-ABHD12B-4), lincRNA [lnc-ABHD12B-4:1]	chr14	hs|14q22.1
A_23_P154358	0.04278344	up	1.5461695	1.5461695	0.62869847	PROM2	Homo sapiens prominin 2 (PROM2), transcript variant 3, mRNA [NM_144707]	chr2	hs|2q11.1
A_22_P00020232	0.04278357	up	1.5675972	1.5675972	0.64855486	lnc-APOA1-1	Homo sapiens cDNA FLJ25293 fis, clone STM07384. [AK058022]	chr11	hs|11q23.3
A_33_P3246133	0.04282314	up	1.4403422	1.4403422	0.5264116	HPCA	Homo sapiens hippocalcin (HPCA), mRNA [NM_002143]	chr1	hs|1p35.1
A_23_P27983	0.04292435	up	1.4968612	1.4968612	0.5819405	APLP1	Homo sapiens amyloid beta (A4) precursor-like protein 1 (APLP1), transcript variant 2, mRNA [NM_005166]	chr19	hs|19q13.12
A_24_P254278	0.04293075	up	1.4248554	1.4248554	0.51081544	SLC23A2	Homo sapiens solute carrier family 23 (ascorbic acid transporter), member 2 (SLC23A2), transcript variant 2, mRNA [NM_203327]	chr20	hs|20p13
A_33_P3407256	0.04296862	up	1.4465636	1.4465636	0.5326297	TRIP13	Homo sapiens thyroid hormone receptor interactor 13 (TRIP13), transcript variant 2, mRNA [NM_001166260]	chr5	hs|5p15.33
A_32_P156892	0.042976998	down	1.908267	-1.908267	-0.9322631	ST13	Homo sapiens suppression of tumorigenicity 13 (colon carcinoma) (Hsp70 interacting protein) (ST13), transcript variant 1, mRNA [NM_003932]	chr22	hs|22q13.2
A_33_P3297126	0.04302128	up	1.7216418	1.7216418	0.783785	TSNARE1	Homo sapiens t-SNARE domain containing 1 (TSNARE1), transcript variant 1, mRNA [NM_145003]	chr8	hs|8q24.3
A_33_P3353816	0.043094896	down	1.4283879	-1.4283879	-0.5143878	ITGA4	Homo sapiens integrin, alpha 4 (antigen CD49D, alpha 4 subunit of VLA-4 receptor) (ITGA4), mRNA [NM_000885]	chr2	hs|2q31.3
A_22_P00018823	0.04309714	up	1.682258	1.682258	0.750399			chr5	hs|5p15.33
A_23_P166154	0.04310653	down	1.6245881	-1.6245881	-0.700074	FAM182B	Homo sapiens family with sequence similarity 182, member B (FAM182B), transcript variant 2, long non-coding RNA [NR_027061]	chr20	hs|20p11.1
A_21_P0012458	0.04316356	up	1.4945937	1.4945937	0.5797534	LOC100506990	Homo sapiens uncharacterized LOC100506990 (LOC100506990), transcript variant 2, long non-coding RNA [NR_040092]	chr8	hs|8p23.1
A_23_P147296	0.043163866	down	1.493243	-1.493243	-0.57844895	NFU1	Homo sapiens NFU1 iron-sulfur cluster scaffold (NFU1), transcript variant 1, mRNA [NM_015700]	chr2	hs|2p13.3
A_23_P77590	0.043177325	up	1.4306608	1.4306608	0.5166817	VAC14	Homo sapiens Vac14 homolog (S. cerevisiae) (VAC14), mRNA [NM_018052]	chr16	hs|16q22.1
A_23_P10077	0.04320137	up	1.6582198	1.6582198	0.72963524	PNPLA2	Homo sapiens patatin-like phospholipase domain containing 2 (PNPLA2), mRNA [NM_020376]	chr11	hs|11p15.5
A_21_P0006277	0.043220133	up	1.8554873	1.8554873	0.89179814	lnc-ALDH1A1-3	LNCipedia lincRNA (lnc-ALDH1A1-3), lincRNA [lnc-ALDH1A1-3:1]	chr9	hs|9q21.13
A_22_P00001788	0.043329395	up	1.5913004	1.5913004	0.6702062	lnc-ATP4B-1	Homo sapiens cDNA FLJ39037 fis, clone NT2RP7008544. [AK096356]	chr13	hs|13q34
A_22_P00001044	0.043360814	up	1.5867677	1.5867677	0.6660909	C1orf86	chromosome 1 open reading frame 86 [Source:HGNC Symbol;Acc:HGNC:26428] [ENST00000497675]	chr1	hs|1p36.33
A_22_P00001665	0.043388084	up	1.6158531	1.6158531	0.692296	lnc-ASH1L-2	LNCipedia lincRNA (lnc-ASH1L-2), lincRNA [lnc-ASH1L-2:1]	chr1	hs|1q22
A_23_P135787	0.04339259	up	1.4146233	1.4146233	0.5004179	GOLGB1	Homo sapiens golgin B1 (GOLGB1), transcript variant 3, mRNA [NM_001256487]	chr3	hs|3q13.33
A_33_P3368358	0.0434068	up	1.38959	1.38959	0.4746593	NEDD9	Homo sapiens neural precursor cell expressed, developmentally down-regulated 9 (NEDD9), transcript variant 2, mRNA [NM_182966]	chr6	hs|6p24.2
A_33_P3399571	0.043422885	up	1.4054408	1.4054408	0.49102268	VNN1	Homo sapiens vanin 1 (VNN1), mRNA [NM_004666]	chr6	hs|6q23.2
A_22_P00017753	0.043459095	up	1.6924412	1.6924412	0.75910574	lnc-YIF1A-5	LNCipedia lincRNA (lnc-YIF1A-5), lincRNA [lnc-YIF1A-5:1]	chr11	hs|11q13.2
A_33_P6820772	0.043482028	up	1.5785441	1.5785441	0.6585946	PDCD4-AS1	Homo sapiens PDCD4 antisense RNA 1 (PDCD4-AS1), long non-coding RNA [NR_026932]	chr10	hs|10q25.2
A_33_P3270657	0.04349067	down	1.4913496	-1.4913496	-0.57661843	FAM111B	Homo sapiens family with sequence similarity 111, member B (FAM111B), transcript variant 1, mRNA [NM_198947]	chr11	hs|11q12.1
A_33_P3253214	0.04352115	down	1.5162187	-1.5162187	-0.6004778		histone cluster 2, H2aa4 [Source:HGNC Symbol;Acc:HGNC:29668] [ENST00000607355]	chr1	hs|1q21.2
A_22_P00014490	0.04352898	up	1.628766	1.628766	0.7037793	lnc-SHFM1-1	Homo sapiens cDNA: FLJ21299 fis, clone COL02041. [AK024952]	chr7	hs|7q21.3
A_22_P00015329	0.043571077	up	1.6014585	1.6014585	0.67938644	lnc-SPPL3.1-3	LNCipedia lincRNA (lnc-SPPL3.1-3), lincRNA [lnc-SPPL3.1-3:1]	chr12	hs|12q24.31
A_22_P00014622	0.043605108	up	1.5498358	1.5498358	0.63211536		AB109197 RAD23-like protein {Arabidopsis thaliana} (exp=-1; wgp=0; cg=0), partial (7%) [THC2609842]	chr17	hs|17p13.1
A_23_P126089	0.04360836	up	1.4624553	1.4624553	0.5483925	SPRR2C	Homo sapiens small proline-rich protein 2C (pseudogene) (SPRR2C), non-coding RNA [NR_003062]	chr1	hs|1q21.3
A_22_P00019007	0.043656606	up	1.6758162	1.6758162	0.74486387	LOC101929124	Homo sapiens uncharacterized LOC101929124 (LOC101929124), long non-coding RNA [NR_110427]	chr19	hs|19p12
A_21_P0013342	0.043709647	down	1.7726878	-1.7726878	-0.82593846	CCZ1	Homo sapiens CCZ1 vacuolar protein trafficking and biogenesis associated homolog (S. cerevisiae) (CCZ1), mRNA [NM_015622]	chr7	hs|7p22.1
A_23_P85140	0.043718528	down	1.4721959	-1.4721959	-0.5579696	TCEAL2	Homo sapiens transcription elongation factor A (SII)-like 2 (TCEAL2), mRNA [NM_080390]	chrX	hs|Xq22.1
A_33_P3232532	0.043724846	down	1.8372226	-1.8372226	-0.8775264	EDEM3	Homo sapiens ER degradation enhancer, mannosidase alpha-like 3 (EDEM3), mRNA [NM_025191]	chr1	hs|1q25.3
A_22_P00011853	0.043773286	up	1.5960124	1.5960124	0.6744718	lnc-PHTF2-1	LNCipedia lincRNA (lnc-PHTF2-1), lincRNA [lnc-PHTF2-1:1]	chr7	hs|7q21.11
A_23_P43580	0.04379513	down	1.5508622	-1.5508622	-0.63307047	CNTRL	Homo sapiens centriolin (CNTRL), mRNA [NM_007018]	chr9	hs|9q33.2
A_23_P150189	0.043813456	down	1.4113288	-1.4113288	-0.49705413	MRE11A	Homo sapiens MRE11 meiotic recombination 11 homolog A (S. cerevisiae) (MRE11A), transcript variant 2, mRNA [NM_005590]	chr11	hs|11q21
A_24_P370970	0.04382335	down	1.585832	-1.585832	-0.66523993	NSL1	Homo sapiens NSL1, MIS12 kinetochore complex component (NSL1), transcript variant 1, mRNA [NM_015471]	chr1	hs|1q32.3
A_23_P259333	0.043848064	down	1.4166747	-1.4166747	-0.5025085	C6orf203	Homo sapiens chromosome 6 open reading frame 203 (C6orf203), transcript variant 1, mRNA [NM_016487]	chr6	hs|6q21
A_24_P237753	0.043859184	up	1.4597718	1.4597718	0.5457428	NUP188	Homo sapiens nucleoporin 188kDa (NUP188), mRNA [NM_015354]	chr9	hs|9q34.11
A_24_P314451	0.043861344	up	1.5077629	1.5077629	0.59240955	F8	Homo sapiens coagulation factor VIII, procoagulant component (F8), transcript variant 1, mRNA [NM_000132]	chrX	hs|Xq28
A_22_P00021169	0.04401493	up	1.8108864	1.8108864	0.856696	LOC101927415	Homo sapiens uncharacterized LOC101927415 (LOC101927415), long non-coding RNA [NR_110049]	chr12	hs|12q24.31
A_23_P69699	0.04406802	down	1.6568142	-1.6568142	-0.72841185	NPY1R	Homo sapiens neuropeptide Y receptor Y1 (NPY1R), mRNA [NM_000909]	chr4	hs|4q32.2
A_24_P795371	0.04410019	down	1.4264932	-1.4264932	-0.5124728	NR2F2-AS1	Homo sapiens NR2F2 antisense RNA 1 (NR2F2-AS1), transcript variant 1, long non-coding RNA [NR_102743]	chr15	hs|15q26.2
A_33_P3401701	0.04412988	up	1.7917839	1.7917839	0.8413967	EDNRA	Homo sapiens endothelin receptor type A (EDNRA), transcript variant 1, mRNA [NM_001957]	chr4	hs|4q31.22
A_23_P167497	0.04417701	up	1.4069316	1.4069316	0.49255222	EFNA5	Homo sapiens ephrin-A5 (EFNA5), mRNA [NM_001962]	chr5	hs|5q21.3
A_22_P00012167	0.044204395	up	1.5677963	1.5677963	0.64873815		XM_750994 phosphinothricin N-acetyltransferase {Aspergillus fumigatus Af293} (exp=-1; wgp=0; cg=0), partial (10%) [THC2764041]	chr15	hs|15q11.2
A_33_P3236392	0.044204906	up	1.560086	1.560086	0.6416256	PVRL4	Homo sapiens poliovirus receptor-related 4 (PVRL4), mRNA [NM_030916]	chr1	hs|1q23.3
A_22_P00018101	0.044208203	up	1.6369696	1.6369696	0.7110275			chr16	hs|16q12.1
A_24_P266285	0.0442396	up	1.4054941	1.4054941	0.4910774	IQCE	Homo sapiens IQ motif containing E (IQCE), transcript variant 1, mRNA [NM_152558]	chr7	hs|7p22.3
A_33_P3327058	0.044248234	up	1.5206794	1.5206794	0.604716	ARHGEF2	Homo sapiens Rho/Rac guanine nucleotide exchange factor (GEF) 2 (ARHGEF2), transcript variant 1, mRNA [NM_001162383]	chr1	hs|1q22
A_22_P00017740	0.04427685	up	1.8798721	1.8798721	0.91063446	MCM3AP-AS1	Homo sapiens MCM3AP antisense RNA 1 (MCM3AP-AS1), transcript variant 1, antisense RNA [NR_110565]	chr21	hs|21q22.3
A_22_P00008201	0.04434677	up	1.5997311	1.5997311	0.6778294	lnc-INTS4-1	LNCipedia lincRNA (lnc-INTS4-1), lincRNA [lnc-INTS4-1:1]	chr11	hs|11q14.1
A_33_P3223056	0.044383407	up	1.5416821	1.5416821	0.62450534	ADAMTS10	Homo sapiens ADAM metallopeptidase with thrombospondin type 1 motif, 10 (ADAMTS10), transcript variant 1, mRNA [NM_030957]	chr19	hs|19p13.2
A_23_P404730	0.04439849	up	1.5489669	1.5489669	0.6313063	ARHGAP33	Homo sapiens Rho GTPase activating protein 33 (ARHGAP33), transcript variant 1, mRNA [NM_052948]	chr19	hs|19q13.12
A_22_P00003788	0.044421144	up	1.6852406	1.6852406	0.7529546	lnc-CDK5R1-2	BX098590 Soares_NFL_T_GBC_S1 Homo sapiens cDNA clone IMAGp998N035777, mRNA sequence [BX098590]	chr17	hs|17q11.2
A_22_P00023783	0.044424247	up	1.6248668	1.6248668	0.7003215	lnc-MKI67-2	GB	chr10	hs|10q26.3
A_33_P3265159	0.04444918	up	1.7804483	1.7804483	0.8322405	GAPVD1	Homo sapiens cDNA clone IMAGE:5203707, containing frame-shift errors. [BC110990]	chr9	hs|9q33.3
A_33_P3367899	0.044463508	down	1.4734229	-1.4734229	-0.55917156	FRAT1	Homo sapiens frequently rearranged in advanced T-cell lymphomas 1 (FRAT1), mRNA [NM_005479]	chr10	hs|10q24.1
A_23_P210763	0.044465415	down	1.3757895	-1.3757895	-0.46025977	JAG1	Homo sapiens jagged 1 (JAG1), mRNA [NM_000214]	chr20	hs|20p12.2
A_24_P331560	0.044509053	up	1.5150454	1.5150454	0.599361	STS	Homo sapiens steroid sulfatase (microsomal), isozyme S (STS), mRNA [NM_000351]	chrX	hs|Xp22.31
A_23_P118174	0.044536248	up	1.525136	1.525136	0.60893786	PLK1	polo-like kinase 1 [Source:HGNC Symbol;Acc:HGNC:9077] [ENST00000562272]	chr16	hs|16p12.2
A_33_P3240263	0.04454058	down	1.4203758	-1.4203758	-0.5062727	POMP	Homo sapiens proteasome maturation protein (POMP), mRNA [NM_015932]	chr13	hs|13q12.3
A_21_P0014677	0.04462642	down	1.7524654	-1.7524654	-0.8093859	RAB21	RAB21, member RAS oncogene family [Source:HGNC Symbol;Acc:HGNC:18263] [ENST00000261263]	chr12	hs|12q21.1
A_22_P00025201	0.044700537	up	1.9707123	1.9707123	0.97871715	LOC101927770	Homo sapiens uncharacterized LOC101927770 (LOC101927770), long non-coding RNA [NR_110051]	chr20	hs|20q13.2
A_22_P00002025	0.044715025	up	2.0172937	2.0172937	1.0124211	lnc-BEST4-1	LNCipedia lincRNA (lnc-BEST4-1), lincRNA [lnc-BEST4-1:1]	chr1	hs|1p34.1
A_22_P00025578	0.044724394	up	1.582376	1.582376	0.66209245	lnc-UNC93B1-1	Homo sapiens mRNA; cDNA DKFZp434E145 (from clone DKFZp434E145). [AL137634]	chr11	hs|11q13.2
A_22_P00024437	0.044748515	up	1.7703555	1.7703555	0.82403904	LOC340581	PREDICTED: Homo sapiens uncharacterized LOC340581 (RP3-473B4.3), misc_RNA [XR_244539]	chrX	hs|Xq26.3
A_23_P31453	0.044825893	down	1.6869048	-1.6869048	-0.75437856	STEAP1	Homo sapiens six transmembrane epithelial antigen of the prostate 1 (STEAP1), mRNA [NM_012449]	chr7	hs|7q21.13
A_33_P6702964	0.04482968	up	1.6198232	1.6198232	0.69583637	SLC12A5	solute carrier family 12 (potassium/chloride transporter), member 5 [Source:HGNC Symbol;Acc:HGNC:13818] [ENST00000413737]	chr20	hs|20q13.12
A_33_P6814866	0.044913575	up	1.5447733	1.5447733	0.62739515	lnc-GTF2F2-2	Homo sapiens cDNA FLJ45662 fis, clone CTONG2027150. [AK127569]	chr13	hs|13q14.13
A_22_P00015264	0.044925354	up	1.6130335	1.6130335	0.6897764	SPANXA2-OT1	Homo sapiens SPANXA2 overlapping transcript 1 (SPANXA2-OT1), long non-coding RNA [NR_037183]	chrX	hs|Xq27.2
A_33_P3402171	0.044937305	down	1.627582	-1.627582	-0.7027302	EIF2S1	Homo sapiens eukaryotic translation initiation factor 2, subunit 1 alpha, 35kDa (EIF2S1), mRNA [NM_004094]	chr14	hs|14q23.3
A_33_P3348752	0.044947967	down	1.443921	-1.443921	-0.52999175	HSPH1	Homo sapiens heat shock 105kDa/110kDa protein 1 (HSPH1), transcript variant 1, mRNA [NM_006644]	chr13	hs|13q12.3
A_22_P00005153	0.044965137	up	1.5797932	1.5797932	0.65973574	lnc-DHX57-2	ALU1_HUMAN (P39188) Alu subfamily J sequence contamination warning entry, partial (7%) [THC2671955]	chr2	hs|2p22.1
A_33_P3320010	0.04496699	down	1.6004335	-1.6004335	-0.6784627	SCML2	Homo sapiens sex comb on midleg-like 2 (Drosophila) (SCML2), transcript variant 1, mRNA [NM_006089]	chrX	hs|Xp22.13
A_22_P00002525	0.04498614	up	1.5845413	1.5845413	0.6640653	LOC339192	PREDICTED: Homo sapiens uncharacterized LOC339192 (LOC339192), transcript variant X2, ncRNA [XR_424828]	chr17	hs|17q21.31
A_22_P00002171	0.044988804	up	1.5655701	1.5655701	0.6466881	LINC00958	long intergenic non-protein coding RNA 958 [Source:HGNC Symbol;Acc:HGNC:48671] [ENST00000527945]	chr11	hs|11p15.2
A_23_P32615	0.045006245	down	1.3766407	-1.3766407	-0.46115205	MNAT1	Homo sapiens MNAT CDK-activating kinase assembly factor 1 (MNAT1), transcript variant 1, mRNA [NM_002431]	chr14	hs|14q23.1
A_24_P82630	0.045008633	down	1.5755571	-1.5755571	-0.65586203	SMCHD1	Homo sapiens structural maintenance of chromosomes flexible hinge domain containing 1 (SMCHD1), mRNA [NM_015295]	chr18	hs|18p11.32
A_22_P00019433	0.045046188	up	1.6185693	1.6185693	0.6947191	lnc-SLC16A3-5	LNCipedia lincRNA (lnc-SLC16A3-5), lincRNA [lnc-SLC16A3-5:1]	chr17	hs|17q25.3
A_33_P3210423	0.045048945	up	1.3869731	1.3869731	0.47193983	MED1	Homo sapiens mediator complex subunit 1 (MED1), mRNA [NM_004774]	chr17	hs|17q12
A_22_P00003268	0.045054305	up	1.7691792	1.7691792	0.8230802	lnc-CALM1-5	LNCipedia lincRNA (lnc-CALM1-5), lincRNA [lnc-CALM1-5:1]	chr14	hs|14q32.11
A_22_P00014431	0.045079757	up	1.5516831	1.5516831	0.6338339		Q3AUE7_CHLCH (Q3AUE7) Glucosamine-fructose-6-phosphate aminotransferase, isomerising , partial (4%) [THC2660784]	chr5	hs|5q12.3
A_22_P00016600	0.045098152	up	1.6380271	1.6380271	0.7119592		BX116190 Soares fetal liver spleen 1NFLS Homo sapiens cDNA clone IMAGp998N05114, mRNA sequence [BX116190]	chr1	hs|1q25.1
A_22_P00020043	0.04513684	up	1.6202787	1.6202787	0.696242	HIF1A-AS1	Homo sapiens HIF1A antisense RNA 1 (HIF1A-AS1), long non-coding RNA [NR_047116]	chr14	hs|14q23.2
A_24_P159635	0.045168	up	1.619716	1.619716	0.6957409	LIMD2	Homo sapiens LIM domain containing 2 (LIMD2), mRNA [NM_030576]	chr17	hs|17q23.3
A_33_P3351894	0.045201436	down	1.4241301	-1.4241301	-0.51008093	MIF-AS1	Homo sapiens MIF antisense RNA 1 (MIF-AS1), long non-coding RNA [NR_038911]	chr22	hs|22q11.23
A_22_P00013980	0.04521117	down	1.5880672	-1.5880672	-0.6672719	LOC100422737		chr6	hs|6q21
A_32_P15799	0.045221485	down	1.5995913	-1.5995913	-0.67770326	HMGN2	Homo sapiens high mobility group nucleosomal binding domain 2 (HMGN2), mRNA [NM_005517]	chr1	hs|1p36.11
A_22_P00005912	0.045235932	up	1.56777	1.56777	0.64871395			chr7	hs|7p15.2
A_23_P207387	0.045302622	up	1.4002472	1.4002472	0.48568156	GHDC	Homo sapiens GH3 domain containing (GHDC), transcript variant 1, mRNA [NM_032484]	chr17	hs|17q21.2
A_33_P3243897	0.045400344	down	1.4100915	-1.4100915	-0.49578878	RPAP2	Homo sapiens RNA polymerase II associated protein 2 (RPAP2), mRNA [NM_024813]	chr1	hs|1p22.1
A_23_P36724	0.045440655	up	1.4284495	1.4284495	0.51445	FBXL14	Homo sapiens F-box and leucine-rich repeat protein 14 (FBXL14), mRNA [NM_152441]	chr12	hs|12p13.33
A_23_P148629	0.04548257	down	1.4375724	-1.4375724	-0.52363455	EIF1AY	Homo sapiens eukaryotic translation initiation factor 1A, Y-linked (EIF1AY), transcript variant 1, mRNA [NM_004681]	chrY	hs|Yq11.223
A_21_P0014903	0.045485213	up	1.4038005	1.4038005	0.4893379
A_21_P0011818	0.045490842	up	1.3705752	1.3705752	0.45478147	XLOC_l2_007427	BROAD Institute lincRNA (XLOC_l2_007427), lincRNA [TCONS_l2_00013792]	chr2	hs|2p11.1
A_33_P3377851	0.045501858	up	1.6158642	1.6158642	0.6923059	PNMAL2	Homo sapiens paraneoplastic Ma antigen family-like 2 (PNMAL2), mRNA [NM_020709]	chr19	hs|19q13.32
A_23_P23221	0.045514457	up	1.3814642	1.3814642	0.4661982	GADD45A	Homo sapiens growth arrest and DNA-damage-inducible, alpha (GADD45A), transcript variant 1, mRNA [NM_001924]	chr1	hs|1p31.3
A_23_P416686	0.04560172	up	1.8807242	1.8807242	0.91128826	GPR137	Homo sapiens G protein-coupled receptor 137 (GPR137), transcript variant 3, mRNA [NM_020155]	chr11	hs|11q13.1
A_33_P3245126	0.045665745	up	1.4198997	1.4198997	0.50578904			chr6	hs|6p22.3
A_22_P00019047	0.045712497	up	1.5617352	1.5617352	0.6431498	lnc-COG1-1	LNCipedia lincRNA (lnc-COG1-1), lincRNA [lnc-COG1-1:1]	chr17	hs|17q25.1
A_23_P353035	0.045737624	down	1.4100356	-1.4100356	-0.4957316	IGFBP7	Homo sapiens insulin-like growth factor binding protein 7 (IGFBP7), transcript variant 1, mRNA [NM_001553]	chr4	hs|4q12
A_23_P258621	0.045740347	down	1.4064567	-1.4064567	-0.49206513	RTCA	Homo sapiens RNA 3'-terminal phosphate cyclase (RTCA), transcript variant 2, mRNA [NM_003729]	chr1	hs|1p21.2
A_23_P89431	0.045772593	up	1.4285408	1.4285408	0.5145423	CCL2	Homo sapiens chemokine (C-C motif) ligand 2 (CCL2), mRNA [NM_002982]	chr17	hs|17q12
A_33_P3408599	0.045831688	down	1.4765642	-1.4765642	-0.56224406		Homo sapiens cDNA FLJ44641 fis, clone BRACE2030039. [AK126604]	chr22	hs|22q13.33
A_23_P64121	0.04586157	up	1.6487504	1.6487504	0.721373	KIAA1549L	Homo sapiens KIAA1549-like (KIAA1549L), mRNA [NM_012194]	chr11	hs|11p13
A_22_P00024164	0.0458645	up	1.5474018	1.5474018	0.6298478		Q3H5Y9_9ACTO (Q3H5Y9) Aldo/keto reductase, partial (5%) [THC2740705]	chr14	hs|14q32.31
A_33_P3409086	0.045882154	up	1.5827862	1.5827862	0.6624664	S100A1	Homo sapiens S100 calcium binding protein A1 (S100A1), mRNA [NM_006271]	chr1	hs|1q21.3
A_22_P00003394	0.045952585	up	1.7635871	1.7635871	0.81851286	lnc-CCDC117-1	LNCipedia lincRNA (lnc-CCDC117-1), lincRNA [lnc-CCDC117-1:2]	chr22	hs|22q12.1
A_19_P00801324	0.046028562	up	1.5644344	1.5644344	0.64564115	LINC01355	Homo sapiens long intergenic non-protein coding RNA 1355 (LINC01355), long non-coding RNA [NR_110616]	chr1	hs|1p36.12
A_23_P128808	0.046073064	down	1.8854867	-1.8854867	-0.91493696	GPR132	Homo sapiens G protein-coupled receptor 132 (GPR132), transcript variant 2, mRNA [NM_013345]	chr14	hs|14q32.33
A_33_P3356577	0.0460834	down	1.7376099	-1.7376099	-0.7971042	SIRPB1	signal-regulatory protein beta 1 [Source:HGNC Symbol;Acc:HGNC:15928] [ENST00000381596]	chr20	hs|20p13
A_19_P00812190	0.04609609	down	1.4476728	-1.4476728	-0.5337356	XLOC_l2_000297	BROAD Institute lincRNA (XLOC_l2_000297), lincRNA [TCONS_l2_00000384]	chr1	hs|1p22.2
A_22_P00019757	0.046122015	up	1.6310649	1.6310649	0.7058142		voltage-dependent anion channel 1 pseudogene 8 [Source:HGNC Symbol;Acc:HGNC:37483] [ENST00000415586]	chr6	hs|6q24.2
A_22_P00010494	0.046147358	up	1.5419142	1.5419142	0.6247225		BX118385 Soares_NFL_T_GBC_S1 Homo sapiens cDNA clone IMAGp998J124537, mRNA sequence [BX118385]	chr2	hs|2p24.3
A_22_P00023617	0.046179045	down	1.6621382	-1.6621382	-0.73304033	LINC01063	PREDICTED: Homo sapiens long intergenic non-protein coding RNA 1063 (LINC01063), ncRNA [XR_246052]	chr3	hs|3q29
A_33_P3335800	0.046187233	down	2.1716113	-2.1716113	-1.1187658	LOC100128219	Homo sapiens cDNA FLJ38606 fis, clone HEART2004940. [AK095925]	chr18	hs|18p11.23
A_22_P00007897	0.046241734	up	1.6114633	1.6114633	0.68837136	lnc-HSP90AA1-2	LNCipedia lincRNA (lnc-HSP90AA1-2), lincRNA [lnc-HSP90AA1-2:1]	chr14	hs|14q32.31
A_21_P0013468	0.046286624	up	1.6763024	1.6763024	0.7452825	FAM86B3P	family with sequence similarity 86, member B3, pseudogene [Source:HGNC Symbol;Acc:HGNC:44371] [ENST00000588159]	chr8	hs|8p23.1
A_33_P3413905	0.046300143	up	1.4386637	1.4386637	0.52472943	ADM2	Homo sapiens adrenomedullin 2 (ADM2), transcript variant 1, mRNA [NM_024866]	chr22	hs|22q13.33
A_22_P00005289	0.046304073	up	1.8267118	1.8267118	0.869249	CNTFR-AS1	Homo sapiens CNTFR antisense RNA 1 (CNTFR-AS1), long non-coding RNA [NR_024369]	chr9	hs|9p13.3
A_22_P00010205	0.04632322	up	1.6074969	1.6074969	0.6848159	MSH3	Homo sapiens mutS homolog 3 (MSH3), mRNA [NM_002439]	chr5	hs|5q14.1
A_23_P165698	0.046364807	down	1.4036741	-1.4036741	-0.48920804	C2orf49	Homo sapiens chromosome 2 open reading frame 49 (C2orf49), transcript variant 1, mRNA [NM_024093]	chr2	hs|2q12.1
A_23_P206612	0.046462834	up	1.4412649	1.4412649	0.52733546	USP31	Homo sapiens ubiquitin specific peptidase 31 (USP31), mRNA [NM_020718]	chr16	hs|16p12.2
A_22_P00005789	0.04648606	up	1.6423414	1.6423414	0.71575403	lnc-EPB41-2	LNCipedia lincRNA (lnc-EPB41-2), lincRNA [lnc-EPB41-2:1]	chr1	hs|1p35.3
A_33_P3398000	0.046511773	up	1.4792155	1.4792155	0.56483227	TTN-AS1	Homo sapiens TTN antisense RNA 1 (TTN-AS1), transcript variant 1, long non-coding RNA [NR_038272]	chr2	hs|2q31.2
A_33_P3282213	0.0465662	up	1.4870908	1.4870908	0.5724928			chr15	hs|15q26.3
A_22_P00016108	0.04659557	up	1.5409344	1.5409344	0.62380546	LOC102724814	Homo sapiens uncharacterized LOC102724814 (LOC102724814), long non-coding RNA [NR_110555]	chr14	hs|14q11.2
A_24_P870620	0.046609934	down	1.4057792	-1.4057792	-0.49137005	PTN	Homo sapiens pleiotrophin (PTN), mRNA [NM_002825]	chr7	hs|7q33
A_23_P385126	0.04665291	down	1.459139	-1.459139	-0.5451173	DEPDC7	Homo sapiens DEP domain containing 7 (DEPDC7), transcript variant 2, mRNA [NM_139160]	chr11	hs|11p13
A_23_P129856	0.0467376	up	1.497063	1.497063	0.58213496	HIC1	Homo sapiens hypermethylated in cancer 1 (HIC1), transcript variant 1, mRNA [NM_006497]	chr17	hs|17p13.3
A_22_P00010852	0.046747204	up	1.6310579	1.6310579	0.7058079	LRPAP1	Homo sapiens low density lipoprotein receptor-related protein associated protein 1 (LRPAP1), transcript variant 1, mRNA [NM_002337]	chr4	hs|4p16.3
A_23_P46095	0.046752676	down	1.3668752	-1.3668752	-0.45088148	C1orf131	Homo sapiens chromosome 1 open reading frame 131 (C1orf131), transcript variant 1, mRNA [NM_152379]	chr1	hs|1q42.2
A_33_P3380493	0.04675388	up	2.6766589	2.6766589	1.4204333	SH3BGRL3	Homo sapiens SH3 domain binding glutamate-rich protein like 3 (SH3BGRL3), mRNA [NM_031286]	chr1	hs|1p36.11
A_24_P63380	0.04681914	up	1.5449835	1.5449835	0.62759143	BMPR1B	Homo sapiens bone morphogenetic protein receptor, type IB (BMPR1B), transcript variant 2, mRNA [NM_001203]	chr4	hs|4q22.3
A_22_P00013594	0.04682212	up	1.5638725	1.5638725	0.6451228			chr11	hs|11q24.2
A_33_P3284518	0.046826936	up	1.4777513	1.4777513	0.5634034	UHRF1BP1L	Homo sapiens UHRF1 binding protein 1-like (UHRF1BP1L), transcript variant 2, mRNA [NM_001006947]	chr12	hs|12q23.1
A_23_P55281	0.046889856	down	1.586992	-1.586992	-0.6662949	HOXB7	Homo sapiens homeobox B7 (HOXB7), mRNA [NM_004502]	chr17	hs|17q21.32
A_33_P3264089	0.04691221	up	1.4767691	1.4767691	0.56244427	ACTR3C	Homo sapiens ARP3 actin-related protein 3 homolog C (yeast) (ACTR3C), transcript variant 1, mRNA [NM_001164458]	chr7	hs|7q36.1
A_22_P00008107	0.046915688	up	1.5610119	1.5610119	0.64248157	lnc-IL1B-1	LNCipedia lincRNA (lnc-IL1B-1), lincRNA [lnc-IL1B-1:1]	chr2	hs|2q13
A_33_P3226678	0.04692552	down	2.4988565	-2.4988565	-1.3212681	EVPLL	Homo sapiens envoplakin-like (EVPLL), mRNA [NM_001145127]	chr17	hs|17p11.2
A_22_P00011671	0.04693508	up	1.647949	1.647949	0.7206716	LINC00271	Homo sapiens long intergenic non-protein coding RNA 271 (LINC00271), long non-coding RNA [NR_026805]	chr6	hs|6q23.3
A_22_P00005940	0.046938054	up	1.5615702	1.5615702	0.6429974	lnc-EXOC3-1	Homo sapiens cDNA FLJ60648 complete cds. [AK296734]	chr5	hs|5p15.33
A_22_P00001170	0.046981465	up	1.581803	1.581803	0.6615699			chr17	hs|17q25.3
A_24_P67189	0.047042117	up	1.4900224	1.4900224	0.575334	SPEM1	Homo sapiens cDNA FLJ40081 fis, clone TESTI2001823. [AK097400]	chr17	hs|17p13.1
A_33_P3379381	0.04707221	down	1.5313337	-1.5313337	-0.61478865	WDR78	Homo sapiens WD repeat domain 78 (WDR78), transcript variant 2, mRNA [NM_207014]	chr1	hs|1p31.3
A_33_P3327165	0.04713011	down	1.5329206	-1.5329206	-0.61628294	CCDC18	Homo sapiens coiled-coil domain containing 18 (CCDC18), mRNA [NM_206886]	chr1	hs|1p22.1
A_24_P157156	0.047187384	down	1.5296288	-1.5296288	-0.61318153	CCDC150	Homo sapiens coiled-coil domain containing 150 (CCDC150), mRNA [NM_001080539]	chr2	hs|2q33.1
A_23_P55544	0.047197144	up	1.5009302	1.5009302	0.58585685	CCBE1	Homo sapiens collagen and calcium binding EGF domains 1 (CCBE1), mRNA [NM_133459]	chr18	hs|18q21.32
A_23_P144202	0.047264934	up	1.3738405	1.3738405	0.45821446	EEFSEC	Homo sapiens eukaryotic elongation factor, selenocysteine-tRNA-specific (EEFSEC), mRNA [NM_021937]	chr3	hs|3q21.3
A_33_P3229958	0.047296297	down	1.4399418	-1.4399418	-0.52601045			chr5	hs|5q35.3
A_22_P00015533	0.047328416	up	1.5351322	1.5351322	0.61836284			chr8	hs|8q22.2
A_24_P305345	0.04734023	up	1.4454013	1.4454013	0.5314701	CD209	Homo sapiens CD209 molecule (CD209), transcript variant 1, mRNA [NM_021155]	chr19	hs|19p13.2
A_23_P92349	0.047366623	up	1.4590343	1.4590343	0.54501384	FGFRL1	Homo sapiens fibroblast growth factor receptor-like 1 (FGFRL1), transcript variant 1, mRNA [NM_001004356]	chr4	hs|4p16.3
A_21_P0014835	0.04737567	up	1.475647	1.475647	0.5613476		BC021922 Smarca5 protein {Mus musculus} (exp=-1; wgp=0; cg=0), partial (9%) [THC2776432]	chr4	hs|4q31.21
A_23_P418083	0.04745033	down	1.3906952	-1.3906952	-0.47580627	LCA5	Homo sapiens Leber congenital amaurosis 5 (LCA5), transcript variant 1, mRNA [NM_181714]	chr6	hs|6q14.1
A_23_P70968	0.0474525	down	1.4085051	-1.4085051	-0.49416476	HOXA7	Homo sapiens homeobox A7 (HOXA7), mRNA [NM_006896]	chr7	hs|7p15.2
A_33_P3295786	0.0474732	up	1.375368	1.375368	0.45981768	FAM159A	Homo sapiens family with sequence similarity 159, member A (FAM159A), mRNA [NM_001042693]	chr1	hs|1p32.3
A_33_P3258946	0.04752054	up	1.5372981	1.5372981	0.6203969	SIRT2	Homo sapiens sirtuin 2 (SIRT2), transcript variant 3, mRNA [NM_001193286]	chr19	hs|19q13.2
A_22_P00008132	0.047568653	up	1.564805	1.564805	0.6459829	ASMTL-AS1	Homo sapiens ASMTL antisense RNA 1 (ASMTL-AS1), transcript variant 2, long non-coding RNA [NR_026710]	chrX	hs|Xp22.33
A_22_P00017561	0.047596533	up	1.5559437	1.5559437	0.6377899	LINC00094	Homo sapiens long intergenic non-protein coding RNA 94 (LINC00094), long non-coding RNA [NR_015427]	chr9	hs|9q34.2
A_22_P00010928	0.047652874	up	1.5915755	1.5915755	0.6704556	lnc-NR2C2-1	LNCipedia lincRNA (lnc-NR2C2-1), lincRNA [lnc-NR2C2-1:1]	chr3	hs|3p25.1
A_24_P683011	0.04769127	down	1.407417	-1.407417	-0.4930499	C8orf88	Homo sapiens chromosome 8 open reading frame 88 (C8orf88), mRNA [NM_001190972]	chr8	hs|8q21.3
A_23_P79015	0.047752276	up	1.491548	1.491548	0.57681036	SCN1B	Homo sapiens sodium channel, voltage gated, type I beta subunit (SCN1B), transcript variant b, mRNA [NM_199037]	chr19	hs|19q13.12
A_23_P82249	0.047779325	up	1.4907513	1.4907513	0.57603955	ABCB8	Homo sapiens ATP-binding cassette, sub-family B (MDR/TAP), member 8 (ABCB8), transcript variant 2, mRNA [NM_007188]	chr7	hs|7q36.1
A_33_P3549091	0.047799222	up	1.6795944	1.6795944	0.74811286	LOC100131347	Homo sapiens RAD52 motif containing 1 pseudogene (LOC100131347), non-coding RNA [NR_036551]	chr17	hs|17q12
A_21_P0007241	0.04781229	up	1.73445	1.73445	0.79447824	lnc-USP35-1	LNCipedia lincRNA (lnc-USP35-1), lincRNA [lnc-USP35-1:1]	chr11	hs|11q14.1
A_22_P00003767	0.047829784	up	1.9397568	1.9397568	0.95587575	lnc-CDK12-2	603073389F1 NIH_MGC_119 Homo sapiens cDNA clone IMAGE:5165111 5', mRNA sequence [BI830505]	chr17	hs|17q12
A_33_P3222653	0.047850106	up	1.5021342	1.5021342	0.5870137	LINC00605	Homo sapiens long intergenic non-protein coding RNA 605 (LINC00605), long non-coding RNA [NR_033938]	chr14	hs|14q32.32
A_23_P46275	0.04789175	down	1.5617788	-1.5617788	-0.6431901	ATP5F1	Homo sapiens ATP synthase, H+ transporting, mitochondrial Fo complex, subunit B1 (ATP5F1), mRNA [NM_001688]	chr1	hs|1p13.2
A_23_P111492	0.047920328	up	1.3887726	1.3887726	0.4738104	MOSPD3	Homo sapiens motile sperm domain containing 3 (MOSPD3), transcript variant 1, mRNA [NM_023948]	chr7	hs|7q22.1
A_23_P257743	0.047983717	up	1.4418252	1.4418252	0.5278962	SHB	Homo sapiens Src homology 2 domain containing adaptor protein B (SHB), mRNA [NM_003028]	chr9	hs|9p13.2
A_23_P29067	0.048007116	up	1.4203902	1.4203902	0.50628734	TMPRSS2	Homo sapiens transmembrane protease, serine 2 (TMPRSS2), transcript variant 2, mRNA [NM_005656]	chr21	hs|21q22.3
A_24_P944299	0.048015915	up	1.4190894	1.4190894	0.5049655	CDC42BPA	Homo sapiens CDC42 binding protein kinase alpha (DMPK-like) (CDC42BPA), transcript variant B, mRNA [NM_003607]	chr1	hs|1q42.13
A_33_P3333995	0.048052598	up	1.5083512	1.5083512	0.5929724	KIFC3	kinesin family member C3 [Source:HGNC Symbol;Acc:HGNC:6326] [ENST00000564204]	chr16	hs|16q21
A_21_P0014273	0.04805849	up	1.4850882	1.4850882	0.57054865	CYP2R1	cytochrome P450, family 2, subfamily R, polypeptide 1 [Source:HGNC Symbol;Acc:HGNC:20580] [ENST00000532805]	chr11	hs|11p15.2
A_33_P3333187	0.048060704	down	1.6255708	-1.6255708	-0.70094633			chr1	hs|1q21.1
A_23_P144096	0.048153434	down	3.0238996	-3.0238996	-1.5964102	CISH	Homo sapiens cytokine inducible SH2-containing protein (CISH), transcript variant 2, mRNA [NM_145071]	chr3	hs|3p21.2
A_22_P00015100	0.04817032	up	2.158241	2.158241	1.109856			chr7	hs|7p15.2
A_22_P00022057	0.048174858	up	1.6392025	1.6392025	0.71299404	LOC101927762	Homo sapiens uncharacterized LOC101927762 (LOC101927762), long non-coding RNA [NR_120629]	chr10	hs|10p15.3
A_33_P3635136	0.04820595	down	1.633772	-1.633772	-0.70820665		602018404F1 NCI_CGAP_Brn67 Homo sapiens cDNA clone IMAGE:4154136 5', mRNA sequence [BF346224]	chr6	hs|6p24.3
A_24_P919899	0.048222154	up	1.7192435	1.7192435	0.7817739	ATPAF1	ATP synthase mitochondrial F1 complex assembly factor 1 [Source:HGNC Symbol;Acc:HGNC:18803] [ENST00000576409]	chr1	hs|1p33
A_33_P3396275	0.048225112	up	1.4834144	1.4834144	0.5689217	C15orf62	Homo sapiens chromosome 15 open reading frame 62 (C15orf62), mRNA [NM_001130448]	chr15	hs|15q15.1
A_33_P3887081	0.048226174	up	1.6274166	1.6274166	0.7025836	LINC01252	Homo sapiens long intergenic non-protein coding RNA 1252 (LINC01252), long non-coding RNA [NR_033890]	chr12	hs|12p13.2
A_33_P3408722	0.0482282	up	1.4422696	1.4422696	0.5283408	FAM219A	Homo sapiens family with sequence similarity 219, member A (FAM219A), transcript variant 2, mRNA [NM_001184941]	chr9	hs|9p13.3
A_33_P3259938	0.04822905	up	1.5229183	1.5229183	0.6068386	lnc-RNF208-1	Homo sapiens cDNA FLJ46276 fis, clone TESTI4029676. [AK128153]	chr9	hs|9q34.3
A_19_P00317042	0.048247032	up	1.5850707	1.5850707	0.6645472	lnc-GGCT-1	LNCipedia lincRNA (lnc-GGCT-1), lincRNA [lnc-GGCT-1:14]	chr7	hs|7p14.3
A_22_P00006479	0.048345618	up	1.5390534	1.5390534	0.6220433	PTPRG-AS1	Homo sapiens PTPRG antisense RNA 1 (PTPRG-AS1), transcript variant 2, long non-coding RNA [NR_038282]	chr3	hs|3p14.2
A_21_P0000322	0.048363216	down	1.4450986	-1.4450986	-0.531168	SNORA34	Homo sapiens small nucleolar RNA, H/ACA box 34 (SNORA34), small nucleolar RNA [NR_002968]	chr12	hs|12q13.11
A_23_P4628	0.048439637	down	1.3517346	-1.3517346	-0.43481195	ZNF606	Homo sapiens zinc finger protein 606 (ZNF606), mRNA [NM_025027]	chr19	hs|19q13.43
A_33_P3297415	0.048472416	up	1.4154292	1.4154292	0.5012396	NRP2	Homo sapiens neuropilin 2 (NRP2), transcript variant 6, mRNA [NM_201264]	chr2	hs|2q33.3
A_21_P0004421	0.04848809	up	1.3969467	1.3969467	0.48227695	LUCAT1	Homo sapiens lung cancer associated transcript 1 (non-protein coding) (LUCAT1), transcript variant 1, long non-coding RNA [NR_103548]	chr5	hs|5q14.3
A_23_P379026	0.048566986	up	1.469858	1.469858	0.5556768	GTPBP2	Homo sapiens GTP binding protein 2 (GTPBP2), transcript variant 1, mRNA [NM_019096]	chr6	hs|6p21.1
A_21_P0014458	0.048568387	up	1.4577187	1.4577187	0.5437124		Homo sapiens cDNA FLJ39168 fis, clone OCBBF2002920. [AK096487]	chr2	hs|2q11.2
A_32_P305888	0.048603065	up	1.9108266	1.9108266	0.9341968	SH3TC2	Homo sapiens SH3 domain and tetratricopeptide repeats 2 (SH3TC2), mRNA [NM_024577]	chr5	hs|5q32
A_23_P75647	0.048625313	up	1.5087651	1.5087651	0.59336823	HYOU1	Homo sapiens hypoxia up-regulated 1 (HYOU1), transcript variant 1, mRNA [NM_006389]	chr11	hs|11q23.3
A_23_P40718	0.048643444	up	1.4868339	1.4868339	0.5722435	PARVB	Homo sapiens parvin, beta (PARVB), transcript variant 1, mRNA [NM_001003828]	chr22	hs|22q13.31
A_33_P3393010	0.04867059	up	2.764257	2.764257	1.4668918	PKDCC	protein kinase domain containing, cytoplasmic [Source:HGNC Symbol;Acc:HGNC:25123] [ENST00000492861]	chr2	hs|2p21
A_33_P3243405	0.04868511	down	3.4274085	-3.4274085	-1.7771181	GPR182	Homo sapiens G protein-coupled receptor 182 (GPR182), mRNA [NM_007264]	chr12	hs|12q13.3
A_22_P00013881	0.04869805	up	1.5769316	1.5769316	0.65712005	LOC100144595	Homo sapiens uncharacterized LOC100144595 (LOC100144595), mRNA [NM_001256368]	chr2	hs|2q24.1
A_33_P3531204	0.048706636	up	1.5637379	1.5637379	0.64499867	C1QTNF9B-AS1	Homo sapiens C1QTNF9B antisense RNA 1 (C1QTNF9B-AS1), transcript variant 2, mRNA [NM_001135816]	chr13	hs|13q12.12
A_21_P0005985	0.04874439	down	1.5744921	-1.5744921	-0.6548865	SUGT1P1	Homo sapiens SUGT1 pseudogene 1 (SUGT1P1), non-coding RNA [NR_003667]	chr9	hs|9p13.3
A_33_P3252177	0.04880145	up	1.4917871	1.4917871	0.5770416	EID2B	EP300 interacting inhibitor of differentiation 2B [Source:HGNC Symbol;Acc:HGNC:26796] [ENST00000326282]	chr19	hs|19q13.2
A_24_P751074	0.048851535	up	1.3740351	1.3740351	0.45841888	ETS1	Homo sapiens v-ets avian erythroblastosis virus E26 oncogene homolog 1 (ETS1), transcript variant 2, mRNA [NM_005238]	chr11	hs|11q24.3
A_23_P114839	0.048919	up	1.4871074	1.4871074	0.5725088	FHL3	Homo sapiens four and a half LIM domains 3 (FHL3), transcript variant 1, mRNA [NM_004468]	chr1	hs|1p34.3
A_33_P3221443	0.048940167	down	1.3741239	-1.3741239	-0.45851213	ZNF254	Homo sapiens zinc finger protein 254 (ZNF254), transcript variant 1, mRNA [NM_001278677]	chr19	hs|19p12
A_22_P00009663	0.04896916	up	1.6104887	1.6104887	0.6874985		DB214798 TRACH3 Homo sapiens cDNA clone TRACH3003288 5', mRNA sequence [DB214798]	chr14	hs|14q23.3
A_22_P00004217	0.048981484	up	1.572104	1.572104	0.6526966	C1RL-AS1	Homo sapiens C1RL antisense RNA 1 (C1RL-AS1), long non-coding RNA [NR_026947]	chr12	hs|12p13.31
A_24_P358425	0.04900253	down	1.7021483	-1.7021483	-0.76735675	GPATCH11	Homo sapiens G patch domain containing 11 (GPATCH11), transcript variant 1, mRNA [NM_174931]	chr2	hs|2p22.2
A_33_P3285251	0.04907026	up	1.3668519	1.3668519	0.45085695		Homo sapiens cDNA, FLJ17592. [AK310550]	chrX	hs|Xp11.23
A_23_P47704	0.04910588	up	1.6405553	1.6405553	0.71418417	UCP2	Homo sapiens uncoupling protein 2 (mitochondrial, proton carrier) (UCP2), mRNA [NM_003355]	chr11	hs|11q13.4
A_24_P338187	0.049136806	down	1.4791064	-1.4791064	-0.5647259	HNRNPH3	Homo sapiens heterogeneous nuclear ribonucleoprotein H3 (2H9) (HNRNPH3), transcript variant 2H9, mRNA [NM_012207]	chr10	hs|10q21.3
A_24_P301186	0.04915454	down	2.0845404	-2.0845404	-1.0597293	WDR89	Homo sapiens WD repeat domain 89 (WDR89), transcript variant 1, mRNA [NM_001008726]	chr14	hs|14q23.2
A_32_P153892	0.049173877	down	1.5292614	-1.5292614	-0.612835	TAF3	Homo sapiens TAF3 RNA polymerase II, TATA box binding protein (TBP)-associated factor, 140kDa (TAF3), mRNA [NM_031923]	chr10	hs|10p14
A_23_P344988	0.049188435	down	1.3928833	-1.3928833	-0.47807437	ICK	Homo sapiens intestinal cell (MAK-like) kinase (ICK), transcript variant 2, mRNA [NM_016513]	chr6	hs|6p12.2
A_22_P00007271	0.04921349	up	1.6286652	1.6286652	0.70369005	LEPREL2	Homo sapiens leprecan-like 2 (LEPREL2), mRNA [NM_014262]	chr12	hs|12p13.31
A_22_P00015124	0.049307838	up	1.5622574	1.5622574	0.6436322	lnc-SNX24-1	DA967691 STOMA2 Homo sapiens cDNA clone STOMA2006371 5', mRNA sequence [DA967691]	chr5	hs|5q23.2
A_23_P33856	0.049337126	down	1.4094377	-1.4094377	-0.49511966	STAG2	Homo sapiens stromal antigen 2 (STAG2), transcript variant 1, mRNA [NM_001042749]	chrX	hs|Xq25
A_33_P3387300	0.04934628	down	1.4947644	-1.4947644	-0.57991815	FXR1	Homo sapiens fragile X mental retardation, autosomal homolog 1 (FXR1), transcript variant 2, mRNA [NM_001013438]	chr3	hs|3q26.33
A_23_P212595	0.04934767	up	1.4427544	1.4427544	0.5288257	VPRBP	Homo sapiens Vpr (HIV-1) binding protein (VPRBP), transcript variant 1, mRNA [NM_014703]	chr3	hs|3p21.2
A_22_P00018315	0.049359217	up	1.6406919	1.6406919	0.7143043	lnc-ZNF852-2	LNCipedia lincRNA (lnc-ZNF852-2), lincRNA [lnc-ZNF852-2:1]	chr3	hs|3p21.31
A_22_P00003321	0.049388535	up	1.5933145	1.5933145	0.6720311	lnc-CARHSP1-1	fs10h06.y1 Human Lens cDNA (Normalized): fs Homo sapiens cDNA clone fs10h06 5', mRNA sequence [CD674525]	chr16	hs|16p13.2
A_33_P3286372	0.0493952	up	8554-01-01	8554-01-01	0.8917302	C2orf48	Homo sapiens chromosome 2 open reading frame 48 (C2orf48), mRNA [NM_182626]	chr2	hs|2p25.1
A_23_P203947	0.04943361	up	1.568717	1.568717	0.6495851	DDX11	Homo sapiens DEAD/H (Asp-Glu-Ala-Asp/His) box helicase 11 (DDX11), transcript variant 1, mRNA [NM_030653]	chr12	hs|12p11.21
A_33_P3343428	0.049463984	up	1.385819	1.385819	0.4707388	TRAF3IP2	Homo sapiens TRAF3 interacting protein 2 (TRAF3IP2), transcript variant 2, mRNA [NM_147686]	chr6	hs|6q21
A_33_P3231242	0.049529117	down	1.4006394	-1.4006394	-0.4860856			chr2	hs|2q31.1
A_23_P137073	0.04960546	up	1.4950134	1.4950134	0.58015835	ZMYM3	Homo sapiens zinc finger, MYM-type 3 (ZMYM3), transcript variant 2, mRNA [NM_005096]	chrX	hs|Xq13.1
A_23_P112548	0.04961988	up	1.5571232	1.5571232	0.63888305	HDHD3	Homo sapiens haloacid dehalogenase-like hydrolase domain containing 3 (HDHD3), mRNA [NM_031219]	chr9	hs|9q32
A_24_P289636	0.049660712	down	1.6628584	-1.6628584	-0.7336653	NGRN	neugrin, neurite outgrowth associated [Source:HGNC Symbol;Acc:HGNC:18077] [ENST00000379095]	chr15	hs|15q26.1
A_24_P183128	0.049739964	down	1.4040247	-1.4040247	-0.48956832	PLAC8	Homo sapiens placenta-specific 8 (PLAC8), transcript variant 2, mRNA [NM_016619]	chr4	hs|4q21.22
A_33_P3322283	0.049749415	down	1.4028202	-1.4028202	-0.48833013	AZI2	Homo sapiens 5-azacytidine induced 2 (AZI2), transcript variant 4, mRNA [NM_001271650]	chr3	hs|3p24.1
A_23_P166848	0.049755372	up	1.6409143	1.6409143	0.7144999	LTF	Homo sapiens lactotransferrin (LTF), transcript variant 1, mRNA [NM_002343]	chr3	hs|3p21.31
A_33_P3233764	0.049789257	up	1.8245754	1.8245754	0.8675608	LATS1	Homo sapiens large tumor suppressor kinase 1 (LATS1), transcript variant 2, mRNA [NM_001270519]	chr6	hs|6q25.1
A_23_P83599	0.049794275	up	1.4235067	1.4235067	0.5094493	PRKAR1B	Homo sapiens protein kinase, cAMP-dependent, regulatory, type I, beta (PRKAR1B), transcript variant 2, mRNA [NM_002735]	chr7	hs|7p22.3
A_33_P3299122	0.049832176	up	1.7814517	1.7814517	0.83305335	HNF1A	HNF1 homeobox A [Source:HGNC Symbol;Acc:HGNC:11621] [ENST00000402929]	chr12	hs|12q24.31
A_22_P00013092	0.049835794	up	1.7280294	1.7280294	0.7891277	lnc-RIC3-1	LNCipedia lincRNA (lnc-RIC3-1), lincRNA [lnc-RIC3-1:2]	chr11	hs|11p15.4
A_23_P126212	0.049835846	down	1.5463247	-1.5463247	-0.6288433	CLSPN	Homo sapiens claspin (CLSPN), transcript variant 1, mRNA [NM_022111]	chr1	hs|1p34.3
A_33_P3294177	0.04992284	up	1.4374481	1.4374481	0.5235099	LOC100131043	Homo sapiens cDNA FLJ42228 fis, clone THYMU2041252. [AK124222]	chr6	hs|6p21.2
A_33_P3393135	0.049930256	down	1.4187667	-1.4187667	-0.5046374	HIST1H2AI	Homo sapiens histone cluster 1, H2ai, mRNA (cDNA clone MGC:138459 IMAGE:8327722), complete cds. [BC112254]	chr6	hs|6p22.1
A_19_P00806193	0.049956214	up	1.573565	1.573565	0.65403676	lnc-IL6-3	LNCipedia lincRNA (lnc-IL6-3), lincRNA [lnc-IL6-3:4]	chr7	hs|7p15.3
A_21_P0014848	0.049975626	up	2.3751943	2.3751943	1.2480456	TMEM165	transmembrane protein 165 [Source:HGNC Symbol;Acc:HGNC:30760] [ENST00000515591]	chr4	hs|4q12
A_22_P00017950	0.04998261	up	1.5874565	1.5874565	0.666717	LOC100507461	PREDICTED: Homo sapiens uncharacterized LOC100507461 (LOC100507461), ncRNA [XR_108504]	chr3	hs|3q24
A_21_P0012074	0.04999065	up	1.4304729	1.4304729	0.5164921	XLOC_l2_008128	BROAD Institute lincRNA (XLOC_l2_008128), lincRNA [TCONS_l2_00015859]	chr2	hs|2p11.1

## Sheet: Fe3O4NPs
ProbeName	p ( [F] vs [K] )	Regulation	FC (abs)	FC	Log FC	GeneSymbol	Description	Chromosome Number_Avadis_	Cytoband
A_23_P106194	0.000039904782	down	2.485316	-2.485316	-1.3134294	FOS	Homo sapiens FBJ murine osteosarcoma viral oncogene homolog (FOS), mRNA [NM_005252]	chr14	hs|14q24.3
A_23_P214080	0.00004591074	down	2.5975356	-2.5975356	-1.3771435	EGR1	Homo sapiens early growth response 1 (EGR1), mRNA [NM_001964]	chr5	hs|5q31.2
A_33_P3300132	0.000049277733	up	2.4523692	2.4523692	1.2941762	FP6628	Homo sapiens FP6628 mRNA, complete cds. [AF461899]	chr8	hs|8q22.1
A_23_P150609	0.00009851234	up	2.0200992	2.0200992	1.0144261	IGF2	Homo sapiens insulin-like growth factor 2 (IGF2), transcript variant 1, mRNA [NM_000612]	chr11	hs|11p15.5
A_22_P00006344	0.00012846303	up	2.1301033	2.1301033	1.0909234		DA645803 MAMMA1 Homo sapiens cDNA clone MAMMA1000011 5', mRNA sequence [DA645803]	chr14	hs|14q21.2
A_23_P23947	0.00014873258	up	1.9154036	1.9154036	0.9376484	MAP3K8	Homo sapiens mitogen-activated protein kinase kinase kinase 8 (MAP3K8), transcript variant 1, mRNA [NM_005204]	chr10	hs|10p11.23
A_22_P00014749	0.00019450666	up	2.0436294	2.0436294	1.0311335	LOC101928861	Homo sapiens uncharacterized LOC101928861 (LOC101928861), long non-coding RNA [NR_120513]	chr7	hs|7q33
A_33_P3282051	0.00028849172	up	2.3430238	2.3430238	1.2283716		P88418_9HIV1 (P88418) Nef protein, partial (8%) [THC2541354]	chr9	hs|9q13
A_33_P3330264	0.0002966705	up	1.6659186	1.6659186	0.7363179	CXCL1	Homo sapiens chemokine (C-X-C motif) ligand 1 (melanoma growth stimulating activity, alpha) (CXCL1), transcript variant 1, mRNA [NM_001511]	chr4	hs|4q13.3
A_33_P3718269	0.00032033183	up	1.8514541	1.8514541	0.8886588	MIR146A	microRNA 146a [Source:HGNC Symbol;Acc:HGNC:31533] [ENST00000517927]	chr5	hs|5q34
A_33_P3382553	0.0003307645	up	2.8906047	2.8906047	1.5313714		Homo sapiens PRO1438 mRNA, complete cds. [AF116661]	chr12	hs|12p12.1
A_22_P00009838	0.00044596932	up	1.9283999	1.9283999	0.94740427	lnc-METTL13-1	LNCipedia lincRNA (lnc-METTL13-1), lincRNA [lnc-METTL13-1:1]	chr1	hs|1q24.3
A_19_P00319698	0.00045013742	up	1.7597159	1.7597159	0.81534255		KIAA1328 [Source:HGNC Symbol;Acc:HGNC:29248] [ENST00000601437]	chr18	hs|18q12.2
A_23_P350719	0.00053817785	up	1.5802776	1.5802776	0.66017795	PRSS30P	Homo sapiens protease, serine, 30, pseudogene (PRSS30P), non-coding RNA [NR_026864]	chr16	hs|16p13.3
A_21_P0004392	0.00056524057	up	1.5942028	1.5942028	0.6728351	lnc-CTC-236F12.4.1-1	LNCipedia lincRNA (lnc-CTC-236F12.4.1-1), lincRNA [lnc-CTC-236F12.4.1-1:4]	chr5	hs|5q11.2
A_23_P155123	0.00060488604	up	1.5870782	1.5870782	0.6663732	CYP2D6	Homo sapiens cytochrome P450, family 2, subfamily D, polypeptide 6 (CYP2D6), transcript variant 1, mRNA [NM_000106]	chr22	hs|22q13.2
A_33_P3305958	0.0006618694	down	1.7571094	-1.7571094	-0.813204	TECPR2	Homo sapiens tectonin beta-propeller repeat containing 2 (TECPR2), transcript variant 2, mRNA [NM_001172631]	chr14	hs|14q32.31
A_24_P224966	0.0007035718	up	1.6603018	1.6603018	0.7314455	CLCNKB	Homo sapiens chloride channel, voltage-sensitive Kb (CLCNKB), transcript variant 1, mRNA [NM_000085]	chr1	hs|1p36.13
A_33_P3333436	0.00070637895	up	1.8564109	1.8564109	0.892516	SGSM3	small G protein signaling modulator 3 [Source:HGNC Symbol;Acc:HGNC:25228] [ENST00000478085]	chr22	hs|22q13.1
A_33_P3345796	0.00071443187	up	1.749297	1.749297	0.8067753	SNX3	sorting nexin 3 [Source:HGNC Symbol;Acc:HGNC:11174] [ENST00000368979]	chr6	hs|6q21
A_33_P3356031	0.00071465084	up	1.5971886	1.5971886	0.67553467	SMG7	SMG7 nonsense mediated mRNA decay factor [Source:HGNC Symbol;Acc:HGNC:16792] [ENST00000367538]	chr1	hs|1q25.3
A_33_P3368945	0.00073588185	down	1.9352171	-1.9352171	-0.95249546	LOC389332	Homo sapiens uncharacterized LOC389332 (LOC389332), long non-coding RNA [NR_024418]	chr5	hs|5q31.1
A_33_P3214129	0.00074596464	up	1.6529055	1.6529055	0.7250042	LOC728061	Homo sapiens cDNA: FLJ21498 fis, clone COL05627. [AK025151]	chr9	hs|9q22.32
A_23_P133408	0.00078895915	up	2.126509	2.126509	1.0884869	CSF2	Homo sapiens colony stimulating factor 2 (granulocyte-macrophage) (CSF2), mRNA [NM_000758]	chr5	hs|5q31.1
A_19_P00321656	0.0008444793	up	1.6939533	1.6939533	0.7603941	DDAH1	Homo sapiens dimethylarginine dimethylaminohydrolase 1 (DDAH1), transcript variant 2, mRNA [NM_001134445]	chr1	hs|1p22.3
A_22_P00022405	0.0008532456	down	1.7072929	-1.7072929	-0.7717106		Homo sapiens cDNA FLJ35937 fis, clone TESTI2011480. [AK093256]	chr6	hs|6q22.1
A_33_P3362367	0.0008658034	up	2.341973	2.341973	1.2277244	RTN3	reticulon 3 [Source:HGNC Symbol;Acc:HGNC:10469] [ENST00000338850]	chr11	hs|11q13.1
A_23_P168864	0.0009198019	up	1.5097116	1.5097116	0.594273	ZNF16	Homo sapiens zinc finger protein 16 (ZNF16), transcript variant 2, mRNA [NM_001029976]	chr8	hs|8q24.3
A_23_P71037	0.0009251524	up	1.5577819	1.5577819	0.6394933	IL6	Homo sapiens interleukin 6 (IL6), mRNA [NM_000600]	chr7	hs|7p15.3
A_33_P3287690	0.0009836123	up	1.8193574	1.8193574	0.86342895	CNOT2	CCR4-NOT transcription complex, subunit 2 [Source:HGNC Symbol;Acc:HGNC:7878] [ENST00000551483]	chr12	hs|12q15
A_22_P00010376	0.0009864998	up	1.7899184	1.7899184	0.8398938		Homo sapiens mRNA; cDNA DKFZp434P1235 (from clone DKFZp434P1235). [CR749723]	chr17	hs|17p13.1
A_23_P17242	0.0010452145	down	1.8631239	-1.8631239	-0.8977236	ABHD1	Homo sapiens abhydrolase domain containing 1 (ABHD1), mRNA [NM_032604]	chr2	hs|2p23.3
A_21_P0003641	0.0010509689	up	1.6351787	1.6351787	0.7094483			chr4	hs|4q26
A_24_P169896	0.0010916451	up	2.7118554	2.7118554	1.4392803	KIAA1731NL	Homo sapiens KIAA1731 N-terminal like (KIAA1731NL), transcript variant 1, mRNA [NM_001243541]	chr17	hs|17q25.3
A_24_P228149	0.0011434088	up	2.4017599	2.4017599	1.2640918	KRT13	Homo sapiens keratin 13, type I (KRT13), transcript variant 2, mRNA [NM_002274]	chr17	hs|17q21.2
A_21_P0009364	0.0011692302	up	1.940917	1.940917	0.9567384	lnc-CD300C-2	LNCipedia lincRNA (lnc-CD300C-2), lincRNA [lnc-CD300C-2:1]	chr17	hs|17q25.1
A_21_P0013973	0.0011816425	up	1.5360441	1.5360441	0.61921966		Homo sapiens FP6651 mRNA, complete cds. [AF461900]	chr5	hs|5q33.3
A_22_P00018327	0.0011957717	up	1.9107157	1.9107157	0.93411314	lnc-ZNF91-2	LNCipedia lincRNA (lnc-ZNF91-2), lincRNA [lnc-ZNF91-2:1]	chr19	hs|19p12
A_22_P00008544	0.0012516887	up	1.6194764	1.6194764	0.6955275	lnc-KCNMB1-3	NISC_nq08g05.y1 NICHD_HS_Ut2 Homo sapiens cDNA clone IMAGE:5938377 5', mRNA sequence [CB216772]	chr5	hs|5q35.1
A_33_P6818629	0.0012814526	up	2.0773208	2.0773208	1.054724	PCBP1-AS1	Homo sapiens PCBP1 antisense RNA 1 (PCBP1-AS1), long non-coding RNA [NR_033872]	chr2	hs|2p13.3
A_33_P3279181	0.0012867989	up	1.614237	1.614237	0.69085234			chr1	hs|1q21.2
A_22_P00000277	0.0012918514	up	1.6846957	1.6846957	0.752488	POM121L1P	Homo sapiens POM121 transmembrane nucleoporin-like 1, pseudogene (POM121L1P), non-coding RNA [NR_024591]	chr22	hs|22q11.22
A_22_P00025822	0.0012997816	up	1.5022454	1.5022454	0.58712053	LOC100130264	Homo sapiens uncharacterized LOC100130264 (LOC100130264), long non-coding RNA [NR_024564]	chr20	hs|20p11.23
A_24_P183150	0.001305394	up	1.5687685	1.5687685	0.64963245	CXCL3	Homo sapiens chemokine (C-X-C motif) ligand 3 (CXCL3), mRNA [NM_002090]	chr4	hs|4q13.3
A_33_P6592586	0.0013362305	up	1.5205071	1.5205071	0.60455257	STARD13	StAR-related lipid transfer (START) domain containing 13 [Source:HGNC Symbol;Acc:HGNC:19164] [ENST00000344312]	chr13	hs|13q13.1
A_33_P3280841	0.001369018	up	1.583135	1.583135	0.6627843	LINC00671	Homo sapiens long intergenic non-protein coding RNA 671 (LINC00671), long non-coding RNA [NR_027254]	chr17	hs|17q21.31
A_24_P177553	0.0014087843	up	3.5713956	3.5713956	1.8364879		AGENCOURT_10615922 NIH_MGC_141 Homo sapiens cDNA clone IMAGE:6744194 5', mRNA sequence [BU963192]	chr11	hs|11q24.1
A_22_P00008004	0.0014712417	up	1.5169475	1.5169475	0.60117114	MIR31HG	Homo sapiens MIR31 host gene (non-protein coding) (MIR31HG), long non-coding RNA [NR_027054]	chr9	hs|9p21.3
A_21_P0014080	0.001477581	up	1.470442	1.470442	0.5562499	KIRREL-IT1	PREDICTED: Homo sapiens KIRREL intronic transcript 1 (non-protein coding) (KIRREL-IT1), misc_RNA [XR_133208]	chr1	hs|1q23.1
A_21_P0000462	0.0015575372	up	1.6936774	1.6936774	0.76015913	SNORD19B	Homo sapiens small nucleolar RNA, C/D box 19B (SNORD19B), small nucleolar RNA [NR_003687]	chr3	hs|3p21.1
A_24_P257416	0.0016068069	up	1.5282444	1.5282444	0.61187524	CXCL2	Homo sapiens chemokine (C-X-C motif) ligand 2 (CXCL2), mRNA [NM_002089]	chr4	hs|4q13.3
A_23_P360797	0.0016091248	up	1.6983249	1.6983249	0.7641125	NTF3	Homo sapiens neurotrophin 3 (NTF3), transcript variant 2, mRNA [NM_002527]	chr12	hs|12p13.31
A_21_P0011692	0.0016319645	up	1.8116314	1.8116314	0.8572895	XLOC_l2_006718	BROAD Institute lincRNA (XLOC_l2_006718), lincRNA [TCONS_l2_00012516]	chr19	hs|19q13.12
A_21_P0005518	0.0016412595	up	2.1960135	2.1960135	1.1348869	lnc-AC092031.1-1	LNCipedia lincRNA (lnc-AC092031.1-1), lincRNA [lnc-AC092031.1-1:8]	chr7	hs|7q21.3
A_23_P146325	0.0016433535	up	1.4606258	1.4606258	0.5465866	ASAP1-IT1	Homo sapiens ASAP1 intronic transcript 1 (non-protein coding) (ASAP1-IT1), long non-coding RNA [NR_002765]	chr8	hs|8q24.21
A_21_P0001718	0.0017433751	up	1.5636299	1.5636299	0.644899	lnc-WRAP73-1	Q6IMA3_RAT (Q6IMA3) RAS-like family 11 member A, partial (6%) [THC2749835]	chr1	hs|1p36.32
A_23_P405707	0.0017489903	up	1.5036848	1.5036848	0.5885021	BCOR	BCL6 corepressor [Source:HGNC Symbol;Acc:HGNC:20893] [ENST00000615339]	chrX	hs|Xp11.4
A_33_P3317305	0.001774989	up	1.4636396	1.4636396	0.54956037	AGAP1	Homo sapiens ArfGAP with GTPase domain, ankyrin repeat and PH domain 1 (AGAP1), transcript variant 3, mRNA [NM_001244888]	chr2	hs|2q37.2
A_21_P0014458	0.0017838241	up	1.5867147	1.5867147	0.6660428		Homo sapiens cDNA FLJ39168 fis, clone OCBBF2002920. [AK096487]	chr2	hs|2q11.2
A_33_P3414683	0.0018498314	up	1.925815	1.925815	0.9454691	KIFC2	Homo sapiens kinesin family member C2 (KIFC2), mRNA [NM_145754]	chr8	hs|8q24.3
A_22_P00004550	0.0018654034	up	2.4232671	2.4232671	1.2769535	lnc-CRIPT-1	LNCipedia lincRNA (lnc-CRIPT-1), lincRNA [lnc-CRIPT-1:1]	chr2	hs|2p21
A_23_P420942	0.0018937609	down	1.422418	-1.422418	-0.5083455	MT1E	PREDICTED: Homo sapiens metallothionein 1E (MT1E), transcript variant X1, mRNA [XM_005255956]	chr16	hs|16q12.2
A_32_P360193	0.0019812642	up	1.6676016	1.6676016	0.7377746	DNHD1	Homo sapiens dynein heavy chain domain 1 (DNHD1), transcript variant 1, mRNA [NM_144666]	chr11	hs|11p15.4
A_33_P3224426	0.002002734	up	1.7223186	1.7223186	0.78435206		Homo sapiens cDNA FLJ43050 fis, clone BRTHA3005046. [AK125040]	chr11	hs|11q25
A_33_P3232692	0.0020309505	up	1.7810905	1.7810905	0.8327608	IL24	Homo sapiens interleukin 24 (IL24), transcript variant 3, mRNA [NM_001185156]	chr1	hs|1q32.1
A_24_P84752	0.00208108	up	1.7150737	1.7150737	0.77827054		Homo sapiens cDNA FLJ11348 fis, clone PLACE4000638. [AK002210]	chr8	hs|8q24.22
A_33_P3308497	0.0021601073	up	1.6654453	1.6654453	0.735908	BMS1P4	Homo sapiens BMS1 pseudogene 4 (BMS1P4), non-coding RNA [NR_026592]	chr10	hs|10q22.2
A_22_P00025652	0.0021651103	up	1.5078017	1.5078017	0.5924466	LOC100288846	Homo sapiens uncharacterized LOC100288846 (LOC100288846), long non-coding RNA [NR_038935]	chr14	hs|14q21.1
A_22_P00012581	0.0022044447	up	1.521668	1.521668	0.6056536	lnc-PTPN14-1	LNCipedia lincRNA (lnc-PTPN14-1), lincRNA [lnc-PTPN14-1:1]	chr1	hs|1q41
A_33_P3268892	0.002293476	up	1.7171367	1.7171367	0.7800049	GDNF	Homo sapiens glial cell derived neurotrophic factor (GDNF), transcript variant 3, mRNA [NM_001190468]	chr5	hs|5p13.2
A_22_P00002047	0.0022940987	up	1.5570953	1.5570953	0.63885725	lnc-BID-1	LNCipedia lincRNA (lnc-BID-1), lincRNA [lnc-BID-1:1]	chr22	hs|22q11.21
A_23_P91104	0.0023365594	up	1.4524822	1.4524822	0.5385205	KCNK3	Homo sapiens potassium channel, two pore domain subfamily K, member 3 (KCNK3), mRNA [NM_002246]	chr2	hs|2p23.3
A_24_P184844	0.0023450067	up	1.6356884	1.6356884	0.70989794	CHD2	Homo sapiens CHD2 mRNA, complete cds. [AF006514]	chr15	hs|15q26.1
A_33_P3280147	0.0023857043	up	1.8315576	1.8315576	0.8730711	FLJ45079	Homo sapiens FLJ45079 protein (FLJ45079), long non-coding RNA [NR_028337]	chr17	hs|17q25.3
A_22_P00019791	0.002422067	up	1.7062832	1.7062832	0.7708571			chr6	hs|6q27
A_32_P468743	0.002468704	up	1.7336392	1.7336392	0.7938037	ODF3L1	Homo sapiens outer dense fiber of sperm tails 3-like 1 (ODF3L1), mRNA [NM_175881]	chr15	hs|15q24.2
A_23_P167683	0.0024714598	up	1.4752942	1.4752942	0.56100273	GDNF	Homo sapiens glial cell derived neurotrophic factor (GDNF), transcript variant 1, mRNA [NM_000514]	chr5	hs|5p13.2
A_22_P00020347	0.0024738607	up	1.8966252	1.8966252	0.92343456			chr16	hs|16p13.3
A_22_P00019045	0.0025778401	up	1.4283806	1.4283806	0.51438046	MIR181A2HG	Homo sapiens MIR181A2 host gene (non-protein coding) (MIR181A2HG), long non-coding RNA [NR_038975]	chr9	hs|9q33.3
A_22_P00023241	0.0026230346	up	1.5681179	1.5681179	0.64903396	lnc-SLC24A5-3	Q4HW52_GIBZE (Q4HW52) Predicted protein, partial (12%) [THC2788552]	chr15	hs|15q21.1
A_24_P239419	0.002711081	up	1.938263	1.938263	0.95476437	EPM2A	Homo sapiens epilepsy, progressive myoclonus type 2A, Lafora disease (laforin) (EPM2A), transcript variant 2, mRNA [NM_001018041]	chr6	hs|6q24.3
A_21_P0013730	0.0027682849	up	1.7181954	1.7181954	0.78089416	LOC101928381	Homo sapiens uncharacterized LOC101928381 (LOC101928381), long non-coding RNA [NR_121570]	chr9	hs|9p12
A_24_P112377	0.0028217249	up	1.5362321	1.5362321	0.6193962	DDX31	Homo sapiens DEAD (Asp-Glu-Ala-Asp) box polypeptide 31 (DDX31), transcript variant 2, mRNA [NM_138620]	chr9	hs|9q34.13
A_21_P0009048	0.0029197694	up	2.298587	2.298587	1.2007473	lnc-TK2-5	LNCipedia lincRNA (lnc-TK2-5), lincRNA [lnc-TK2-5:1]	chr16	hs|16q21
A_33_P3403773	0.0029254113	down	1.4046025	-1.4046025	-0.49016193	ZNF569	Homo sapiens zinc finger protein 569 (ZNF569), mRNA [NM_152484]	chr19	hs|19q13.12
A_21_P0005314	0.002973266	up	1.7759352	1.7759352	0.8285789	LOC100507468	Homo sapiens uncharacterized LOC100507468 (LOC100507468), long non-coding RNA [NR_108105]	chr7	hs|7q11.22
A_33_P3760937	0.00297396	up	1.3966134	1.3966134	0.48193267	LOC497256	Homo sapiens cDNA FLJ37669 fis, clone BRHIP2011891. [AK094988]	chr9	hs|9q22.1
A_22_P00000872	0.0030491292	down	1.4901977	-1.4901977	-0.5755037		Q47K95_THEFY (Q47K95) Single-strand binding protein, partial (6%) [THC2531058]	chr16	hs|16q22.1
A_23_P414211	0.0030788344	up	1.8259009	1.8259009	0.8686085	PAX4	Homo sapiens paired box 4 (PAX4), mRNA [NM_006193]	chr7	hs|7q32.1
A_33_P3351791	0.0031323363	up	1.9287549	1.9287549	0.9476698			chr8	hs|8q13.3
A_33_P3419621	0.0032002348	up	1.9016924	1.9016924	0.9272839	LOC100289580	Homo sapiens uncharacterized LOC100289580 (LOC100289580), long non-coding RNA [NR_103774]	chr16	hs|16q24.3
A_23_P154962	0.0032899585	down	1.7928753	-1.7928753	-0.84227514	RIMBP3	Homo sapiens RIMS binding protein 3 (RIMBP3), mRNA [NM_015672]	chr22	hs|22q11.21
A_33_P3276308	0.0032964293	up	1.8137593	1.8137593	0.85898304	FLJ44124	PREDICTED: Homo sapiens uncharacterized LOC641737 (FLJ44124), misc_RNA [XR_252152]	chr7	hs|7p22.3
A_21_P0000128	0.003298726	down	1.5466301	-1.5466301	-0.6291282	MKRN2OS	Homo sapiens MKRN2 opposite strand (MKRN2OS), mRNA [NM_001195279]	chr3	hs|3p25.2
A_33_P3257856	0.0033408552	down	1.4684236	-1.4684236	-0.5542682	ZNF501	Homo sapiens zinc finger protein 501 (ZNF501), transcript variant 2, mRNA [NM_001258280]	chr3	hs|3p21.31
A_21_P0002047	0.003352068	up	1.6684704	1.6684704	0.73852605		DBP5_CRYNE (Q5KBP5) ATP-dependent RNA helicase DBP5 , partial (4%) [THC2684548]	chr2	hs|2p21
A_33_P3407400	0.003388923	down	1.5471406	-1.5471406	-0.6296043	SPEF2	Homo sapiens sperm flagellar 2 (SPEF2), transcript variant 2, mRNA [NM_144722]	chr5	hs|5p13.2
A_33_P3315239	0.0034875527	up	1.5658845	1.5658845	0.6469778	ZNF7	Homo sapiens zinc finger protein 7 (ZNF7), transcript variant 3, mRNA [NM_001282796]	chr8	hs|8q24.3
A_22_P00017763	0.0035955952	down	1.412896	-1.412896	-0.49865532	lnc-YTHDC2-1	Homo sapiens cDNA FLJ43978 fis, clone TESTI4018555. [AK125966]	chr5	hs|5q22.2
A_23_P342709	0.0036214653	down	1.8250246	-1.8250246	-0.8679159	FBXO15	Homo sapiens F-box protein 15 (FBXO15), transcript variant 1, mRNA [NM_152676]	chr18	hs|18q22.3
A_22_P00009608	0.003647122	down	1.6327844	-1.6327844	-0.7073343	LOC102724391	PREDICTED: Homo sapiens uncharacterized LOC102724391 (LOC102724391), ncRNA [XR_424834]	chr17	hs|17q21.31
A_23_P108932	0.0037057912	up	1.561214	1.561214	0.64266825	RPL23AP32	Homo sapiens ribosomal protein L23a pseudogene 32 (RPL23AP32), non-coding RNA [NR_002229]	chr2	hs|2p16.2
A_23_P158041	0.0037542991	up	1.412046	1.412046	0.49778703	AQP7	Homo sapiens aquaporin 7 (AQP7), mRNA [NM_001170]	chr9	hs|9p13.3
A_22_P00006097	0.0037633951	up	1.4721898	1.4721898	0.55796367		Homo sapiens mRNA; cDNA DKFZp686G21203 (from clone DKFZp686G21203). [BX648186]	chr8	hs|8q21.12
A_24_P399230	0.0038142253	up	2.1239028	2.1239028	1.0867177	WFIKKN2	Homo sapiens WAP, follistatin/kazal, immunoglobulin, kunitz and netrin domain containing 2 (WFIKKN2), mRNA [NM_175575]	chr17	hs|17q21.33
A_32_P334325	0.0038292904	up	1.7274553	1.7274553	0.7886483	RIMBP2	Homo sapiens RIMS binding protein 2 (RIMBP2), mRNA [NM_015347]	chr12	hs|12q24.33
A_33_P3334625	0.0038380423	up	1.4086206	1.4086206	0.49428308	FLJ41327	Homo sapiens cDNA FLJ41327 fis, clone BRAMY2047169. [AK123321]	chr2	hs|2q37.3
A_33_P3267233	0.0038402902	up	1.7863665	1.7863665	0.8370281		Synthetic construct Homo sapiens gateway clone IMAGE:100021467 3' read TOM1 mRNA. [CU692315]	chr22	hs|22q12.3
A_23_P48414	0.0038519504	up	1.4861081	1.4861081	0.57153904	CCNA1	Homo sapiens cyclin A1 (CCNA1), transcript variant 1, mRNA [NM_003914]	chr13	hs|13q13.3
A_33_P3276282	0.0038656704	up	1.805225	1.805225	0.8521787	PTPRF	protein tyrosine phosphatase, receptor type, F [Source:HGNC Symbol;Acc:HGNC:9670] [ENST00000617451]	chr1	hs|1p34.2
A_33_P3398111	0.0039714575	up	1.7095917	1.7095917	0.77365184	ZC3H18-AS1	Homo sapiens cDNA FLJ45530 fis, clone BRTHA2028297. [AK127438]	chr16	hs|16q24.2
A_21_P0000687	0.004200917	up	2.1922736	2.1922736	1.1324278	NPPA-AS1	Homo sapiens NPPA antisense RNA 1 (NPPA-AS1), antisense RNA [NR_037806]	chr1	hs|1p36.22
A_21_P0007814	0.00420844	down	1.4055841	-1.4055841	-0.49116978			chr12	hs|12q24.33
A_22_P00007078	0.00422081	down	1.3354577	-1.3354577	-0.41733426	lnc-GLIPR1-3	DA381791 BRTHA2 Homo sapiens cDNA clone BRTHA2015483 5', mRNA sequence [DA381791]	chr12	hs|12q21.2
A_22_P00021923	0.00425394	up	1.3454112	1.3454112	0.42804715	lnc-HIATL1-5	LNCipedia lincRNA (lnc-HIATL1-5), lincRNA [lnc-HIATL1-5:1]	chr9	hs|9q22.32
A_23_P31073	0.0043369555	down	1.4298826	-1.4298826	-0.51589674	MYB	Homo sapiens v-myb avian myeloblastosis viral oncogene homolog (MYB), transcript variant 2, mRNA [NM_005375]	chr6	hs|6q23.3
A_23_P113701	0.00435881	down	1.3995234	-1.3995234	-0.48493558	PDGFA	Homo sapiens platelet-derived growth factor alpha polypeptide (PDGFA), transcript variant 1, mRNA [NM_002607]	chr7	hs|7p22.3
A_23_P74309	0.0043694233	up	2.2203844	2.2203844	1.1508094	NOS1AP	Homo sapiens nitric oxide synthase 1 (neuronal) adaptor protein (NOS1AP), transcript variant 1, mRNA [NM_014697]	chr1	hs|1q23.3
A_21_P0002675	0.0043878476	up	1.6278986	1.6278986	0.7030108	FLJ42351	Homo sapiens uncharacterized LOC400999 (FLJ42351), long non-coding RNA [NR_033871]	chr2	hs|2q13
A_23_P134058	0.0043929336	up	1.4963979	1.4963979	0.5814938	GFOD1	Homo sapiens glucose-fructose oxidoreductase domain containing 1 (GFOD1), transcript variant 4, mRNA [NM_001242629]	chr6	hs|6p23
A_33_P3266674	0.004422043	down	1.3751289	-1.3751289	-0.4595668	ZBTB46	Homo sapiens zinc finger and BTB domain containing 46 (ZBTB46), mRNA [NM_025224]	chr20	hs|20q13.33
A_23_P69877	0.00447504	down	1.3921512	-1.3921512	-0.47731593	ZFP62	Homo sapiens ZFP62 zinc finger protein (ZFP62), transcript variant 1, mRNA [NM_152283]	chr5	hs|5q35.3
A_33_P3424295	0.0045456025	up	1.4587086	1.4587086	0.54469174	TRAF2	Homo sapiens TNF receptor-associated factor 2 (TRAF2), mRNA [NM_021138]	chr9	hs|9q34.3
A_23_P94546	0.004599957	down	1.3808019	-1.3808019	-0.46550637	GKAP1	Homo sapiens G kinase anchoring protein 1 (GKAP1), transcript variant 1, mRNA [NM_025211]	chr9	hs|9q21.32
A_21_P0014056	0.0046123546	up	1.8710753	1.8710753	0.9038676	DCAF8	DDB1 and CUL4 associated factor 8 [Source:HGNC Symbol;Acc:HGNC:24891] [ENST00000481831]	chr1	hs|1q23.2
A_22_P00021125	0.0046372516	up	1.5503188	1.5503188	0.63256496	lnc-ZCRB1-1	LNCipedia lincRNA (lnc-ZCRB1-1), lincRNA [lnc-ZCRB1-1:1]	chr12	hs|12q12
A_23_P344555	0.004758162	up	1.4058421	1.4058421	0.4914345	NEDD9	Homo sapiens neural precursor cell expressed, developmentally down-regulated 9 (NEDD9), transcript variant 1, mRNA [NM_006403]	chr6	hs|6p24.2
A_23_P69310	0.004815713	down	1.4844369	-1.4844369	-0.5699157	CCRL2	Homo sapiens chemokine (C-C motif) receptor-like 2 (CCRL2), transcript variant 1, mRNA [NM_003965]	chr3	hs|3p21.31
A_33_P3665812	0.004935749	up	2.475562	2.475562	1.3077561		Homo sapiens clone HQ0365 PRO0365 mRNA, complete cds. [AF090921]	chr9	hs|9p24.1
A_22_P00018375	0.0049457834	up	1.5462835	1.5462835	0.6288048	lnc-AVEN-1	Q9ARE2_FLABI (Q9ARE2) ZF-HD homeobox protein (Fragment), partial (5%) [THC2763885]	chr15	hs|15q14
A_33_P3423700	0.0049625826	up	1.4539305	1.4539305	0.5399583	LOC100131829	Homo sapiens cDNA FLJ42008 fis, clone SPLEN2031724. [AK124002]	chr4	hs|4q24
A_21_P0013479	0.0049693044	up	1.4027483	1.4027483	0.48825622	XLOC_l2_014197	BROAD Institute lincRNA (XLOC_l2_014197), lincRNA [TCONS_l2_00027752]	chr8	hs|8q11.21
A_22_P00011363	0.004988621	up	1.385329	1.385329	0.47022864	UBOX5-AS1	Homo sapiens UBOX5 antisense RNA 1 (UBOX5-AS1), long non-coding RNA [NR_038395]	chr20	hs|20p13
A_33_P3320272	0.0050090034	down	1.3286344	-1.3286344	-0.40994415	TMEM79	Homo sapiens transmembrane protein 79 (TMEM79), transcript variant 1, mRNA [NM_032323]	chr1	hs|1q22
A_33_P3243399	0.0050601317	down	1.3545946	-1.3545946	-0.43786114	SLMAP	sarcolemma associated protein [Source:HGNC Symbol;Acc:HGNC:16643] [ENST00000467901]	chr3	hs|3p14.3
A_33_P3264089	0.005091135	up	1.430709	1.430709	0.51673025	ACTR3C	Homo sapiens ARP3 actin-related protein 3 homolog C (yeast) (ACTR3C), transcript variant 1, mRNA [NM_001164458]	chr7	hs|7q36.1
A_33_P3381666	0.0051439055	down	1.4637611	-1.4637611	-0.5496801	ABLIM2	Homo sapiens actin binding LIM protein family, member 2 (ABLIM2), transcript variant 7, mRNA [NM_001130088]	chr4	hs|4p16.1
A_22_P00006500	0.0051549776	up	1.8207221	1.8207221	0.8645107	lnc-FGF3-4	LNCipedia lincRNA (lnc-FGF3-4), lincRNA [lnc-FGF3-4:1]	chr11	hs|11q13.3
A_21_P0014437	0.0052443817	up	1.8078569	1.8078569	0.8542805		Homo sapiens cDNA clone IMAGE:5259731. [BC033052]	chr4	hs|4q32.1
A_22_P00024660	0.005256821	up	1.4854842	1.4854842	0.5709333	lnc-HDDC2-3	LNCipedia lincRNA (lnc-HDDC2-3), lincRNA [lnc-HDDC2-3:1]	chr6	hs|6q22.31
A_21_P0005590	0.0053390577	up	1.3720493	1.3720493	0.45633236	lnc-WDR60-1	LNCipedia lincRNA (lnc-WDR60-1), lincRNA [lnc-WDR60-1:1]	chr7	hs|7q36.3
A_32_P101031	0.005355265	down	1.4569445	-1.4569445	-0.54294586	LYPD1	Homo sapiens LY6/PLAUR domain containing 1 (LYPD1), transcript variant 1, mRNA [NM_144586]	chr2	hs|2q21.2
A_23_P320290	0.00537234	up	1.5210525	1.5210525	0.60506994	ZNF827	Homo sapiens zinc finger protein 827 (ZNF827), mRNA [NM_178835]	chr4	hs|4q31.21
A_33_P3327444	0.0054472596	up	1.5402912	1.5402912	0.6232031	BACH1	Homo sapiens BTB and CNC homology 1, basic leucine zipper transcription factor 1 (BACH1), transcript variant t, non-coding RNA [NR_027655]	chr21	hs|21q21.3
A_33_P3276364	0.005485155	up	2.0745149	2.0745149	1.052774	HSD17B7	hydroxysteroid (17-beta) dehydrogenase 7 [Source:HGNC Symbol;Acc:HGNC:5215] [ENST00000485405]	chr1	hs|1q23.3
A_32_P36235	0.0055052945	down	1.5376216	-1.5376216	-0.62070054	IER2	Homo sapiens immediate early response 2 (IER2), mRNA [NM_004907]	chr19	hs|19p13.2
A_33_P3383351	0.0056431023	up	1.5485677	1.5485677	0.6309344	COL5A1	collagen, type V, alpha 1 [Source:HGNC Symbol;Acc:HGNC:2209] [ENST00000464187]	chr9	hs|9q34.3
A_33_P3374563	0.0056620925	down	1.4185005	-1.4185005	-0.5043667	SPATA7	Homo sapiens spermatogenesis associated 7 (SPATA7), transcript variant 1, mRNA [NM_018418]	chr14	hs|14q31.3
A_33_P3236813	0.0056670043	down	1.3397892	-1.3397892	-0.42200598	GPR19	Homo sapiens G protein-coupled receptor 19 (GPR19), mRNA [NM_006143]	chr12	hs|12p13.1
A_33_P3348794	0.005667973	up	1.491932	1.491932	0.5771818	FAM231A	Homo sapiens family with sequence similarity 231, member A (FAM231A), mRNA [NM_001282321]	chr1	hs|1p36.13
A_22_P00018472	0.005668215	up	1.6159297	1.6159297	0.69236445	lnc-SPSB4-1	LNCipedia lincRNA (lnc-SPSB4-1), lincRNA [lnc-SPSB4-1:1]	chr3	hs|3q23
A_23_P377616	0.005713889	up	1.357014	1.357014	0.44043553	CIRBP	cold inducible RNA binding protein [Source:HGNC Symbol;Acc:HGNC:1982] [ENST00000621399]	chr19	hs|19p13.3
A_23_P148047	0.0057205013	up	1.3538547	1.3538547	0.43707287	PTGER4	Homo sapiens prostaglandin E receptor 4 (subtype EP4) (PTGER4), mRNA [NM_000958]	chr5	hs|5p13.1
A_21_P0010046	0.0057243225	up	1.8433211	1.8433211	0.8823074	lnc-SULF2-1	LNCipedia lincRNA (lnc-SULF2-1), lincRNA [lnc-SULF2-1:1]	chr20	hs|20q13.13
A_23_P166779	0.0057576434	up	1.3993227	1.3993227	0.48472875	LINC00312	Homo sapiens long intergenic non-protein coding RNA 312 (LINC00312), long non-coding RNA [NR_024065]	chr3	hs|3p26.1
A_22_P00005595	0.0057605635	down	1.7436831	-1.7436831	-0.80213785			chr8	hs|8q24.22
A_22_P00012753	0.005790329	up	1.3095777	1.3095777	0.38910165		RST35453 Athersys RAGE Library Homo sapiens cDNA, mRNA sequence [BG215776]	chr5	hs|5p13.2
A_24_P157926	0.0058638104	up	1.5049214	1.5049214	0.5896882	TNFAIP3	Homo sapiens tumor necrosis factor, alpha-induced protein 3 (TNFAIP3), transcript variant 3, mRNA [NM_006290]	chr6	hs|6q23.3
A_33_P3321996	0.0058677644	down	1.4997694	-1.4997694	-0.58474076	lnc-SDCCAG8-2	DB053889 TESTI2 Homo sapiens cDNA clone TESTI2044585 5', mRNA sequence [DB053889]	chr1	hs|1q43
A_22_P00001788	0.0058967853	up	1.4665455	1.4665455	0.5524218	lnc-ATP4B-1	Homo sapiens cDNA FLJ39037 fis, clone NT2RP7008544. [AK096356]	chr13	hs|13q34
A_22_P00002466	0.0058994913	up	1.8878422	1.8878422	0.91673815		Homo sapiens mRNA full length insert cDNA clone EUROIMAGE 897021. [AL109704]	chr15	hs|15q26.1
A_19_P00320047	0.0059110345	up	1.4724358	1.4724358	0.55820477	lnc-AC069257.9.1-4	LNCipedia lincRNA (lnc-AC069257.9.1-4), lincRNA [lnc-AC069257.9.1-4:16]	chr3	hs|3q29
A_33_P3294446	0.005915368	up	1.6102632	1.6102632	0.6872965	HMBOX1	Homo sapiens homeobox containing 1 (HMBOX1), transcript variant 1, mRNA [NM_024567]	chr8	hs|8p12
A_23_P7144	0.0059245117	up	1.3622195	1.3622195	0.44595912	CXCL1	Homo sapiens chemokine (C-X-C motif) ligand 1 (melanoma growth stimulating activity, alpha) (CXCL1), transcript variant 1, mRNA [NM_001511]	chr4	hs|4q13.3
A_24_P65373	0.0059566526	up	1.7296102	1.7296102	0.79044694	ITGA2B	Homo sapiens integrin, alpha 2b (platelet glycoprotein IIb of IIb/IIIa complex, antigen CD41) (ITGA2B), mRNA [NM_000419]	chr17	hs|17q21.31
A_24_P935682	0.006034245	up	1.6386274	1.6386274	0.7124878	LOC100131541	Homo sapiens clone DNA166629 MRSS6228 (UNQ6228) mRNA, complete cds. [AY358248]	chr11	hs|11q21
A_21_P0005951	0.00612659	up	1.5740495	1.5740495	0.6544809		Pvt1 oncogene (non-protein coding) [Source:HGNC Symbol;Acc:HGNC:9709] [ENST00000522414]	chr8	hs|8q24.21
A_21_P0010048	0.0061405594	up	1.7789837	1.7789837	0.8310533	lnc-SULF2-4	LNCipedia lincRNA (lnc-SULF2-4), lincRNA [lnc-SULF2-4:1]	chr20	hs|20q13.13
A_33_P3305243	0.0061903023	down	1.3827329	-1.3827329	-0.46752247	PSMD5	proteasome (prosome, macropain) 26S subunit, non-ATPase, 5 [Source:HGNC Symbol;Acc:HGNC:9563] [ENST00000373903]	chr9	hs|9q33.2
A_21_P0012208	0.0061963648	up	1.3852335	1.3852335	0.4701292	lnc-C21orf58-1	Homo sapiens cDNA FLJ45665 fis, clone CTONG2027959. [AK127572]	chr21	hs|21q22.3
A_33_P3354429	0.006280488	down	1.4068164	-1.4068164	-0.49243402	TRIM71	Homo sapiens tripartite motif containing 71, E3 ubiquitin protein ligase (TRIM71), mRNA [NM_001039111]	chr3	hs|3p22.3
A_33_P3304377	0.006419248	up	1.4001461	1.4001461	0.4855774	MTRR	Homo sapiens 5-methyltetrahydrofolate-homocysteine methyltransferase reductase (MTRR), transcript variant 1, mRNA [NM_002454]	chr5	hs|5p15.31
A_22_P00020418	0.0064231795	up	1.4303507	1.4303507	0.51636887	lnc-RWDD3-3	AV658207 GLC Homo sapiens cDNA clone GLCFKA12 3', mRNA sequence [AV658207]	chr1	hs|1p21.3
A_22_P00009356	0.0064234277	up	1.367105	1.367105	0.45112404	lnc-LRRTM1-2	LNCipedia lincRNA (lnc-LRRTM1-2), lincRNA [lnc-LRRTM1-2:1]	chr2	hs|2p12
A_32_P114284	0.0064477646	down	1.330364	-1.330364	-0.411821	IKZF2	Homo sapiens IKAROS family zinc finger 2 (Helios) (IKZF2), transcript variant 2, mRNA [NM_001079526]	chr2	hs|2q34
A_23_P136125	0.006449875	down	1.3694996	-1.3694996	-0.4536488	FGB	Homo sapiens fibrinogen beta chain (FGB), transcript variant 1, mRNA [NM_005141]	chr4	hs|4q31.3
A_33_P3297517	0.0064579197	down	1.3587782	-1.3587782	-0.44231	TRA2B	Homo sapiens transformer 2 beta homolog (Drosophila) (TRA2B), transcript variant 2, mRNA [NM_001243879]	chr3	hs|3q27.2
A_33_P3258581	0.006480896	up	1.4298722	1.4298722	0.5158861	PTGES2-AS1	Homo sapiens PTGES2 antisense RNA 1 (head to head) (PTGES2-AS1), long non-coding RNA [NR_024425]	chr9	hs|9q34.11
A_23_P129005	0.006537076	up	1.365813	1.365813	0.44976	NYNRIN	Homo sapiens NYN domain and retroviral integrase containing (NYNRIN), mRNA [NM_025081]	chr14	hs|14q12
A_22_P00002611	0.006543611	up	1.3798778	1.3798778	0.4645405	lnc-C1QTNF8-4	LNCipedia lincRNA (lnc-C1QTNF8-4), lincRNA [lnc-C1QTNF8-4:1]	chr16	hs|16p13.3
A_22_P00010076	0.0065482296	up	1.5509684	1.5509684	0.6331693		long intergenic non-protein coding RNA 350 [Source:HGNC Symbol;Acc:HGNC:42668] [ENST00000438640]	chr13	hs|13q12.11
A_33_P3241204	0.0065525314	down	1.5651948	-1.5651948	-0.6463423	CALHM3	Homo sapiens calcium homeostasis modulator 3 (CALHM3), mRNA [NM_001129742]	chr10	hs|10q24.33
A_23_P418083	0.0065737744	down	1.3836985	-1.3836985	-0.46852958	LCA5	Homo sapiens Leber congenital amaurosis 5 (LCA5), transcript variant 1, mRNA [NM_181714]	chr6	hs|6q14.1
A_21_P0010338	0.0065946924	up	1.5382465	1.5382465	0.6212867		ALU1_HUMAN (P39188) Alu subfamily J sequence contamination warning entry, partial (18%) [THC2773672]	chr22	hs|22q11.1
A_33_P3229898	0.0065956935	up	1.6921053	1.6921053	0.75881934	PDHA1	pyruvate dehydrogenase (lipoamide) alpha 1 [Source:HGNC Symbol;Acc:HGNC:8806] [ENST00000379805]	chrX	hs|Xp22.12
A_33_P3209254	0.006597084	up	1.659172	1.659172	0.7304635	RPS16P5	Homo sapiens ribosomal protein S16 pseudogene 5 (RPS16P5), non-coding RNA [NR_046241]	chr6	hs|6p12.1
A_21_P0014028	0.006602852	up	1.3477721	1.3477721	0.4305766	PP12719	Homo sapiens pp12719 mRNA, complete cds. [AF318328]	chr12	hs|12q14.1
A_33_P3331307	0.006616658	up	1.7600176	1.7600176	0.81558985	CDC42EP3	Homo sapiens CDC42 effector protein (Rho GTPase binding) 3 (CDC42EP3), transcript variant 1, mRNA [NM_006449]	chr2	hs|2p22.2
A_24_P941166	0.0066569042	down	1.355476	-1.355476	-0.4387996	ZNF425	Homo sapiens zinc finger protein 425 (ZNF425), mRNA [NM_001001661]	chr7	hs|7q36.1
A_33_P3395396	0.006664619	down	1.3779849	-1.3779849	-0.46256006	ZNF420	zinc finger protein 420 [Source:HGNC Symbol;Acc:HGNC:20649] [ENST00000337995]	chr19	hs|19q13.12
A_23_P145424	0.0067780237	down	1.2930284	-1.2930284	-0.3707539	CEP162	Homo sapiens centrosomal protein 162kDa (CEP162), transcript variant 1, mRNA [NM_014895]	chr6	hs|6q14.2
A_23_P130113	0.0067869774	up	1.6893181	1.6893181	0.756441	ASGR2	Homo sapiens asialoglycoprotein receptor 2 (ASGR2), transcript variant H2', mRNA [NM_080912]	chr17	hs|17p13.1
A_22_P00012154	0.0068290974	up	1.6506144	1.6506144	0.7230031		Q5FP93_GLUOX (Q5FP93) Manganese transport protein MntH, partial (5%) [THC2673915]	chr22	hs|22q11.22
A_24_P342312	0.00684775	up	1.3473055	1.3473055	0.43007705	TENM4	Homo sapiens teneurin transmembrane protein 4 (TENM4), mRNA [NM_001098816]	chr11	hs|11q14.1
A_22_P00002612	0.006912373	up	1.7833827	1.7833827	0.8346163	lnc-C1QTNF9-3	Homo sapiens cDNA FLJ26119 fis, clone SPL09202. [AK129630]	chr13	hs|13q12.12
A_21_P0013987	0.006933662	up	1.3303556	1.3303556	0.41181198	LOC100509780	Homo sapiens cDNA FLJ25713 fis, clone TST05089. [AK098579]	chr5	hs|5q11.2
A_33_P3301034	0.006974194	up	1.4668679	1.4668679	0.55273896	LRRC28	Homo sapiens leucine rich repeat containing 28 (LRRC28), transcript variant 2, mRNA [NM_001284400]	chr15	hs|15q26.3
A_21_P0005217	0.0069831065	up	1.3599813	1.3599813	0.4435868	lnc-IL6-3	HTM1-598F HTM1 Homo sapiens cDNA, mRNA sequence [BE439741]	chr7	hs|7p15.3
A_23_P428298	0.00699069	down	1.4642252	-1.4642252	-0.5501374	UNC5CL	Homo sapiens unc-5 homolog C (C. elegans)-like (UNC5CL), mRNA [NM_173561]	chr6	hs|6p21.1
A_33_P3298111	0.007042949	up	1.5571282	1.5571282	0.6388877	SPATA13	spermatogenesis associated 13 [Source:HGNC Symbol;Acc:HGNC:23222] [ENST00000466831]	chr13	hs|13q12.12
A_33_P3333752	0.0071520023	down	1.4606862	-1.4606862	-0.5466463	FAM183A	PREDICTED: Homo sapiens family with sequence similarity 183, member A (FAM183A), transcript variant X1, mRNA [XM_005270875]	chr1	hs|1p34.2
A_21_P0011018	0.007153479	up	1.4216307	1.4216307	0.5075468	LOC101928620	PREDICTED: Homo sapiens uncharacterized LOC101928620 (LOC101928620), transcript variant X1, ncRNA [XR_246466]	chr11	hs|11q23.1
A_22_P00017243	0.007190414	up	1.5008526	1.5008526	0.5857823	lnc-UMPS-2	Q98JH0_RHILO (Q98JH0) ATP-binding protein of ABC transporter, partial (4%) [THC2725968]	chr3	hs|3q21.2
A_24_P296808	0.007205708	down	1.3318558	-1.3318558	-0.41343784	PNMAL1	Homo sapiens paraneoplastic Ma antigen family-like 1 (PNMAL1), transcript variant 1, mRNA [NM_018215]	chr19	hs|19q13.32
A_33_P3307068	0.007214182	up	1.605568	1.605568	0.68308383	GOLGA2	golgin A2 [Source:HGNC Symbol;Acc:HGNC:4425] [ENST00000462089]	chr9	hs|9q34.11
A_33_P3225610	0.007264059	up	1.4803295	1.4803295	0.5659183		Homo sapiens clone DNA86575 GRTR3118 (UNQ3118) mRNA, complete cds. [AY358225]	chr16	hs|16p13.3
A_21_P0014136	0.007293488	up	1.3949609	1.3949609	0.48022467		BX369009 Homo sapiens NEUROBLASTOMA COT 25-NORMALIZED Homo sapiens cDNA clone CS0DC006YM17 5-PRIME, mRNA sequence [BX369009]	chr4	hs|4p15.2
A_24_P210675	0.0073229573	up	1.4486935	1.4486935	0.5347524	NDE1	Homo sapiens nudE neurodevelopment protein 1 (NDE1), transcript variant 2, mRNA [NM_017668]	chr16	hs|16p13.11
A_33_P3388983	0.0073577655	up	1.58495	1.58495	0.6644373	C5orf56	Homo sapiens cDNA: FLJ21568 fis, clone COL06492. [AK025221]	chr5	hs|5q31.1
A_23_P120125	0.007360101	down	1.4644834	-1.4644834	-0.5503918	COLEC11	Homo sapiens collectin sub-family member 11 (COLEC11), transcript variant 2, mRNA [NM_199235]	chr2	hs|2p25.3
A_22_P00001203	0.007390177	up	1.5890633	1.5890633	0.6681766	CAPN10-AS1	Homo sapiens CAPN10 antisense RNA 1 (head to head) (CAPN10-AS1), long non-coding RNA [NR_103792]	chr2	hs|2q37.3
A_33_P3284129	0.007440601	down	1.4023893	-1.4023893	-0.48788688	LYPD1	Homo sapiens LY6/PLAUR domain containing 1 (LYPD1), transcript variant 1, mRNA [NM_144586]	chr2	hs|2q21.2
A_23_P305205	0.007442471	down	1.4773142	-1.4773142	-0.5629767	KIAA0895	Homo sapiens KIAA0895 (KIAA0895), transcript variant 2, mRNA [NM_015314]	chr7	hs|7p14.2
A_24_P72394	0.007459742	up	1.4734795	1.4734795	0.559227	RBAK	Homo sapiens RB-associated KRAB zinc finger (RBAK), transcript variant 1, mRNA [NM_021163]	chr7	hs|7p22.1
A_23_P69089	0.0074740658	up	1.7785789	1.7785789	0.83072495		Homo sapiens cDNA FLJ11827 fis, clone HEMBA1006502. [AK021889]	chr3	hs|3q23
A_21_P0012044	0.0074950224	up	1.8978024	1.8978024	0.92432976	LOC102725407		chr2	hs|2q36.1
A_22_P00005153	0.007525042	up	1.6172602	1.6172602	0.69355184	lnc-DHX57-2	ALU1_HUMAN (P39188) Alu subfamily J sequence contamination warning entry, partial (7%) [THC2671955]	chr2	hs|2p22.1
A_21_P0000205	0.007584255	up	1.6383989	1.6383989	0.71228665	C2orf48	Homo sapiens chromosome 2 open reading frame 48 (C2orf48), mRNA [NM_182626]	chr2	hs|2p25.1
A_33_P3244578	0.007594484	up	1.5198158	1.5198158	0.6038965	LOC100129675	Homo sapiens cDNA FLJ43071 fis, clone BRTHA3009291. [AK125061]	chr2	hs|2q37.3
A_23_P105368	0.007695987	up	1.7216164	1.7216164	0.7837637		Homo sapiens cDNA FLJ10195 fis, clone HEMBA1004771. [AK001057]	chr12	hs|12q24.32
A_33_P3331601	0.0077675967	down	1.4892728	-1.4892728	-0.5746081	THNSL1	Homo sapiens threonine synthase-like 1 (S. cerevisiae) (THNSL1), mRNA [NM_024838]	chr10	hs|10p12.1
A_22_P00006186	0.007785693	down	1.4867575	-1.4867575	-0.57216936	lnc-FAM211A-3	Homo sapiens cDNA FLJ35124 fis, clone PLACE6008094. [AK092443]	chr17	hs|17p11.2
A_24_P506816	0.0077894763	up	1.5706998	1.5706998	0.6514075	OR2A20P	Homo sapiens olfactory receptor, family 2, subfamily A, member 20 pseudogene (OR2A20P), non-coding RNA [NR_002158]	chr7	hs|7q35
A_21_P0014560	0.007850245	up	2.3630292	2.3630292	1.2406374	GOLGA6L7P	Homo sapiens golgin A6 family-like 7, pseudogene (GOLGA6L7P), non-coding RNA [NR_047567]	chr15	hs|15q13.1
A_23_P131899	0.007916237	up	1.4859023	1.4859023	0.57133925	SDCBP2	Homo sapiens syndecan binding protein (syntenin) 2 (SDCBP2), transcript variant 1, mRNA [NM_080489]	chr20	hs|20p13
A_22_P00001807	0.007935014	down	1.4720353	-1.4720353	-0.5578123			chr8	hs|8p21.3
A_23_P161624	0.007935688	up	1.3563747	1.3563747	0.43975583	FOSL1	Homo sapiens FOS-like antigen 1 (FOSL1), transcript variant 1, mRNA [NM_005438]	chr11	hs|11q13.1
A_33_P3634554	0.007961463	up	1.5036007	1.5036007	0.5884215		Q6AZG4_XENLA (Q6AZG4) LOC446243 protein (Fragment), partial (19%) [THC2601422]	chr17	hs|17q12
A_33_P3415623	0.007978335	down	1.3688486	-1.3688486	-0.45296285	LRRIQ1	leucine-rich repeats and IQ motif containing 1 [Source:HGNC Symbol;Acc:HGNC:25708] [ENST00000525971]	chr12	hs|12q21.31
A_32_P377880	0.008017367	up	1.854717	1.854717	0.89119905	GDNF	Homo sapiens glial cell derived neurotrophic factor (GDNF), transcript variant 3, mRNA [NM_001190468]	chr5	hs|5p13.2
A_33_P3338066	0.008020306	up	1.4090296	1.4090296	0.49470192	IGFN1	Homo sapiens immunoglobulin-like and fibronectin type III domain containing 1 (IGFN1), mRNA [NM_001164586]	chr1	hs|1q32.1
A_22_P00012840	0.008037959	up	1.5172691	1.5172691	0.601477	MEF2C-AS1	Homo sapiens MEF2C antisense RNA 1 (MEF2C-AS1), transcript variant 2, long non-coding RNA [NR_109940]	chr5	hs|5q14.3
A_24_P140608	0.008242225	up	1.3199909	1.3199909	0.40052795	HBEGF	Homo sapiens heparin-binding EGF-like growth factor (HBEGF), mRNA [NM_001945]	chr5	hs|5q31.3
A_24_P332647	0.008260905	up	1.3116983	1.3116983	0.39143595	SSH1	Homo sapiens slingshot protein phosphatase 1 (SSH1), transcript variant 3, mRNA [NM_001161331]	chr12	hs|12q24.11
A_23_P390384	0.008299605	down	1.3544749	-1.3544749	-0.43773365	ZNF630	Homo sapiens zinc finger protein 630 (ZNF630), transcript variant 1, mRNA [NM_001037735]	chrX	hs|Xp11.23
A_33_P3353996	0.008316749	down	1.3263246	-1.3263246	-0.40743387	PPP1R3G	Homo sapiens protein phosphatase 1, regulatory subunit 3G (PPP1R3G), mRNA [NM_001145115]	chr6	hs|6p25.1
A_32_P134290	0.008336349	down	1.3623146	-1.3623146	-0.44605988	ZCCHC2	Homo sapiens zinc finger, CCHC domain containing 2 (ZCCHC2), transcript variant 1, mRNA [NM_017742]	chr18	hs|18q21.33
A_22_P00006429	0.0084135495	up	1.9932661	1.9932661	0.9951343	UBXN7-AS1	PREDICTED: Homo sapiens UBXN7 antisense RNA 1 (UBXN7-AS1), ncRNA [XR_251529]	chr3	hs|3q29
A_33_P3282963	0.008450236	up	1.6918433	1.6918433	0.75859594		Q5VXK9_HUMAN (Q5VXK9) Tight junction protein 2 (Zona occludens 2), complete [THC2709782]	chr9	hs|9q21.11
A_33_P3302736	0.008486346	down	1.3280753	-1.3280753	-0.40933692	ZSCAN30	Homo sapiens zinc finger and SCAN domain containing 30 (ZSCAN30), transcript variant 1, mRNA [NM_001166012]	chr18	hs|18q12.2
A_33_P3268124	0.008490805	down	1.3768008	-1.3768008	-0.4613198	ZNF654	Homo sapiens zinc finger protein 654 (ZNF654), mRNA [NM_018293]	chr3	hs|3p11.1
A_33_P3502311	0.008495178	up	1.30277	1.30277	0.3815824	LOC102723564	PREDICTED: Homo sapiens uncharacterized LOC102723564 (LOC102723564), transcript variant X5, ncRNA [XR_429483]	chr15	hs|15q13.1
A_22_P00003954	0.008593445	down	1.4002899	-1.4002899	-0.48572552	lnc-CHADL-2	LNCipedia lincRNA (lnc-CHADL-2), lincRNA [lnc-CHADL-2:1]	chr22	hs|22q13.2
A_21_P0000570	0.008613732	up	1.3686223	1.3686223	0.45272437	ADORA2A-AS1	Homo sapiens ADORA2A antisense RNA 1 (ADORA2A-AS1), transcript variant 2, long non-coding RNA [NR_028483]	chr22	hs|22q11.23
A_33_P3227788	0.008614922	down	1.3147216	-1.3147216	-0.3947573	PANK1	Homo sapiens pantothenate kinase 1 (PANK1), transcript variant alpha, mRNA [NM_148977]	chr10	hs|10q23.31
A_24_P212481	0.008642134	up	1.2911345	1.2911345	0.36863926	MCTP1	Homo sapiens multiple C2 domains, transmembrane 1 (MCTP1), transcript variant L, mRNA [NM_024717]	chr5	hs|5q15
A_24_P945181	0.0087037515	up	1.3422647	1.3422647	0.42466915	RBM15B	Homo sapiens RNA binding motif protein 15B (RBM15B), mRNA [NM_013286]	chr3	hs|3p21.2
A_21_P0000618	0.00874472	down	1.9480789	-1.9480789	-0.96205205	EIF1B-AS1	Homo sapiens EIF1B antisense RNA 1 (EIF1B-AS1), long non-coding RNA [NR_033965]	chr3	hs|3p22.1
A_24_P128308	0.008813859	down	1.3893782	-1.3893782	-0.47443935	KLF6	Kruppel-like factor 6 [Source:HGNC Symbol;Acc:HGNC:2235] [ENST00000469435]	chr10	hs|10p15.1
A_33_P3401813	0.008895991	up	1.4623641	1.4623641	0.54830253		Homo sapiens cDNA FLJ44636 fis, clone BRACE2025452. [AK126599]	chr11	hs|11q13.1
A_23_P76159	0.009013192	down	1.3117934	-1.3117934	-0.39154056	EEA1	Homo sapiens early endosome antigen 1 (EEA1), mRNA [NM_003566]	chr12	hs|12q22
A_33_P3304247	0.009019548	up	1.5545132	1.5545132	0.63646287		Homo sapiens cDNA FLJ26757 fis, clone PRS02255. [AK130267]	chr1	hs|1p36.13
A_21_P0011320	0.009042564	up	1.3669592	1.3669592	0.4509702	XLOC_l2_004640	BROAD Institute lincRNA (XLOC_l2_004640), lincRNA [TCONS_l2_00008608]	chr15	hs|15q15.2
A_32_P101570	0.009069872	down	1.4735757	-1.4735757	-0.55932117	TPTE2P5	Homo sapiens transmembrane phosphoinositide 3-phosphatase and tensin homolog 2 pseudogene 5 (TPTE2P5), transcript variant 1, non-coding RNA [NR_038258]	chr13	hs|13q14.11
A_22_P00005927	0.009105297	up	1.4760329	1.4760329	0.56172484	ACTN1-AS1	Homo sapiens ACTN1 antisense RNA 1 (ACTN1-AS1), long non-coding RNA [NR_073422]	chr14	hs|14q24.1
A_24_P406986	0.009108975	up	1.278182	1.278182	0.3540933	SLC43A3	Homo sapiens solute carrier family 43, member 3 (SLC43A3), transcript variant 3, mRNA [NM_199329]	chr11	hs|11q12.1
A_21_P0000520	0.009114127	down	1.3283168	-1.3283168	-0.40959927			chr16	hs|16p11.2
A_22_P00008144	0.009199022	up	1.5329008	1.5329008	0.61626434	LOC101927841	PREDICTED: Homo sapiens uncharacterized LOC101927841 (LOC101927841), transcript variant X4, ncRNA [XR_428109]	chr7	hs|7p15.3
A_33_P3795707	0.00923031	up	1.5923667	1.5923667	0.6711726	SNORA16B	CU457294 Homo sapiens ORESTES from keratinocytes Homo sapiens cDNA, mRNA sequence [CU457294]	chr1	hs|1q32.3
A_22_P00021650	0.009261204	down	1.75375	-1.75375	-0.81044304	lnc-AEBP2-2	LNCipedia lincRNA (lnc-AEBP2-2), lincRNA [lnc-AEBP2-2:1]	chr12	hs|12p12.3
A_33_P3323323	0.009271898	down	1.3982203	-1.3982203	-0.48359168	ZNF497	Homo sapiens zinc finger protein 497 (ZNF497), transcript variant 1, mRNA [NM_198458]	chr19	hs|19q13.43
A_22_P00002468	0.009304834	up	1.4802468	1.4802468	0.5658377	lnc-C15orf48-1	LNCipedia lincRNA (lnc-C15orf48-1), lincRNA [lnc-C15orf48-1:3]	chr15	hs|15q21.1
A_21_P0003930	0.009380704	up	1.5537125	1.5537125	0.63571954	LOC101929719	PREDICTED: Homo sapiens uncharacterized LOC101929719 (LOC101929719), transcript variant X5, ncRNA [XR_425926]	chr5	hs|5q31.3
A_23_P56347	0.009390679	up	1.3838999	1.3838999	0.46873963	PSG3	Homo sapiens pregnancy specific beta-1-glycoprotein 3 (PSG3), mRNA [NM_021016]	chr19	hs|19q13.2
A_23_P59130	0.009391978	up	1.452183	1.452183	0.53822327	LY6G5B	Homo sapiens lymphocyte antigen 6 complex, locus G5B (LY6G5B), mRNA [NM_021221]	chr6	hs|6p21.33
A_24_P384755	0.009399404	up	1.3246329	1.3246329	0.40559256	NOL10	Homo sapiens nucleolar protein 10 (NOL10), transcript variant 1, mRNA [NM_024894]	chr2	hs|2p25.1
A_33_P3402304	0.009448173	up	1.3740251	1.3740251	0.45840836	ZBTB7C	Homo sapiens zinc finger and BTB domain containing 7C (ZBTB7C), mRNA [NM_001039360]	chr18	hs|18q21.1
A_24_P870101	0.009464259	up	1.737321	1.737321	0.79686433	lnc-EXOSC6-3	Homo sapiens cDNA: FLJ22556 fis, clone HSI01326. [AK026209]	chr16	hs|16q22.1
A_33_P3296940	0.009497791	up	1.368523	1.368523	0.45261967	FNDC3B	Homo sapiens fibronectin type III domain containing 3B (FNDC3B), transcript variant 1, mRNA [NM_022763]	chr3	hs|3q26.31
A_32_P219148	0.009513754	up	1.4530848	1.4530848	0.53911895	lnc-LONRF1-2	Homo sapiens cDNA clone IMAGE:5199989. [BC030211]	chr8	hs|8p23.1
A_23_P216894	0.00951874	up	1.3288157	1.3288157	0.41014102	MAPKAP1	Homo sapiens mitogen-activated protein kinase associated protein 1 (MAPKAP1), transcript variant 1, mRNA [NM_001006617]	chr9	hs|9q33.3
A_33_P3326989	0.009522496	up	1.41754	1.41754	0.5033894	MOK	Homo sapiens MOK protein kinase (MOK), transcript variant 1, mRNA [NM_014226]	chr14	hs|14q32.31
A_22_P00007484	0.009547853	down	1.3710097	-1.3710097	-0.4552388	lnc-GTPBP8-1	LNCipedia lincRNA (lnc-GTPBP8-1), lincRNA [lnc-GTPBP8-1:2]	chr3	hs|3q13.2
A_23_P46936	0.009554337	down	1.4198905	-1.4198905	-0.5057797	EGR2	Homo sapiens early growth response 2 (EGR2), transcript variant 1, mRNA [NM_000399]	chr10	hs|10q21.3
A_22_P00011068	0.009556698	up	1.538497	1.538497	0.6215216	lnc-NUAK1-2	LNCipedia lincRNA (lnc-NUAK1-2), lincRNA [lnc-NUAK1-2:1]	chr12	hs|12q23.3
A_24_P404487	0.009559884	up	1.4292866	1.4292866	0.5152952	ZNF506	zinc finger protein 506 [Source:HGNC Symbol;Acc:HGNC:23780] [ENST00000443905]	chr19	hs|19p13.11
A_23_P377245	0.009624511	up	1.3343748	1.3343748	0.41616392	LOC653160	Homo sapiens uncharacterized LOC653160 (LOC653160), long non-coding RNA [NR_037869]	chr1	hs|1p34.3
A_21_P0009757	0.009631064	up	1.703157	1.703157	0.76821136	lnc-C19orf12-2	LNCipedia lincRNA (lnc-C19orf12-2), lincRNA [lnc-C19orf12-2:1]	chr19	hs|19q12
A_33_P3816266	0.00982393	up	1.387916	1.387916	0.4729202	LOC91548	PREDICTED: Homo sapiens uncharacterized LOC91548 (RP11-122M14.1), misc_RNA [XR_247053]	chr1	hs|1q32.3
A_23_P216812	0.009855168	up	1.3817424	1.3817424	0.46648863	CDKN2B	Homo sapiens cyclin-dependent kinase inhibitor 2B (p15, inhibits CDK4) (CDKN2B), transcript variant 1, mRNA [NM_004936]	chr9	hs|9p21.3
A_24_P791669	0.009863301	down	1.5024971	-1.5024971	-0.5873622	ZNF879	Homo sapiens zinc finger protein 879 (ZNF879), mRNA [NM_001136116]	chr5	hs|5q35.3
A_24_P257511	0.009913275	down	1.4382783	-1.4382783	-0.5243429	BHMT	Homo sapiens betaine--homocysteine S-methyltransferase (BHMT), mRNA [NM_001713]	chr5	hs|5q14.1
A_23_P201319	0.009913885	down	1.3452384	-1.3452384	-0.4278619	DISP1	Homo sapiens dispatched homolog 1 (Drosophila) (DISP1), mRNA [NM_032890]	chr1	hs|1q41
A_24_P187799	0.009924927	up	1.6345894	1.6345894	0.7089283	CPED1	Homo sapiens cadherin-like and PC-esterase domain containing 1 (CPED1), transcript variant 1, mRNA [NM_024913]	chr7	hs|7q31.31
A_33_P3341259	0.009931498	up	1.4307536	1.4307536	0.5167752	LEAP2	liver expressed antimicrobial peptide 2 [Source:HGNC Symbol;Acc:HGNC:29571] [ENST00000483190]	chr5	hs|5q31.1
A_33_P3256883	0.00995074	up	1.853095	1.853095	0.88993686			chr19	hs|19q13.33
A_21_P0014620	0.009952509	up	2.1194687	2.1194687	1.0837027	COMMD5	PREDICTED: Homo sapiens COMM domain containing 5 (COMMD5), transcript variant X2, misc_RNA [XR_428379]	chr8	hs|8q24.3
A_22_P00000250	0.009985708	up	1.4948531	1.4948531	0.58000374	LOC284009	Homo sapiens uncharacterized LOC284009 (LOC284009), long non-coding RNA [NR_028335]	chr17	hs|17p13.3
A_22_P00023286	0.009987876	up	1.4564751	1.4564751	0.54248106	lnc-CD1D-3	PREDICTED: Homo sapiens KIRREL intronic transcript 1 (non-protein coding) (KIRREL-IT1), misc_RNA [XR_133208]	chr1	hs|1q23.1
A_22_P00010498	0.010000819	up	1.642659	1.642659	0.716033			chr2	hs|2p24.3
A_21_P0004420	0.010073318	up	1.5142534	1.5142534	0.59860665	lnc-ARRDC3-1	LNCipedia lincRNA (lnc-ARRDC3-1), lincRNA [lnc-ARRDC3-1:14]	chr5	hs|5q14.3
A_33_P3887081	0.01007659	up	1.3605481	1.3605481	0.444188	LINC01252	Homo sapiens long intergenic non-protein coding RNA 1252 (LINC01252), long non-coding RNA [NR_033890]	chr12	hs|12p13.2
A_21_P0001545	0.010206552	down	1.4007701	-1.4007701	-0.48622015	LOC149351		chr1	hs|1p22.2
A_33_P3333992	0.01024363	up	1.3635547	1.3635547	0.4473726	LOC100132495	Homo sapiens cDNA FLJ45506 fis, clone BRTHA2020695. [AK127414]	chr1	hs|1p12
A_33_P3520835	0.010274356	up	1.3260399	1.3260399	0.4071242	FLJ41455	Homo sapiens cDNA FLJ41455 fis, clone BRSTN2012284. [AK123449]	chr9	hs|9p11.2
A_33_P3288589	0.010329933	down	1.6005242	-1.6005242	-0.67854446		SMCA5_HUMAN (O60264) SWI/SNF-related matrix-associated actin-dependent regulator of chromatin subfamily A member 5 (SWI/SNF-related matrix-associated actin-dependent regulator of chromatin A5) (Sucrose nonfermenting protein 2 homolog) (hSNF2 , partial (5%) [THC2670760]	chr4	hs|4q31.21
A_33_P3391796	0.010332249	up	1.5651581	1.5651581	0.6463084	NOG	Homo sapiens noggin (NOG), mRNA [NM_005450]	chr17	hs|17q22
A_33_P3305780	0.010368441	down	1.290962	-1.290962	-0.3684465	CCNI2	Homo sapiens cyclin I family, member 2 (CCNI2), transcript variant 1, mRNA [NM_001287252]	chr5	hs|5q31.1
A_33_P3870906	0.010388759	up	1.4390086	1.4390086	0.5250752	LOC100507634	Homo sapiens uncharacterized LOC100507634 (LOC100507634), long non-coding RNA [NR_038320]	chr1	hs|1p32.3
A_33_P3364646	0.010475238	up	1.4796813	1.4796813	0.5652864	RASGEF1B	Homo sapiens RasGEF domain family, member 1B (RASGEF1B), transcript variant 1, mRNA [NM_152545]	chr4	hs|4q21.21
A_33_P3366754	0.010505975	up	1.7509755	1.7509755	0.8081589	LOC100128670	Homo sapiens cDNA FLJ44998 fis, clone BRAWH3010833. [AK126945]	chr9	hs|9q22.2
A_33_P3306217	0.01052488	up	1.3509524	1.3509524	0.43397683	TRIM39	Homo sapiens tripartite motif containing 39 (TRIM39), transcript variant 2, mRNA [NM_172016]	chr6	hs|6p22.1
A_23_P55688	0.010552595	up	1.3414466	1.3414466	0.42378965	ZNF416	Homo sapiens zinc finger protein 416 (ZNF416), mRNA [NM_017879]	chr19	hs|19q13.43
A_23_P25403	0.010555537	down	1.2929311	-1.2929311	-0.37064537	HCFC2	Homo sapiens host cell factor C2 (HCFC2), mRNA [NM_013320]	chr12	hs|12q23.3
A_21_P0004720	0.010612022	up	1.496037	1.496037	0.5811459	lnc-C6orf146-1	LNCipedia lincRNA (lnc-C6orf146-1), lincRNA [lnc-C6orf146-1:1]	chr6	hs|6p25.2
A_33_P3423931	0.010637202	up	1.5746499	1.5746499	0.65503114	LCN9	Homo sapiens lipocalin 9 (LCN9), mRNA [NM_001001676]	chr9	hs|9q34.3
A_23_P351913	0.010646278	up	1.4861085	1.4861085	0.57153946	LRRN4	Homo sapiens leucine rich repeat neuronal 4 (LRRN4), mRNA [NM_152611]	chr20	hs|20p12.3
A_33_P3388909	0.010803032	up	1.3657795	1.3657795	0.44972458	LOC100133077	Homo sapiens uncharacterized LOC100133077 (LOC100133077), long non-coding RNA [NR_121583]	chr9	hs|9q34.3
A_23_P383422	0.010835322	up	1.7902642	1.7902642	0.8401725	NFKBID	Homo sapiens nuclear factor of kappa light polypeptide gene enhancer in B-cells inhibitor, delta (NFKBID), mRNA [NM_139239]	chr19	hs|19q13.12
A_19_P00315863	0.01085129	up	1.7219081	1.7219081	0.78400815	LINC00607	long intergenic non-protein coding RNA 607 [Source:HGNC Symbol;Acc:HGNC:43944] [ENST00000417922]	chr2	hs|2q35
A_22_P00025235	0.010856109	up	1.8389059	1.8389059	0.87884766		DA190327 BRAMY3 Homo sapiens cDNA clone BRAMY3012695 5', mRNA sequence [DA190327]	chr4	hs|4p15.1
A_23_P166526	0.010858394	down	1.3335291	-1.3335291	-0.41524932	RIBC2	Homo sapiens RIB43A domain with coiled-coils 2 (RIBC2), mRNA [NM_015653]	chr22	hs|22q13.31
A_33_P3294917	0.010876668	up	1.3422031	1.3422031	0.42460304	PRUNE2	Homo sapiens prune homolog 2 (Drosophila) (PRUNE2), mRNA [NM_015225]	chr9	hs|9q21.2
A_22_P00007260	0.010909412	up	1.7914718	1.7914718	0.84114534	lnc-GPR144-2	LNCipedia lincRNA (lnc-GPR144-2), lincRNA [lnc-GPR144-2:1]	chr9	hs|9q33.3
A_33_P3223243	0.010922629	up	1.8093027	1.8093027	0.85543376	ST7L	suppression of tumorigenicity 7 like [Source:HGNC Symbol;Acc:HGNC:18441] [ENST00000369664]	chr1	hs|1p13.2
A_33_P3423949	0.010957782	down	1.3661722	-1.3661722	-0.4501393	CBX2	Homo sapiens chromobox homolog 2 (CBX2), transcript variant 1, mRNA [NM_005189]	chr17	hs|17q25.3
A_32_P7316	0.010962089	up	1.2844641	1.2844641	0.3611666	BDNF	Homo sapiens brain-derived neurotrophic factor (BDNF), transcript variant 1, mRNA [NM_170735]	chr11	hs|11p14.1
A_21_P0013568	0.01097041	up	1.3236697	1.3236697	0.40454313		Homo sapiens cDNA, FLJ18615. [AK311573]	chr21	hs|21p11.2
A_33_P3436646	0.010975284	up	1.5715569	1.5715569	0.6521945	LOC151657	Homo sapiens cDNA FLJ33795 fis, clone CTONG1000097. [AK091114]	chr3	hs|3q13.12
A_23_P79259	0.011098346	up	1.3157355	1.3157355	0.39586943	SH3BP4	Homo sapiens SH3-domain binding protein 4 (SH3BP4), mRNA [NM_014521]	chr2	hs|2q37.2
A_21_P0005101	0.011159838	up	1.3385719	1.3385719	0.42069465	lnc-WRNIP1-2	LNCipedia lincRNA (lnc-WRNIP1-2), lincRNA [lnc-WRNIP1-2:20]	chr6	hs|6p25.3
A_21_P0001634	0.011260757	up	1.3453938	1.3453938	0.4280285	LOC102723817	PREDICTED: Homo sapiens uncharacterized LOC102723817 (LOC102723817), ncRNA [XR_425104]	chr1	hs|1q42.12
A_33_P3316239	0.0113397725	up	2.0136516	2.0136516	1.0098141	LOC100130419	Homo sapiens cDNA FLJ44830 fis, clone BRACE3047018. [AK126781]	chr19	hs|19q13.32
A_33_P3381771	0.011380667	down	1.3327987	-1.3327987	-0.4144589	GID4	Homo sapiens GID complex subunit 4 (GID4), mRNA [NM_024052]	chr17	hs|17p11.2
A_22_P00006964	0.011393505	up	1.3524559	1.3524559	0.4355815		PREDICTED: Homo sapiens uncharacterized LOC101927127 (LOC101927127), ncRNA [XR_250474]	chr9	hs|9q21.13
A_24_P109082	0.011423462	down	1.3062897	-1.3062897	-0.38547486	USP37	Homo sapiens ubiquitin specific peptidase 37 (USP37), mRNA [NM_020935]	chr2	hs|2q35
A_22_P00009828	0.011433696	up	1.607822	1.607822	0.68510765		Q9RWU3_DEIRA (Q9RWU3) Sporulation protein SpoIID-related protein, partial (4%) [THC2653215]	chr17	hs|17q25.3
A_33_P3422787	0.011449546	down	1.3471044	-1.3471044	-0.4298617	lnc-TM4SF4-2	Homo sapiens cDNA, FLJ99482. [AK309441]	chr3	hs|3q25.1
A_22_P00020155	0.011454073	up	1.8082669	1.8082669	0.8546076	lnc-C10orf122-2	BX113742 Soares_NFL_T_GBC_S1 Homo sapiens cDNA clone IMAGp998B134009, mRNA sequence [BX113742]	chr10	hs|10q26.13
A_23_P383009	0.011505075	up	1.3519744	1.3519744	0.4350678	IGFBP5	Homo sapiens insulin-like growth factor binding protein 5 (IGFBP5), mRNA [NM_000599]	chr2	hs|2q35
A_33_P3345414	0.011545045	up	1.4994513	1.4994513	0.5844346	RPS4X	ribosomal protein S4, X-linked [Source:HGNC Symbol;Acc:HGNC:10424] [ENST00000373626]	chrX	hs|Xq13.1
A_24_P127075	0.011553031	up	1.3966975	1.3966975	0.4820196	TMEM135	Homo sapiens transmembrane protein 135 (TMEM135), transcript variant 1, mRNA [NM_022918]	chr11	hs|11q14.2
A_32_P117170	0.011554285	down	1.2916749	-1.2916749	-0.36924294	NAPEPLD	Homo sapiens N-acyl phosphatidylethanolamine phospholipase D (NAPEPLD), transcript variant 1, mRNA [NM_001122838]	chr7	hs|7q22.1
A_33_P3273173	0.0116073415	up	1.3977486	1.3977486	0.48310488	USP11	Homo sapiens ubiquitin specific peptidase 11 (USP11), mRNA [NM_004651]	chrX	hs|Xp11.23
A_22_P00019123	0.011654896	down	1.4981325	-1.4981325	-0.58316517	SLC35E3	solute carrier family 35, member E3 [Source:HGNC Symbol;Acc:HGNC:20864] [ENST00000399333]	chr12	hs|12q15
A_23_P44648	0.011689488	up	1.8160512	1.8160512	0.8608049	ADAMTS12	Homo sapiens ADAM metallopeptidase with thrombospondin type 1 motif, 12 (ADAMTS12), mRNA [NM_030955]	chr5	hs|5p13.3
A_33_P3400828	0.011705595	up	1.2610872	1.2610872	0.334668	NXNL2	Homo sapiens nucleoredoxin-like 2 (NXNL2), transcript variant 1, mRNA [NM_001161625]	chr9	hs|9q22.1
A_22_P00015975	0.011760314	up	1.9579645	1.9579645	0.9693546	lnc-TELO2-3	LNCipedia lincRNA (lnc-TELO2-3), lincRNA [lnc-TELO2-3:1]	chr16	hs|16p13.3
A_21_P0011818	0.011769675	up	1.3487363	1.3487363	0.4316083	XLOC_l2_007427	BROAD Institute lincRNA (XLOC_l2_007427), lincRNA [TCONS_l2_00013792]	chr2	hs|2p11.1
A_33_P3331711	0.011797383	up	1.5035369	1.5035369	0.5883603	LOC100130463	Homo sapiens cDNA FLJ42307 fis, clone TRACH2005066. [AK124300]	chr13	hs|13q34
A_33_P3363188	0.011802286	up	1.3579638	1.3579638	0.44144502	FLJ43315	Homo sapiens asparagine synthetase pseudogene (FLJ43315), non-coding RNA [NR_033856]	chrUn_gl000211
A_21_P0006149	0.0118645625	up	1.3431957	1.3431957	0.4256695	lnc-ANKRD20A1-2	DA714598 NT2RI2 Homo sapiens cDNA clone NT2RI2021603 5', mRNA sequence [DA714598]	chr9	hs|9q13
A_22_P00011217	0.01187555	up	1.4645756	1.4645756	0.5504827		Homo sapiens clone 24425 mRNA sequence. [AF070565]	chrX	hs|Xq12
A_33_P3295178	0.011902166	up	1.2963158	1.2963158	0.37441722	HSPB11	heat shock protein family B (small), member 11 [Source:HGNC Symbol;Acc:HGNC:25019] [ENST00000371376]	chr1	hs|1p32.3
A_24_P409830	0.012018231	up	1.3800117	1.3800117	0.46468046	GUSBP10	Homo sapiens glucuronidase, beta pseudogene 10 (GUSBP10), non-coding RNA [NR_030766]	chr7	hs|7p11.2
A_21_P0000321	0.012033067	down	1.2782636	-1.2782636	-0.35418534	SNORA31	Homo sapiens small nucleolar RNA, H/ACA box 31 (SNORA31), small nucleolar RNA [NR_002967]	chr13	hs|13q14.13
A_24_P168398	0.012071893	down	1.2669549	-1.2669549	-0.34136516	ZNF177	Homo sapiens zinc finger protein 177 (ZNF177), transcript variant 3, mRNA [NM_003451]	chr19	hs|19p13.2
A_33_P3395513	0.012110046	up	1.3662736	1.3662736	0.45024645	NRG2	Homo sapiens cDNA FLJ42513 fis, clone BRACE2046295, highly similar to Pro-neuregulin-2, membrane-bound isoform precursor. [AK124504]	chr5	hs|5q31.2
A_23_P155755	0.012194721	up	1.3915448	1.3915448	0.47668737	CXCL6	Homo sapiens chemokine (C-X-C motif) ligand 6 (CXCL6), mRNA [NM_002993]	chr4	hs|4q13.3
A_23_P201181	0.012238425	up	1.6475608	1.6475608	0.7203317	PTPN22	Homo sapiens protein tyrosine phosphatase, non-receptor type 22 (lymphoid) (PTPN22), transcript variant 2, mRNA [NM_012411]	chr1	hs|1p13.2
A_21_P0000191	0.012244882	up	1.4332099	1.4332099	0.5192499	PSG6	Homo sapiens pregnancy specific beta-1-glycoprotein 6 (PSG6), transcript variant 1, mRNA [NM_002782]	chr19	hs|19q13.31
A_21_P0006429	0.012269222	up	1.349177	1.349177	0.4320796	lnc-ARL13A-1	LNCipedia lincRNA (lnc-ARL13A-1), lincRNA [lnc-ARL13A-1:1]	chrX	hs|Xq22.1
A_22_P00018945	0.012274786	up	2.2924724	2.2924724	1.1969043	LOC101927053	Homo sapiens uncharacterized LOC101927053 (LOC101927053), long non-coding RNA [NR_110209]	chr2	hs|2q11.2
A_33_P3283833	0.012360284	down	1.3427954	-1.3427954	-0.42523947	FOXS1	Homo sapiens forkhead box S1 (FOXS1), mRNA [NM_004118]	chr20	hs|20q11.21
A_33_P3341224	0.01237342	down	1.5257573	-1.5257573	-0.6095255	CDK17	Homo sapiens cyclin-dependent kinase 17 (CDK17), transcript variant 2, mRNA [NM_001170464]	chr12	hs|12q23.1
A_33_P3249489	0.012398893	down	1.3211279	-1.3211279	-0.4017701	WDR89	Homo sapiens WD repeat domain 89 (WDR89), transcript variant 3, mRNA [NM_001258272]	chr14	hs|14q23.2
A_23_P412427	0.01243828	up	1.3854216	1.3854216	0.4703251	LOC171391	Homo sapiens NS3 binding protein (NS3BP) mRNA, complete cds. [AF435951]	chr11	hs|11p15.5
A_23_P357760	0.012504487	up	1.4527313	1.4527313	0.5387678	ARSD	arylsulfatase D [Source:HGNC Symbol;Acc:HGNC:717] [ENST00000481340]	chrX	hs|Xp22.33
A_33_P3400171	0.0125155905	up	1.3421334	1.3421334	0.42452806	AKT2	Homo sapiens v-akt murine thymoma viral oncogene homolog 2 (AKT2), transcript variant 1, mRNA [NM_001626]	chr19	hs|19q13.2
A_21_P0014921	0.012576428	up	1.3220943	1.3220943	0.4028251	TBC1D3P1-DHX40P1	Homo sapiens TBC1D3P1-DHX40P1 readthrough transcribed pseudogene (TBC1D3P1-DHX40P1), non-coding RNA [NR_002924]	chr17	hs|17q23.1
A_22_P00022417	0.012596615	up	1.3369651	1.3369651	0.4189618	lnc-SFI1-1	Q6PJR2_HUMAN (Q6PJR2) EIF4ENIF1 protein (Fragment), partial (18%) [THC2534086]	chr22	hs|22q12.2
A_23_P376488	0.012666406	up	1.3636574	1.3636574	0.4474812	TNF	Homo sapiens tumor necrosis factor (TNF), mRNA [NM_000594]	chr6	hs|6p21.33
A_33_P3244478	0.012669179	up	1.3956724	1.3956724	0.48096037	ACVR2B-AS1	Homo sapiens ACVR2B antisense RNA 1 (ACVR2B-AS1), long non-coding RNA [NR_028389]	chr3	hs|3p22.2
A_23_P304511	0.0126880845	down	1.7074814	-1.7074814	-0.77186984	ZNF397	Homo sapiens zinc finger protein 397 (ZNF397), transcript variant 2, mRNA [NM_032347]	chr18	hs|18q12.2
A_33_P3385750	0.012746822	down	1.6868099	-1.6868099	-0.7542974	ZNF793	Homo sapiens zinc finger protein 793 (ZNF793), mRNA [NM_001013659]	chr19	hs|19q13.12
A_22_P00004415	0.012766741	up	1.9219218	1.9219218	0.94254965		Homo sapiens hypothetical protein MGC13008, mRNA (cDNA clone MGC:13008 IMAGE:3532504), complete cds. [BC005072]	chr17	hs|17p11.2
A_19_P00326808	0.012769026	up	1.3005005	1.3005005	0.37906697	HOTAIR	Homo sapiens HOX transcript antisense RNA (HOTAIR), transcript variant 1, long non-coding RNA [NR_047517]	chr12	hs|12q13.13
A_24_P69095	0.012782417	up	1.6463033	1.6463033	0.7192301	ENC1	Homo sapiens ectodermal-neural cortex 1 (with BTB domain) (ENC1), transcript variant 1, mRNA [NM_003633]	chr5	hs|5q13.3
A_22_P00012940	0.012817745	up	1.3009146	1.3009146	0.37952632	KCNH1-IT1	PREDICTED: Homo sapiens KCNH1 intronic transcript 1 (non-protein coding) (KCNH1-IT1), ncRNA [XR_425096]	chr1	hs|1q32.2
A_32_P87013	0.012823001	up	1.4401703	1.4401703	0.5262394	CXCL8	Homo sapiens chemokine (C-X-C motif) ligand 8 (CXCL8), mRNA [NM_000584]	chr4	hs|4q13.3
A_21_P0007280	0.012856765	up	1.3086169	1.3086169	0.38804278	lnc-CXCR5-1	LNCipedia lincRNA (lnc-CXCR5-1), lincRNA [lnc-CXCR5-1:2]	chr11	hs|11q23.3
A_23_P211785	0.012871804	up	1.3426465	1.3426465	0.4250795	ZNF35	Homo sapiens zinc finger protein 35 (ZNF35), mRNA [NM_003420]	chr3	hs|3p21.31
A_19_P00321390	0.012923051	down	1.4109147	-1.4109147	-0.49663073	LOC100422737	Homo sapiens uncharacterized LOC100422737 (LOC100422737), long non-coding RNA [NR_033557]	chr6	hs|6q21
A_33_P3324298	0.013005038	down	1.6035289	-1.6035289	-0.68125033			chr6	hs|6q27
A_22_P00013980	0.013014501	down	1.4904505	-1.4904505	-0.57574844	LOC100422737		chr6	hs|6q21
A_24_P160401	0.013036358	up	1.3134102	1.3134102	0.39331752	CDCP1	Homo sapiens CUB domain containing protein 1 (CDCP1), transcript variant 2, mRNA [NM_178181]	chr3	hs|3p21.31
A_22_P00000421	0.013053431	up	1.5656828	1.5656828	0.64679193	LINC00969	Homo sapiens long intergenic non-protein coding RNA 969 (LINC00969), long non-coding RNA [NR_122105]	chr3	hs|3q29
A_33_P3375077	0.013055609	up	1.7071102	1.7071102	0.77155614	BRPF3	Homo sapiens bromodomain and PHD finger containing, 3 (BRPF3), mRNA [NM_015695]	chr6	hs|6p21.31
A_33_P3270315	0.013091382	up	1.427616	1.427616	0.513608		Homo sapiens hypothetical LOC114130, mRNA (cDNA clone IMAGE:3937896). [BC009492]	chr12	hs|12q24.32
A_23_P324718	0.013129719	down	1.3759692	-1.3759692	-0.46044815	SYNJ1	Homo sapiens synaptojanin 1 (SYNJ1), transcript variant 2, mRNA [NM_203446]	chr21	hs|21q22.11
A_33_P3343503	0.013199092	up	1.5439099	1.5439099	0.6265886	SAMD4A	Homo sapiens sterile alpha motif domain containing 4A (SAMD4A), transcript variant 2, mRNA [NM_001161576]	chr14	hs|14q22.2
A_33_P3380783	0.013365261	up	1.3948293	1.3948293	0.48008853	LOC100128184	Homo sapiens cDNA FLJ46151 fis, clone TESTI4000957. [AK128032]	chr20	hs|20q13.33
A_21_P0011758	0.01341475	up	1.5258546	1.5258546	0.6096175	XLOC_l2_007097	BROAD Institute lincRNA (XLOC_l2_007097), lincRNA [TCONS_l2_00013180]	chr19	hs|19q13.33
A_23_P26994	0.013417369	up	1.3317958	1.3317958	0.4133729	GNGT2	Homo sapiens guanine nucleotide binding protein (G protein), gamma transducing activity polypeptide 2 (GNGT2), transcript variant 1, mRNA [NM_031498]	chr17	hs|17q21.32
A_22_P00006917	0.013431082	up	1.9410704	1.9410704	0.95685244	lnc-GAS6-5	EST182079 Jurkat T-cells V Homo sapiens cDNA 5' end similar to EST containing repeat, mRNA sequence [AA311247]	chr13	hs|13q34
A_24_P787947	0.013431777	down	1.3626888	-1.3626888	-0.4464561	YPEL2	Homo sapiens yippee-like 2 (Drosophila) (YPEL2), mRNA [NM_001005404]	chr17	hs|17q22
A_24_P159181	0.013443574	down	1.2653903	-1.2653903	-0.3395824	PDCD7	Homo sapiens programmed cell death 7 (PDCD7), mRNA [NM_005707]	chr15	hs|15q22.31
A_19_P00316371	0.013486219	up	1.3285732	1.3285732	0.40987775	LOC100506178	Homo sapiens uncharacterized LOC100506178 (LOC100506178), long non-coding RNA [NR_038393]	chr7	hs|7p15.3
A_23_P165984	0.013500947	down	1.321364	-1.321364	-0.402028	ZSWIM3	Homo sapiens zinc finger, SWIM-type containing 3 (ZSWIM3), transcript variant 1, mRNA [NM_080752]	chr20	hs|20q13.12
A_23_P121459	0.013514239	up	1.698443	1.698443	0.76421285	THPO	Homo sapiens thrombopoietin (THPO), transcript variant 1, mRNA [NM_000460]	chr3	hs|3q27.1
A_33_P3293958	0.013522937	down	1.6810623	-1.6810623	-0.7493732		Homo sapiens cDNA clone IMAGE:40109262. [BC131577]	chr6	hs|6p25.2
A_32_P305888	0.013540027	up	1.3670359	1.3670359	0.4510511	SH3TC2	Homo sapiens SH3 domain and tetratricopeptide repeats 2 (SH3TC2), mRNA [NM_024577]	chr5	hs|5q32
A_33_P3347152	0.01357006	up	1.6534475	1.6534475	0.7254772	SUPT3H	suppressor of Ty 3 homolog (S. cerevisiae) [Source:HGNC Symbol;Acc:HGNC:11466] [ENST00000371458]	chr6	hs|6p21.1
A_33_P3293381	0.013581189	up	1.3489451	1.3489451	0.43183166	RASSF4	Ras association (RalGDS/AF-6) domain family member 4 [Source:HGNC Symbol;Acc:HGNC:20793] [ENST00000428466]	chr10	hs|10q11.21
A_23_P67980	0.013609444	up	1.3150996	1.3150996	0.39517206	KLF7	Homo sapiens Kruppel-like factor 7 (ubiquitous) (KLF7), transcript variant 1, mRNA [NM_003709]	chr2	hs|2q33.3
A_23_P217151	0.013611704	down	1.2710853	-1.2710853	-0.3460608	KRBOX4	Homo sapiens KRAB box domain containing 4 (KRBOX4), transcript variant 2, mRNA [NM_017776]	chrX	hs|Xp11.3
A_33_P3415678	0.013623004	down	1.4363157	-1.4363157	-0.52237284		Q642U1_MOUSE (Q642U1) Mkl1 protein, partial (7%) [THC2665255]	chr22	hs|22q13.1
A_23_P41765	0.013705947	up	1.2689685	1.2689685	0.3436562	IRF1	Homo sapiens interferon regulatory factor 1 (IRF1), mRNA [NM_002198]	chr5	hs|5q31.1
A_23_P166536	0.013729461	down	1.2763546	-1.2763546	-0.35202914	BRD1	Homo sapiens bromodomain containing 1 (BRD1), mRNA [NM_014577]	chr22	hs|22q13.33
A_23_P309950	0.0138645535	up	1.8988913	1.8988913	0.9251573	FAM178A	family with sequence similarity 178, member A [Source:HGNC Symbol;Acc:HGNC:17814] [ENST00000370271]	chr10	hs|10q24.31
A_33_P3613000	0.0139692975	down	1.3063917	-1.3063917	-0.38558754	ZBTB10	Homo sapiens zinc finger and BTB domain containing 10 (ZBTB10), transcript variant 1, mRNA [NM_001105539]	chr8	hs|8q21.13
A_21_P0000240	0.014048143	down	1.2505585	-1.2505585	-0.32257253	SNORD100	Homo sapiens small nucleolar RNA, C/D box 100 (SNORD100), small nucleolar RNA [NR_002435]	chr6	hs|6q23.2
A_21_P0009075	0.014123237	up	1.520299	1.520299	0.60435504	lnc-ZDHHC7-1	LNCipedia lincRNA (lnc-ZDHHC7-1), lincRNA [lnc-ZDHHC7-1:2]	chr16	hs|16q24.1
A_21_P0008899	0.014144438	up	1.3046174	1.3046174	0.3836268	lnc-NME4-1	LNCipedia lincRNA (lnc-NME4-1), lincRNA [lnc-NME4-1:2]	chr16	hs|16p13.3
A_33_P3346688	0.014195362	up	1.6395097	1.6395097	0.7132644		heat shock 70kDa protein 8 [Source:HGNC Symbol;Acc:HGNC:5241] [ENST00000527983]	chr11	hs|11q24.1
A_23_P19778	0.014196159	up	1.4060888	1.4060888	0.49168774	SLC13A4	Homo sapiens solute carrier family 13 (sodium/sulfate symporter), member 4 (SLC13A4), mRNA [NM_012450]	chr7	hs|7q33
A_33_P3297415	0.014207128	up	1.3521409	1.3521409	0.43524548	NRP2	Homo sapiens neuropilin 2 (NRP2), transcript variant 6, mRNA [NM_201264]	chr2	hs|2q33.3
A_32_P34552	0.014244181	down	1.4172413	-1.4172413	-0.50308543	POLB	Homo sapiens polymerase (DNA directed), beta (POLB), mRNA [NM_002690]	chr8	hs|8p11.21
A_21_P0008829	0.014258537	up	1.3212056	1.3212056	0.401855	lnc-ZNF609-3	LNCipedia lincRNA (lnc-ZNF609-3), lincRNA [lnc-ZNF609-3:2]	chr15	hs|15q22.31
A_23_P204847	0.014289016	up	1.2733691	1.2733691	0.34865063	LCP1	Homo sapiens lymphocyte cytosolic protein 1 (L-plastin) (LCP1), mRNA [NM_002298]	chr13	hs|13q14.13
A_23_P338952	0.014293203	down	1.2662803	-1.2662803	-0.34059677	S100PBP	Homo sapiens S100P binding protein (S100PBP), transcript variant 1, mRNA [NM_022753]	chr1	hs|1p35.1
A_23_P71480	0.014301656	down	1.4397124	-1.4397124	-0.5257806	DEFB1	Homo sapiens defensin, beta 1 (DEFB1), mRNA [NM_005218]	chr8	hs|8p23.1
A_23_P364544	0.01430384	down	1.3221442	-1.3221442	-0.40287948	C12orf60	Homo sapiens chromosome 12 open reading frame 60 (C12orf60), mRNA [NM_175874]	chr12	hs|12p12.3
A_22_P00023585	0.014329415	up	1.4767449	1.4767449	0.5624206	LOC101929610	PREDICTED: Homo sapiens uncharacterized LOC101929610 (LOC101929610), ncRNA [XR_242476]	chr8	hs|8q12.3
A_22_P00004355	0.014385705	up	1.5299428	1.5299428	0.61347765	lnc-COL24A1-1	Homo sapiens cDNA: FLJ23253 fis, clone COL04706. [AK026906]	chr1	hs|1p22.3
A_22_P00021145	0.014458435	up	1.6394781	1.6394781	0.71323663	LOC101927557	Homo sapiens uncharacterized LOC101927557 (LOC101927557), long non-coding RNA [NR_110808]	chr17	hs|17q22
A_21_P0006536	0.014509614	up	1.7927353	1.7927353	0.8421625	lnc-ARHGEF9-1	Q2U9A8_ASPOR (Q2U9A8) Predicted protein, partial (9%) [THC2527653]	chrX	hs|Xq11.1
A_24_P145316	0.014541032	down	1.4306082	-1.4306082	-0.51662856	DTNBP1	Homo sapiens dystrobrevin binding protein 1 (DTNBP1), transcript variant 2, mRNA [NM_183040]	chr6	hs|6p22.3
A_21_P0007868	0.014556995	up	1.2728636	1.2728636	0.34807786	lnc-RBP5-1	LNCipedia lincRNA (lnc-RBP5-1), lincRNA [lnc-RBP5-1:4]	chr12	hs|12p13.31
A_33_P3308128	0.014583416	up	1.2637764	1.2637764	0.33774126		Homo sapiens cDNA FLJ23933 fis, clone COL07392. [AK172772]	chr1	hs|1p13.2
A_33_P3444555	0.014609378	up	1.4337264	1.4337264	0.5197698			chrX	hs|Xq28
A_24_P712562	0.014659495	up	1.4591528	1.4591528	0.54513097	C17orf67	Homo sapiens chromosome 17 open reading frame 67 (C17orf67), mRNA [NM_001085430]	chr17	hs|17q22
A_32_P129968	0.014685675	down	1.317336	-1.317336	-0.39762333	ZNF284	zinc finger protein 284 [Source:HGNC Symbol;Acc:HGNC:13078] [ENST00000421176]	chr19	hs|19q13.31
A_33_P3323463	0.014698446	up	1.6232557	1.6232557	0.69889027		heat shock 70kDa protein 8 [Source:HGNC Symbol;Acc:HGNC:5241] [ENST00000532091]	chr11	hs|11q24.1
A_19_P00318561	0.01475029	up	1.3410105	1.3410105	0.42332047	LINC01176	Homo sapiens long intergenic non-protein coding RNA 1176 (LINC01176), long non-coding RNA [NR_108081]	chr7	hs|7p14.3
A_23_P307563	0.014774499	up	1.2841308	1.2841308	0.36079216	KALRN	Homo sapiens kalirin, RhoGEF kinase (KALRN), transcript variant 1, mRNA [NM_001024660]	chr3	hs|3q21.2
A_23_P359897	0.014787954	down	1.2936745	-1.2936745	-0.37147462	KDM7A	Homo sapiens lysine (K)-specific demethylase 7A (KDM7A), mRNA [NM_030647]	chr7	hs|7q34
A_22_P00002539	0.0147889955	up	1.458181	1.458181	0.54416984	PLSCR3	Homo sapiens phospholipid scramblase 3 (PLSCR3), transcript variant 1, mRNA [NM_020360]	chr17	hs|17p13.1
A_22_P00021552	0.014856295	down	1.3992977	-1.3992977	-0.48470294	lnc-CGN-1	DA456694 CTONG3 Homo sapiens cDNA clone CTONG3002005 5', mRNA sequence [DA456694]	chr1	hs|1q21.3
A_23_P152791	0.014857834	up	1.4722577	1.4722577	0.55803025	SLC16A6	Homo sapiens solute carrier family 16, member 6 (SLC16A6), transcript variant 2, mRNA [NM_004694]	chr17	hs|17q24.2
A_23_P119943	0.014874609	down	1.3495952	-1.3495952	-0.43252674	IGFBP2	Homo sapiens insulin-like growth factor binding protein 2, 36kDa (IGFBP2), mRNA [NM_000597]	chr2	hs|2q35
A_22_P00001051	0.01501703	up	1.8095789	1.8095789	0.855654	LOC101929721	Homo sapiens uncharacterized LOC101929721 (LOC101929721), long non-coding RNA [NR_125988]	chr1	hs|1p33
A_33_P3277679	0.015052004	up	1.7283916	1.7283916	0.78943014			chr15	hs|15q26.1
A_33_P3209162	0.015059448	up	1.5566424	1.5566424	0.63843757	APOC4	Homo sapiens apolipoprotein C-IV (APOC4), mRNA [NM_001646]	chr19	hs|19q13.32
A_33_P3354955	0.015156306	down	1.2785318	-1.2785318	-0.35448802	ESF1	Homo sapiens ESF1, nucleolar pre-rRNA processing protein, homolog (S. cerevisiae) (ESF1), transcript variant 1, mRNA [NM_016649]	chr20	hs|20p12.1
A_22_P00023563	0.015165134	down	1.319801	-1.319801	-0.40032038	lnc-CYTH4-1	DA338519 BRHIP3 Homo sapiens cDNA clone BRHIP3039965 5', mRNA sequence [DA338519]	chr22	hs|22q12.3
A_33_P3357049	0.015175826	up	1.6533235	1.6533235	0.72536904	RPS15AP10	Homo sapiens ribosomal protein S15a pseudogene 10 (RPS15AP10), non-coding RNA [NR_026768]	chr1	hs|1p34.1
A_33_P3311740	0.015178756	down	1.3255845	-1.3255845	-0.40662867	ZNF774	Homo sapiens zinc finger protein 774 (ZNF774), mRNA [NM_001004309]	chr15	hs|15q26.1
A_22_P00004067	0.015189808	up	1.5171554	1.5171554	0.60136884	lnc-CHSY1-5	LNCipedia lincRNA (lnc-CHSY1-5), lincRNA [lnc-CHSY1-5:4]	chr15	hs|15q26.3
A_22_P00011996	0.015225794	down	1.4092336	-1.4092336	-0.49491075	lnc-PLCD1-1	LNCipedia lincRNA (lnc-PLCD1-1), lincRNA [lnc-PLCD1-1:8]	chr3	hs|3p22.2
A_33_P3354783	0.015229592	up	1.2963423	1.2963423	0.37444666			chr15	hs|15q11.1
A_33_P3354514	0.015237911	down	1.5017772	-1.5017772	-0.58667076	SLC2A13	Homo sapiens solute carrier family 2 (facilitated glucose transporter), member 13, mRNA (cDNA clone MGC:48624 IMAGE:5272386), complete cds. [BC047507]	chr12	hs|12q12
A_33_P3325547	0.01524073	up	1.3004129	1.3004129	0.37896976	C10orf53	Homo sapiens chromosome 10 open reading frame 53 (C10orf53), transcript variant 1, mRNA [NM_182554]	chr10	hs|10q11.23
A_22_P00024217	0.0152869	up	1.5628378	1.5628378	0.6441681	lnc-AP3M1-1	Homo sapiens cDNA FLJ30962 fis, clone HCASM2000560. [AK055524]	chr10	hs|10q22.2
A_22_P00001942	0.015336479	up	2.2685072	2.2685072	1.1817433		BX391450 Homo sapiens HELA CELLS COT 25-NORMALIZED Homo sapiens cDNA clone CS0DK001YG07 5-PRIME, mRNA sequence [BX391450]	chr5	hs|5p15.1
A_23_P3911	0.015343268	up	1.4301407	1.4301407	0.5161571	PLXDC1	Homo sapiens plexin domain containing 1 (PLXDC1), mRNA [NM_020405]	chr17	hs|17q12
A_33_P3350728	0.015352158	down	1.4149804	-1.4149804	-0.5007821	FARP2	Homo sapiens FERM, RhoGEF and pleckstrin domain protein 2 (FARP2), transcript variant 3, mRNA [NM_001282984]	chr2	hs|2q37.3
A_33_P3242614	0.015365763	up	1.5238343	1.5238343	0.60770607	LOC606724	Homo sapiens coronin, actin binding protein, 1A pseudogene (LOC606724), non-coding RNA [NR_002454]	chr16	hs|16p11.2
A_23_P217528	0.01542096	down	1.2819835	-1.2819835	-0.3583777	KLF8	Homo sapiens Kruppel-like factor 8 (KLF8), transcript variant 1, mRNA [NM_007250]	chrX	hs|Xp11.21
A_33_P3402454	0.0154272225	down	1.2421126	-1.2421126	-0.312796	HAS3	Homo sapiens hyaluronan synthase 3 (HAS3), transcript variant 2, mRNA [NM_138612]	chr16	hs|16q22.1
A_32_P144421	0.015461471	down	1.2880491	-1.2880491	-0.3651876	ZNF518B	Homo sapiens zinc finger protein 518B (ZNF518B), mRNA [NM_053042]	chr4	hs|4p16.1
A_33_P3888365	0.015464262	down	1.3010429	-1.3010429	-0.37966853	RSBN1	Homo sapiens round spermatid basic protein 1 (RSBN1), mRNA [NM_018364]	chr1	hs|1p13.2
A_33_P6474088	0.015475847	down	1.2767863	-1.2767863	-0.3525171	HCG8	Homo sapiens HLA complex group 8 (HCG8), long non-coding RNA [NR_103542]	chr6	hs|6p22.1
A_19_P00807328	0.015529833	up	1.5685886	1.5685886	0.64946705	LOC102724209	PREDICTED: Homo sapiens uncharacterized LOC102724209 (LOC102724209), ncRNA [XR_424249]	chr11	hs|11q13.2
A_33_P3418516	0.015549961	up	1.3028896	1.3028896	0.38171482	E2F3	Homo sapiens E2F transcription factor 3 (E2F3), transcript variant 1, mRNA [NM_001949]	chr6	hs|6p22.3
A_33_P3262854	0.015557071	up	1.598466	1.598466	0.6766881	LIMS3L	Homo sapiens LIM and senescent cell antigen-like domains 3-like (LIMS3L), transcript variant 2, non-coding RNA [NR_038099]	chr2	hs|2q13
A_23_P85015	0.015590366	down	1.382439	-1.382439	-0.46721584	MAOB	Homo sapiens monoamine oxidase B (MAOB), mRNA [NM_000898]	chrX	hs|Xp11.3
A_24_P206624	0.01564929	up	1.3680514	1.3680514	0.45212245	FGFR2	Homo sapiens fibroblast growth factor receptor 2 (FGFR2), transcript variant 2, mRNA [NM_022970]	chr10	hs|10q26.13
A_22_P00023062	0.015687253	up	1.5019863	1.5019863	0.5868716	LOC729867	Homo sapiens uncharacterized LOC729867 (LOC729867), long non-coding RNA [NR_123725]	chr1	hs|1q23.2
A_21_P0000263	0.015690522	down	1.4226849	-1.4226849	-0.50861615	SNORA21	Homo sapiens small nucleolar RNA, H/ACA box 21 (SNORA21), small nucleolar RNA [NR_002576]	chr17	hs|17q12
A_21_P0003593	0.015742524	down	1.3100889	-1.3100889	-0.38966468	lnc-PCDH7-6	LNCipedia lincRNA (lnc-PCDH7-6), lincRNA [lnc-PCDH7-6:1]	chr4	hs|4p15.1
A_33_P3240512	0.015747476	down	1.2981452	-1.2981452	-0.37645173	KCTD12	Homo sapiens potassium channel tetramerization domain containing 12 (KCTD12), mRNA [NM_138444]	chr13	hs|13q22.3
A_21_P0011296	0.015778402	up	1.5448549	1.5448549	0.6274713	XLOC_l2_004594	BROAD Institute lincRNA (XLOC_l2_004594), lincRNA [TCONS_l2_00008478]	chr15	hs|15q13.1
A_23_P364837	0.01578464	up	1.3667105	1.3667105	0.45070773	VPS13D	Homo sapiens vacuolar protein sorting 13 homolog D (S. cerevisiae) (VPS13D), transcript variant 1, mRNA [NM_015378]	chr1	hs|1p36.22
A_21_P0012655	0.015812352	up	1.4096167	1.4096167	0.49530292	XLOC_l2_011043	BROAD Institute lincRNA (XLOC_l2_011043), lincRNA [TCONS_l2_00021053]	chr4	hs|4p16.1
A_23_P339633	0.015849095	down	1.2741942	-1.2741942	-0.3495852	GPATCH11	Homo sapiens G patch domain containing 11 (GPATCH11), transcript variant 1, mRNA [NM_174931]	chr2	hs|2p22.2
A_21_P0011228	0.015874105	up	1.6142755	1.6142755	0.6908868		long intergenic non-protein coding RNA 444 [Source:HGNC Symbol;Acc:HGNC:42781] [ENST00000435617]	chr13	hs|13q14.2
A_24_P344295	0.015902791	up	1.3146843	1.3146843	0.39471635	RNF167	Homo sapiens ring finger protein 167 (RNF167), mRNA [NM_015528]	chr17	hs|17p13.2
A_33_P3418400	0.015977325	down	1.3878862	-1.3878862	-0.47288924	ATG10	Homo sapiens autophagy related 10 (ATG10), transcript variant 3, mRNA [NM_001131028]	chr5	hs|5q14.2
A_21_P0000859	0.015979962	down	1.3780679	-1.3780679	-0.46264693	LOC100506207	Homo sapiens uncharacterized LOC100506207 (LOC100506207), transcript variant 2, long non-coding RNA [NR_038980]	chr6	hs|6p24.3
A_22_P00015090	0.016049841	up	1.5389894	1.5389894	0.6219833			chr15	hs|15q12
A_22_P00018264	0.016094597	up	1.7192627	1.7192627	0.78179	lnc-ZNF736-2	LNCipedia lincRNA (lnc-ZNF736-2), lincRNA [lnc-ZNF736-2:1]	chr7	hs|7q11.21
A_33_P3336720	0.016108712	up	1.3505208	1.3505208	0.4335159	HAMP	Homo sapiens hepcidin antimicrobial peptide (HAMP), mRNA [NM_021175]	chr19	hs|19q13.12
A_33_P3241108	0.016136598	up	1.3248107	1.3248107	0.40578628	DNAJC11	Homo sapiens DnaJ (Hsp40) homolog, subfamily C, member 11 (DNAJC11), mRNA [NM_018198]	chr1	hs|1p36.31
A_33_P3628675	0.01633426	up	1.6982263	1.6982263	0.7640287	FAM86B1	Homo sapiens family with sequence similarity 86, member B1 (FAM86B1), transcript variant 1, mRNA [NM_001083537]	chr8	hs|8p23.1
A_21_P0008109	0.016350921	up	1.2407814	1.2407814	0.311249	lnc-FARP1-1	LNCipedia lincRNA (lnc-FARP1-1), lincRNA [lnc-FARP1-1:2]	chr13	hs|13q32.2
A_33_P3424832	0.01639101	down	1.558094	-1.558094	-0.6397823		AY312486 pheromone receptor {Homo sapiens} (exp=-1; wgp=0; cg=0), partial (41%) [THC2534601]
A_22_P00001665	0.016416358	up	1.4061036	1.4061036	0.49170288	lnc-ASH1L-2	LNCipedia lincRNA (lnc-ASH1L-2), lincRNA [lnc-ASH1L-2:1]	chr1	hs|1q22
A_22_P00008201	0.016437093	up	1.3710757	1.3710757	0.4553083	lnc-INTS4-1	LNCipedia lincRNA (lnc-INTS4-1), lincRNA [lnc-INTS4-1:1]	chr11	hs|11q14.1
A_33_P3695899	0.016484933	up	1.3206818	1.3206818	0.4012829	FLJ31104	Homo sapiens uncharacterized LOC441072 (FLJ31104), long non-coding RNA [NR_102755]	chr5	hs|5q11.2
A_23_P258136	0.01649716	down	1.3251344	-1.3251344	-0.4061387	MXRA5	Homo sapiens matrix-remodelling associated 5 (MXRA5), mRNA [NM_015419]	chrX	hs|Xp22.33
A_33_P3313796	0.01666819	down	1.2640601	-1.2640601	-0.3380651	CCDC34	Homo sapiens coiled-coil domain containing 34 (CCDC34), transcript variant 1, mRNA [NM_030771]	chr11	hs|11p14.1
A_33_P3414930	0.016690565	down	1.7842348	-1.7842348	-0.83530545	LOC101927202	PREDICTED: Homo sapiens uncharacterized LOC101927202 (LOC101927202), ncRNA [XR_244435]	chr22	hs|22q13.1
A_22_P00000839	0.016701793	up	1.6028675	1.6028675	0.6806551	lnc-AGBL1-3	LNCipedia lincRNA (lnc-AGBL1-3), lincRNA [lnc-AGBL1-3:1]	chr15	hs|15q25.3
A_33_P3352632	0.016723579	up	1.3082687	1.3082687	0.38765883	LOC728147	Homo sapiens cDNA FLJ38943 fis, clone NT2NE2017480. [AK096262]	chr12	hs|12p13.33
A_22_P00016236	0.016804747	up	2.2185125	2.2185125	1.1495926	STARD5	StAR-related lipid transfer (START) domain containing 5 [Source:HGNC Symbol;Acc:HGNC:18065] [ENST00000560916]	chr15	hs|15q25.1
A_24_P216421	0.016805619	up	1.3908294	1.3908294	0.4759455	DTNB	Homo sapiens dystrobrevin, beta (DTNB), transcript variant 3, mRNA [NM_033148]	chr2	hs|2p23.3
A_23_P129118	0.016811414	down	1.2611128	-1.2611128	-0.33469734	PDCD7	Homo sapiens programmed cell death 7 (PDCD7), mRNA [NM_005707]	chr15	hs|15q22.31
A_23_P157022	0.016852928	down	1.2653307	-1.2653307	-0.33951446	ZNF786	Homo sapiens zinc finger protein 786 (ZNF786), mRNA [NM_152411]	chr7	hs|7q36.1
A_23_P140057	0.016898857	up	1.4177487	1.4177487	0.5036018	TNFRSF19	Homo sapiens tumor necrosis factor receptor superfamily, member 19 (TNFRSF19), transcript variant 1, mRNA [NM_018647]	chr13	hs|13q12.12
A_23_P370454	0.016971566	up	1.4004693	1.4004693	0.48591036	KCNAB3	Homo sapiens potassium channel, voltage gated subfamily A regulatory beta subunit 3 (KCNAB3), mRNA [NM_004732]	chr17	hs|17p13.1
A_23_P141484	0.01697227	down	1.2448523	-1.2448523	-0.3159746	FAM222B	Homo sapiens family with sequence similarity 222, member B (FAM222B), transcript variant 2, mRNA [NM_018182]	chr17	hs|17q11.2
A_24_P219156	0.016979305	up	1.4246746	1.4246746	0.51063246	RBM23	Homo sapiens RNA binding motif protein 23 (RBM23), transcript variant 1, mRNA [NM_001077351]	chr14	hs|14q11.2
A_23_P72096	0.016991688	up	1.445065	1.445065	0.5311344	IL1A	Homo sapiens interleukin 1, alpha (IL1A), mRNA [NM_000575]	chr2	hs|2q13
A_33_P3857467	0.01709439	up	1.8005947	1.8005947	0.8484734	LOC100240728	Homo sapiens uncharacterized LOC100240728 (LOC100240728), long non-coding RNA [NR_108095]	chr7	hs|7p11.2
A_22_P00014431	0.017112654	up	1.2517207	1.2517207	0.32391265		Q3AUE7_CHLCH (Q3AUE7) Glucosamine-fructose-6-phosphate aminotransferase, isomerising , partial (4%) [THC2660784]	chr5	hs|5q12.3
A_33_P3271341	0.01717581	up	1.2696308	1.2696308	0.34440902	LOC388282	Homo sapiens uncharacterized LOC388282 (LOC388282), mRNA [NM_001278081]	chr16	hs|16q21
A_23_P402000	0.017198687	down	1.5361425	-1.5361425	-0.619312	ZNF527	Homo sapiens zinc finger protein 527 (ZNF527), mRNA [NM_032453]	chr19	hs|19q13.12
A_22_P00014697	0.017209759	down	1.2845324	-1.2845324	-0.3612433	TPT1	Homo sapiens tumor protein, translationally-controlled 1 (TPT1), transcript variant 1, mRNA [NM_001286272]	chr13	hs|13q14.13
A_33_P3247175	0.017230242	down	1.4378932	-1.4378932	-0.5239565	C4orf47	Homo sapiens chromosome 4 open reading frame 47 (C4orf47), mRNA [NM_001114357]	chr4	hs|4q35.1
A_33_P3367541	0.01725388	down	1.4828259	-1.4828259	-0.5683492	lnc-SEC61G-7	LNCipedia lincRNA (lnc-SEC61G-7), lincRNA [lnc-SEC61G-7:3]	chr7	hs|7p12.1
A_22_P00000584	0.017269915	down	1.359145	-1.359145	-0.44269943		PREDICTED: Homo sapiens uncharacterized LOC102723672 (LOC102723672), ncRNA [XR_426123]	chr7	hs|7p22.3
A_33_P3395947	0.017285045	up	1.497132	1.497132	0.58220136	IL4R	Homo sapiens interleukin 4 receptor (IL4R), transcript variant 4, mRNA [NM_001257407]	chr16	hs|16p12.1
A_33_P3379061	0.017315475	up	1.3335055	1.3335055	0.41522378	C9orf47	Homo sapiens chromosome 9 open reading frame 47 (C9orf47), transcript variant 1, mRNA [NM_001001938]	chr9	hs|9q22.1
A_23_P108342	0.01735936	down	1.6053364	-1.6053364	-0.6828757	ZNF571	Homo sapiens zinc finger protein 571 (ZNF571), transcript variant 2, mRNA [NM_016536]	chr19	hs|19q13.12
A_22_P00001439	0.017373178	up	1.5016356	1.5016356	0.5865347	lnc-APOBEC3F-1	LNCipedia lincRNA (lnc-APOBEC3F-1), lincRNA [lnc-APOBEC3F-1:1]	chr22	hs|22q13.1
A_32_P529488	0.017386047	up	1.301995	1.301995	0.38072395		family with sequence similarity 231, member D [Source:HGNC Symbol;Acc:HGNC:49509] [ENST00000607157]	chr1	hs|1q21.2
A_21_P0010137	0.01739649	up	1.5828198	1.5828198	0.66249704	LINC00163	Homo sapiens long intergenic non-protein coding RNA 163 (LINC00163), long non-coding RNA [NR_033840]	chr21	hs|21q22.3
A_23_P157136	0.01747057	down	1.3778135	-1.3778135	-0.46238056	SCIN	Homo sapiens scinderin (SCIN), transcript variant 2, mRNA [NM_033128]	chr7	hs|7p21.3
A_32_P50066	0.01755074	down	1.2626407	-1.2626407	-0.33644417	MAP9	Homo sapiens microtubule-associated protein 9 (MAP9), mRNA [NM_001039580]	chr4	hs|4q32.1
A_21_P0012273	0.017588649	up	1.6667105	1.6667105	0.7370035	NBEA	Homo sapiens neurobeachin (NBEA), transcript variant 1, mRNA [NM_015678]	chr13	hs|13q13.3
A_23_P59772	0.017605152	down	1.4510127	-1.4510127	-0.53706014	CLCN1	Homo sapiens chloride channel, voltage-sensitive 1 (CLCN1), transcript variant 1, mRNA [NM_000083]	chr7	hs|7q34
A_24_P94402	0.017622398	up	1.3954558	1.3954558	0.48073646	MYCN	Homo sapiens v-myc avian myelocytomatosis viral oncogene neuroblastoma derived homolog (MYCN), transcript variant 2, mRNA [NM_005378]	chr2	hs|2p24.3
A_24_P102880	0.017661521	up	1.2782296	1.2782296	0.354147	NAV1	Homo sapiens neuron navigator 1 (NAV1), transcript variant 1, mRNA [NM_020443]	chr1	hs|1q32.1
A_22_P00001133	0.017723564	up	1.4781896	1.4781896	0.5638313	lnc-ALX4-5	LNCipedia lincRNA (lnc-ALX4-5), lincRNA [lnc-ALX4-5:1]	chr11	hs|11p11.2
A_21_P0009202	0.017789364	up	1.5834687	1.5834687	0.6630883		long intergenic non-protein coding RNA 511 [Source:HGNC Symbol;Acc:HGNC:43564] [ENST00000453722]	chr17	hs|17q24.3
A_22_P00006060	0.017871287	up	1.3222252	1.3222252	0.40296793	lnc-FAM131B-1	Homo sapiens primary neuroblastoma cDNA, clone:Nbla10687, full insert sequence. [AB074268]	chr7	hs|7q34
A_23_P1292	0.017874211	down	1.3792208	-1.3792208	-0.46385348	ERCC6	Homo sapiens excision repair cross-complementation group 6 (ERCC6), mRNA [NM_000124]	chr10	hs|10q11.23
A_23_P127721	0.017899789	up	1.4002328	1.4002328	0.4856667	P2RX3	Homo sapiens purinergic receptor P2X, ligand gated ion channel, 3 (P2RX3), mRNA [NM_002559]	chr11	hs|11q12.1
A_21_P0003119	0.017913163	down	1.4577235	-1.4577235	-0.5437171	lnc-RFT1-1	LNCipedia lincRNA (lnc-RFT1-1), lincRNA [lnc-RFT1-1:1]	chr3	hs|3p21.1
A_22_P00020754	0.017967684	up	1.342062	1.342062	0.42445132	lnc-EBPL-2	Homo sapiens mRNA; cDNA DKFZp586D0924 (from clone DKFZp586D0924) [AL137645]	chr13	hs|13q14.2
A_23_P427299	0.017978685	up	1.2881762	1.2881762	0.36532992	LOC646652	PREDICTED: Homo sapiens integral membrane glycoprotein-like (LOC646652), misc_RNA [XR_427693]	chr5	hs|5p13.2
A_21_P0009735	0.017984644	up	1.5191729	1.5191729	0.6032861	LOC102723811	PREDICTED: Homo sapiens uncharacterized LOC102723811 (LOC102723811), ncRNA [XR_430169]	chr19	hs|19p13.3
A_22_P00021365	0.018044751	up	1.6201285	1.6201285	0.6961082	lnc-C9orf156-2	LNCipedia lincRNA (lnc-C9orf156-2), lincRNA [lnc-C9orf156-2:1]	chr9	hs|9q22.33
A_23_P354791	0.018064786	up	1.5149415	1.5149415	0.59926206	NAV2	Homo sapiens neuron navigator 2 (NAV2), transcript variant 1, mRNA [NM_182964]	chr11	hs|11p15.1
A_23_P309865	0.018109068	down	1.4068552	-1.4068552	-0.49247387	ZNF449	Homo sapiens zinc finger protein 449 (ZNF449), mRNA [NM_152695]	chrX	hs|Xq26.3
A_22_P00002305	0.018163214	up	1.495935	1.495935	0.5810475	MIR210	Homo sapiens microRNA 210 (MIR210), microRNA [NR_029623]	chr11	hs|11p15.5
A_23_P252052	0.018176738	up	1.3183707	1.3183707	0.3987561	FILIP1L	Homo sapiens filamin A interacting protein 1-like (FILIP1L), transcript variant 1, mRNA [NM_182909]	chr3	hs|3q12.1
A_23_P59855	0.01820181	down	1.2554655	-1.2554655	-0.3282224	ZNF138	Homo sapiens zinc finger protein 138 (ZNF138), transcript variant 1, mRNA [NM_006524]	chr7	hs|7q11.21
A_22_P00013078	0.018209977	up	1.326288	1.326288	0.40739405	LINC01089	Homo sapiens long intergenic non-protein coding RNA 1089 (LINC01089), long non-coding RNA [NR_002809]	chr12	hs|12q24.31
A_33_P3299416	0.018226566	down	1.4059262	-1.4059262	-0.49152088	GRASP	Homo sapiens GRP1 (general receptor for phosphoinositides 1)-associated scaffold protein (GRASP), transcript variant 1, mRNA [NM_181711]	chr12	hs|12q13.13
A_22_P00016131	0.018242758	up	1.5362111	1.5362111	0.6193765	ZBTB20-AS1	Homo sapiens ZBTB20 antisense RNA 1 (ZBTB20-AS1), long non-coding RNA [NR_038993]	chr3	hs|3q13.31
A_21_P0002691	0.018260187	up	1.3299477	1.3299477	0.41136953	lnc-KLF7-1	LNCipedia lincRNA (lnc-KLF7-1), lincRNA [lnc-KLF7-1:6]	chr2	hs|2q33.3
A_22_P00022679	0.018333629	up	1.2885437	1.2885437	0.36574146	lnc-CLCN6-1	Q5JZE1_HUMAN (Q5JZE1) Natriuretic peptide A, partial (25%) [THC2575820]	chr1	hs|1p36.22
A_24_P145911	0.018333776	down	1.3169141	-1.3169141	-0.39716122	TRA2B	transformer 2 beta homolog (Drosophila) [Source:HGNC Symbol;Acc:HGNC:10781] [ENST00000342294]	chr3	hs|3q27.2
A_33_P3368358	0.0183846	up	1.3036667	1.3036667	0.38257506	NEDD9	Homo sapiens neural precursor cell expressed, developmentally down-regulated 9 (NEDD9), transcript variant 2, mRNA [NM_182966]	chr6	hs|6p24.2
A_24_P339071	0.018394811	up	1.2306046	1.2306046	0.29936734	CDR2	Homo sapiens cerebellar degeneration-related protein 2, 62kDa (CDR2), mRNA [NM_001802]	chr16	hs|16p12.2
A_24_P331560	0.018407894	up	1.3958224	1.3958224	0.4811154	STS	Homo sapiens steroid sulfatase (microsomal), isozyme S (STS), mRNA [NM_000351]	chrX	hs|Xp22.31
A_19_P00316156	0.018412728	down	1.3866515	-1.3866515	-0.47160527	LOC101928673	Homo sapiens uncharacterized LOC101928673 (LOC101928673), long non-coding RNA [NR_125960]	chr1	hs|1q25.1
A_33_P3311498	0.018419676	down	1.3233694	-1.3233694	-0.4042158	TRHDE-AS1	Homo sapiens TRHDE antisense RNA 1 (TRHDE-AS1), transcript variant 1, long non-coding RNA [NR_026837]	chr12	hs|12q21.1
A_33_P3399474	0.018442908	up	1.485034	1.485034	0.57049596		ARP3_BOVIN (P61157) Actin-like protein 3 (Actin-related protein 3) (Actin-2), partial (58%) [THC2499666]	chr2	hs|2q14.1
A_22_P00007271	0.018499412	up	1.388941	1.388941	0.47398537	LEPREL2	Homo sapiens leprecan-like 2 (LEPREL2), mRNA [NM_014262]	chr12	hs|12p13.31
A_33_P3351999	0.01851017	up	1.4733964	1.4733964	0.5591456		XM_363028 predicted protein {Magnaporthe grisea 70-15} (exp=0; wgp=1; cg=0), partial (4%) [THC2642375]	chr14	hs|14q22.1
A_24_P68908	0.01872255	up	1.444849	1.444849	0.5309187	LOC344887	Homo sapiens NmrA-like family domain containing 1 pseudogene (LOC344887), non-coding RNA [NR_033752]	chr3	hs|3q27.2
A_22_P00018339	0.018730573	up	1.6189315	1.6189315	0.69504195	lnc-ZPLD1-1	LNCipedia lincRNA (lnc-ZPLD1-1), lincRNA [lnc-ZPLD1-1:1]	chr3	hs|3q12.3
A_21_P0013552	0.018752154	up	1.8055086	1.8055086	0.8524053	XLOC_l2_014697	BROAD Institute lincRNA (XLOC_l2_014697), lincRNA [TCONS_l2_00028611]	chr9	hs|9p24.1
A_23_P85716	0.018778386	down	1.393371	-1.393371	-0.47857943	FCGR2A	Homo sapiens Fc fragment of IgG, low affinity IIa, receptor (CD32) (FCGR2A), transcript variant 2, mRNA [NM_021642]	chr1	hs|1q23.3
A_21_P0005387	0.018815838	up	2.1534193	2.1534193	1.1066293	lnc-ZNF727-3	DB341740 TESTI4 Homo sapiens cDNA clone TESTI4046631 3', mRNA sequence [DB341740]	chr7	hs|7q11.21
A_22_P00017650	0.018859085	up	2.053565	2.053565	1.0381306	lnc-WRAP73-1	LNCipedia lincRNA (lnc-WRAP73-1), lincRNA [lnc-WRAP73-1:2]	chr1	hs|1p36.32
A_33_P3388006	0.018901078	down	1.4153191	-1.4153191	-0.50112736	SPICE1	Homo sapiens spindle and centriole associated protein 1 (SPICE1), mRNA [NM_144718]	chr3	hs|3q13.2
A_24_P532180	0.018904857	down	1.3351427	-1.3351427	-0.41699398	LOC90246	Homo sapiens uncharacterized LOC90246 (LOC90246), long non-coding RNA [NR_026954]	chr3	hs|3q21.3
A_21_P0014694	0.018925617	up	1.2910604	1.2910604	0.36855656	LOC101929910	PREDICTED: Homo sapiens nuclear pore complex-interacting protein family member B4-like (LOC101929910), misc_RNA [XR_433240]	chr16	hs|16p11.2
A_24_P334130	0.018981732	up	1.3314241	1.3314241	0.41297022	FN1	Homo sapiens fibronectin 1 (FN1), transcript variant 7, mRNA [NM_054034]	chr2	hs|2q35
A_22_P00004436	0.01900104	up	1.5948831	1.5948831	0.67345065		Homo sapiens cDNA FLJ32508 fis, clone SMINT1000051. [AK057070]	chr17	hs|17p12
A_23_P201551	0.019135688	down	1.4134871	-1.4134871	-0.4992587	VAV3	Homo sapiens vav 3 guanine nucleotide exchange factor (VAV3), transcript variant 1, mRNA [NM_006113]	chr1	hs|1p13.3
A_33_P3389298	0.01915925	down	1.2881731	-1.2881731	-0.36532643	ZNF30	Homo sapiens zinc finger protein 30 (ZNF30), transcript variant 1, mRNA [NM_001099438]	chr19	hs|19q13.11
A_24_P117029	0.019223517	up	1.250135	1.250135	0.32208383	LDLR	Homo sapiens low density lipoprotein receptor (LDLR), transcript variant 1, mRNA [NM_000527]	chr19	hs|19p13.2
A_33_P3272080	0.019243892	up	1.2486178	1.2486178	0.3203319	QRFP	pyroglutamylated RFamide peptide [Source:HGNC Symbol;Acc:HGNC:29982] [ENST00000623824]	chr9	hs|9q34.12
A_22_P00001177	0.019282157	up	1.7004802	1.7004802	0.7659422		Q6NT14_HUMAN (Q6NT14) ZNF80 protein (Fragment), partial (10%) [THC2685181]	chr14	hs|14q24.3
A_21_P0002506	0.019282311	up	1.5694158	1.5694158	0.6502276	lnc-TMEM163-1	LNCipedia lincRNA (lnc-TMEM163-1), lincRNA [lnc-TMEM163-1:1]	chr2	hs|2q21.2
A_23_P16866	0.019292464	down	1.370618	-1.370618	-0.4548265	VIL1	Homo sapiens villin 1 (VIL1), mRNA [NM_007127]	chr2	hs|2q35
A_23_P162300	0.019336486	down	1.2714466	-1.2714466	-0.34647086	IRAK3	Homo sapiens interleukin-1 receptor-associated kinase 3 (IRAK3), transcript variant 1, mRNA [NM_007199]	chr12	hs|12q14.3
A_22_P00024628	0.019370565	up	1.4838126	1.4838126	0.5693089		602599163F1 NIH_MGC_87 Homo sapiens cDNA clone IMAGE:4708023 5', mRNA sequence [BG576820]	chr6	hs|6p24.3
A_21_P0013228	0.019405838	up	1.2460558	1.2460558	0.31736872	INTS4	integrator complex subunit 4 [Source:HGNC Symbol;Acc:HGNC:25048] [ENST00000525931]	chr11	hs|11q14.1
A_33_P3362806	0.019406494	up	1.3504876	1.3504876	0.43348038	GRIPAP1	GRIP1 associated protein 1 [Source:HGNC Symbol;Acc:HGNC:18706] [ENST00000488361]	chrX	hs|Xp11.23
A_21_P0006370	0.019450592	up	1.2773272	1.2773272	0.3531281	lnc-RABGAP1-1	Q86TS6_HUMAN (Q86TS6) Full-length cDNA 5-PRIME end of clone CS0CAP004YO05 of Thymus of Homo sapiens (human) (Fragment), partial (13%) [THC2506250]	chr9	hs|9q33.2
A_33_P3424507	0.019453695	down	1.2905661	-1.2905661	-0.36800402	OR51F1	Homo sapiens olfactory receptor, family 51, subfamily F, member 1 (gene/pseudogene) (OR51F1), mRNA [NM_001004752]	chr11	hs|11p15.4
A_33_P3403048	0.019466728	up	1.2843525	1.2843525	0.36104125		Homo sapiens cDNA FLJ52225 complete cds, moderately similar to S-adenosylmethionine synthetase isoform type-2 (EC 2.5.1.6). [AK294208]	chr2	hs|2p11.2
A_33_P3265159	0.019508356	up	1.4725958	1.4725958	0.5583615	GAPVD1	Homo sapiens cDNA clone IMAGE:5203707, containing frame-shift errors. [BC110990]	chr9	hs|9q33.3
A_22_P00014877	0.01951581	up	1.660908	1.660908	0.73197216	lnc-SLC6A4-1	LNCipedia lincRNA (lnc-SLC6A4-1), lincRNA [lnc-SLC6A4-1:1]	chr17	hs|17q11.2
A_32_P216872	0.019558374	up	1.4188796	1.4188796	0.5047522	PDXDC2P	Homo sapiens mRNA; cDNA DKFZp686B0962 (from clone DKFZp686B0962). [BX647358]	chr16	hs|16q22.1
A_23_P99226	0.019559894	down	1.4028721	-1.4028721	-0.48838347	SIRT4	Homo sapiens sirtuin 4 (SIRT4), mRNA [NM_012240]	chr12	hs|12q24.31
A_23_P59294	0.01957928	up	1.4494708	1.4494708	0.5355262	RREB1	Homo sapiens ras responsive element binding protein 1 (RREB1), transcript variant 1, mRNA [NM_001003699]	chr6	hs|6p24.3
A_23_P48327	0.019584205	up	1.5226971	1.5226971	0.60662895	KCTD4	Homo sapiens potassium channel tetramerization domain containing 4 (KCTD4), mRNA [NM_198404]	chr13	hs|13q14.12
A_33_P3234020	0.019667646	down	1.4664738	-1.4664738	-0.5523513	IGDCC3	Homo sapiens immunoglobulin superfamily, DCC subclass, member 3 (IGDCC3), mRNA [NM_004884]	chr15	hs|15q22.31
A_33_P3230269	0.01972178	down	1.2880131	-1.2880131	-0.36514726	GRHL1	Homo sapiens grainyhead-like 1 (Drosophila) (GRHL1), mRNA [NM_198182]	chr2	hs|2p25.1
A_33_P3280729	0.019732505	up	1.2999446	1.2999446	0.37845019	SHISA9	Homo sapiens shisa family member 9 (SHISA9), transcript variant 1, mRNA [NM_001145204]	chr16	hs|16p13.12
A_33_P3520738	0.019758552	up	1.7133411	1.7133411	0.7768124	LOC100289650	Homo sapiens uncharacterized LOC100289650 (LOC100289650), long non-coding RNA [NR_036584]	chr19	hs|19q13.2
A_24_P242646	0.019781103	down	1.2514659	-1.2514659	-0.323619	CTSS	Homo sapiens cathepsin S (CTSS), transcript variant 1, mRNA [NM_004079]	chr1	hs|1q21.3
A_23_P110052	0.019831423	down	1.3672858	-1.3672858	-0.45131487	FOXL2	Homo sapiens forkhead box L2 (FOXL2), mRNA [NM_023067]	chr3	hs|3q22.3
A_23_P46894	0.019853724	up	1.8582628	1.8582628	0.8939545	CHAT	Homo sapiens choline O-acetyltransferase (CHAT), transcript variant M, mRNA [NM_020549]	chr10	hs|10q11.23
A_21_P0013580	0.019928716	up	1.2799132	1.2799132	0.35604596	LOC102725126	PREDICTED: Homo sapiens uncharacterized LOC102725126 (LOC102725126), transcript variant X7, ncRNA [XR_432424]	chr9	hs|9q21.11
A_22_P00017841	0.020007744	up	1.3451445	1.3451445	0.42776117	MATN1-AS1	Homo sapiens MATN1 antisense RNA 1 (MATN1-AS1), long non-coding RNA [NR_034182]	chr1	hs|1p35.2
A_21_P0009134	0.020011725	up	1.704616	1.704616	0.76944673	lnc-CLEC18B-1	LNCipedia lincRNA (lnc-CLEC18B-1), lincRNA [lnc-CLEC18B-1:1]	chr16	hs|16q23.1
A_23_P393401	0.020045774	up	1.4589996	1.4589996	0.5449795	PDXDC2P	Homo sapiens pyridoxal-dependent decarboxylase domain containing 2, pseudogene (PDXDC2P), non-coding RNA [NR_003610]	chr16	hs|16q22.1
A_23_P145024	0.020051386	up	1.3055383	1.3055383	0.38464478	ADRB2	Homo sapiens adrenoceptor beta 2, surface (ADRB2), mRNA [NM_000024]	chr5	hs|5q32
A_24_P38572	0.020110432	up	1.3268136	1.3268136	0.4079657	NOL6	Homo sapiens nucleolar protein 6 (RNA-associated) (NOL6), transcript variant alpha, mRNA [NM_022917]	chr9	hs|9p13.3
A_21_P0010944	0.020118307	up	1.3756748	1.3756748	0.4601395	XLOC_l2_001953	BROAD Institute lincRNA (XLOC_l2_001953), lincRNA [TCONS_l2_00004169]	chr10	hs|10q11.22
A_22_P00008919	0.020121228	down	1.4428358	-1.4428358	-0.5289071			chr1	hs|1q43
A_24_P336577	0.020131534	down	1.2942921	-1.2942921	-0.37216324	FAM212B	Homo sapiens family with sequence similarity 212, member B (FAM212B), transcript variant 1, mRNA [NM_019099]	chr1	hs|1p13.2
A_33_P3227320	0.020143023	down	1.3295001	-1.3295001	-0.41088384	MIER3	Homo sapiens mesoderm induction early response 1, family member 3 (MIER3), transcript variant 1, mRNA [NM_001297598]	chr5	hs|5q11.2
A_33_P3257155	0.020213414	down	1.6814592	-1.6814592	-0.7497138	SMAP1	small ArfGAP 1 [Source:HGNC Symbol;Acc:HGNC:19651] [ENST00000439432]	chr6	hs|6q13
A_24_P25544	0.020323811	up	2.382499	2.382499	1.2524756	GDNF	Homo sapiens glial cell derived neurotrophic factor (GDNF), transcript variant 1, mRNA [NM_000514]	chr5	hs|5p13.2
A_21_P0000928	0.020331608	down	1.5520861	-1.5520861	-0.6342086	LOC115110	Homo sapiens uncharacterized LOC115110 (LOC115110), long non-coding RNA [NR_037844]	chr1	hs|1p36.32
A_33_P3271684	0.020417785	up	1.5254363	1.5254363	0.60922194	TMEM236	Homo sapiens transmembrane protein 236 (TMEM236), mRNA [NM_001098844]	chr10	hs|10p12.33
A_22_P00018002	0.020419123	up	1.3676244	1.3676244	0.45167208	lnc-ZNF135-1	LNCipedia lincRNA (lnc-ZNF135-1), lincRNA [lnc-ZNF135-1:1]	chr19	hs|19q13.43
A_33_P3881812	0.020464797	up	1.5980028	1.5980028	0.67626995	IRGM	immunity-related GTPase family, M [Source:HGNC Symbol;Acc:HGNC:29597] [ENST00000520549]	chr5	hs|5q33.1
A_33_P3252177	0.020518223	up	1.2628139	1.2628139	0.33664206	EID2B	EP300 interacting inhibitor of differentiation 2B [Source:HGNC Symbol;Acc:HGNC:26796] [ENST00000326282]	chr19	hs|19q13.2
A_33_P3365710	0.020563511	up	1.5607483	1.5607483	0.6422379	ATP6V0D1	ATPase, H+ transporting, lysosomal 38kDa, V0 subunit d1 [Source:HGNC Symbol;Acc:HGNC:13724] [ENST00000568298]	chr16	hs|16q22.1
A_23_P209538	0.020566706	up	1.2637998	1.2637998	0.33776793	KANSL3	Homo sapiens KAT8 regulatory NSL complex subunit 3 (KANSL3), transcript variant 1, mRNA [NM_001115016]	chr2	hs|2q11.2
A_33_P3416142	0.020621184	up	1.4795365	1.4795365	0.5651453	MIR181A1HG	MIR181A1 host gene (non-protein coding) [Source:HGNC Symbol;Acc:HGNC:48659] [ENST00000436880]	chr1	hs|1q32.1
A_33_P3272921	0.020632826	down	1.3234649	-1.3234649	-0.40431988	ARID3A	Homo sapiens AT rich interactive domain 3A (BRIGHT-like) (ARID3A), mRNA [NM_005224]	chr19	hs|19p13.3
A_32_P87568	0.020667708	up	1.2305843	1.2305843	0.29934344	ENAH	Homo sapiens enabled homolog (Drosophila) (ENAH), transcript variant 1, mRNA [NM_001008493]	chr1	hs|1q42.12
A_21_P0006912	0.020672256	up	1.4582429	1.4582429	0.54423106	lnc-SMC3-1	LNCipedia lincRNA (lnc-SMC3-1), lincRNA [lnc-SMC3-1:2]	chr10	hs|10q25.2
A_33_P3352522	0.020746954	up	1.3414487	1.3414487	0.42379183	GAS6-AS1	Homo sapiens cDNA FLJ35543 fis, clone SPLEN2002957. [AK092862]	chr13	hs|13q34
A_33_P3285391	0.020749679	up	1.3796444	1.3796444	0.46429646		Homo sapiens cDNA: FLJ21394 fis, clone COL03536. [AK025047]	chr3	hs|3q13.2
A_23_P134744	0.02080631	down	1.3211616	-1.3211616	-0.40180698	RNF122	Homo sapiens ring finger protein 122 (RNF122), mRNA [NM_024787]	chr8	hs|8p12
A_33_P3381458	0.020879835	up	1.7098393	1.7098393	0.77386075		Homo sapiens cDNA FLJ36836 fis, clone ASTRO2011149. [AK094155]	chr1	hs|1p36.33
A_33_P3263287	0.020882599	up	1.301915	1.301915	0.38063532	LOC100129111	Homo sapiens cDNA FLJ44947 fis, clone BRAMY4001913. [AK126895]	chr11	hs|11p15.4
A_22_P00004671	0.020886878	up	1.55354	1.55354	0.6355594			chr16	hs|16p11.2
A_33_P3369854	0.020900235	down	1.3141341	-1.3141341	-0.39411253	DNAJB13	Homo sapiens DnaJ (Hsp40) homolog, subfamily B, member 13 (DNAJB13), mRNA [NM_153614]	chr11	hs|11q13.4
A_21_P0000145	0.02090299	down	1.3031105	-1.3031105	-0.3819594	TMEM56-RWDD3	Homo sapiens TMEM56-RWDD3 readthrough (TMEM56-RWDD3), mRNA [NM_001199691]	chr1	hs|1p21.3
A_21_P0005759	0.02095287	up	1.4555864	1.4555864	0.5416005	lnc-FER1L6-1	LNCipedia lincRNA (lnc-FER1L6-1), lincRNA [lnc-FER1L6-1:2]	chr8	hs|8q24.13
A_22_P00014437	0.020973125	down	1.316182	-1.316182	-0.396359			chr12	hs|12q24.12
A_22_P00012482	0.021008499	up	1.2690892	1.2690892	0.34379348	LOC100506368	Homo sapiens uncharacterized LOC100506368 (LOC100506368), long non-coding RNA [NR_038905]	chr11	hs|11q14.2
A_33_P3234855	0.02101292	up	1.3433032	1.3433032	0.42578498	UTRN	Homo sapiens utrophin (UTRN), mRNA [NM_007124]	chr6	hs|6q24.2
A_32_P183918	0.021023365	up	1.3864187	1.3864187	0.471363	SERPINB9P1	Homo sapiens serpin peptidase inhibitor, clade B (ovalbumin), member 9, pseudogene 1 (SERPINB9P1), non-coding RNA [NR_033851]	chr6	hs|6p25.2
A_24_P298013	0.021056898	up	1.431021	1.431021	0.5170448	GTPBP2	Homo sapiens GTP binding protein 2 (GTPBP2), transcript variant 1, mRNA [NM_019096]	chr6	hs|6p21.1
A_33_P3313622	0.021100314	up	1.2866178	1.2866178	0.3635835	MIR17HG	Homo sapiens miR-17-92 cluster host gene (non-protein coding) (MIR17HG), transcript variant 1, long non-coding RNA [NR_027350]	chr13	hs|13q31.3
A_33_P3802558	0.02114806	up	1.2843136	1.2843136	0.36099747		Homo sapiens cDNA clone IMAGE:4647464. [BC015643]	chr7	hs|7q11.21
A_33_P3261695	0.021177305	up	1.7033066	1.7033066	0.7683381	TEX22	Homo sapiens testis expressed 22 (TEX22), mRNA [NM_001195082]	chr14	hs|14q32.33
A_33_P3267760	0.021177515	up	1.5447084	1.5447084	0.6273345	BCOR	BCL6 corepressor [Source:HGNC Symbol;Acc:HGNC:20893] [ENST00000378463]	chrX	hs|Xp11.4
A_21_P0011707	0.021187885	up	1.5054951	1.5054951	0.590238	XLOC_l2_006797	BROAD Institute lincRNA (XLOC_l2_006797), lincRNA [TCONS_l2_00012657]	chr19	hs|19q13.41
A_23_P134419	0.021189531	up	1.2361625	1.2361625	0.30586845	ZP3	Homo sapiens zona pellucida glycoprotein 3 (sperm receptor) (ZP3), transcript variant 2, mRNA [NM_007155]	chr7	hs|7q11.23
A_33_P3293138	0.021224452	down	1.3661048	-1.3661048	-0.4500682			chr17	hs|17q11.1
A_22_P00005663	0.02125701	up	1.3043704	1.3043704	0.38335362	LOC102724671	PREDICTED: Homo sapiens uncharacterized LOC102724671 (LOC102724671), ncRNA [XR_424164]	chr10	hs|10q26.11
A_22_P00013494	0.021272408	down	1.2609409	-1.2609409	-0.33450067		DB028566 TESTI2 Homo sapiens cDNA clone TESTI2011495 5', mRNA sequence [DB028566]	chr8	hs|8q11.1
A_23_P215435	0.021279698	up	1.393417	1.393417	0.47862706	POM121	Homo sapiens POM121 transmembrane nucleoporin (POM121), transcript variant 1, mRNA [NM_001257190]	chr7	hs|7q11.23
A_21_P0010486	0.021298727	down	1.572339	-1.572339	-0.6529123	XLOC_014484	BROAD Institute lincRNA (XLOC_014484), lincRNA [TCONS_00030000]	chr6	hs|6p21.32
A_23_P202837	0.02130584	up	1.4190865	1.4190865	0.5049625	CCND1	Homo sapiens cyclin D1 (CCND1), mRNA [NM_053056]	chr11	hs|11q13.3
A_23_P341532	0.021383457	down	1.2900076	-1.2900076	-0.36737955	SETDB2	Homo sapiens SET domain, bifurcated 2 (SETDB2), transcript variant 1, mRNA [NM_031915]	chr13	hs|13q14.2
A_21_P0003067	0.02140404	up	1.2993351	1.2993351	0.37777358	lnc-ATP11B-1	LNCipedia lincRNA (lnc-ATP11B-1), lincRNA [lnc-ATP11B-1:1]	chr3	hs|3q26.33
A_24_P418203	0.021444533	up	1.5142841	1.5142841	0.5986359	CNTNAP3	Homo sapiens contactin associated protein-like 3 (CNTNAP3), mRNA [NM_033655]	chr9	hs|9p13.1
A_33_P3276112	0.021449124	up	1.632036	1.632036	0.70667285	lnc-CTD-2517M22.14.1-1	Homo sapiens cDNA FLJ44789 fis, clone BRACE3038760. [AK126743]	chr8	hs|8q24.3
A_33_P3281358	0.021465853	up	1.267908	1.267908	0.34245002	ARF3	ADP-ribosylation factor 3 [Source:HGNC Symbol;Acc:HGNC:654] [ENST00000472621]	chr12	hs|12q13.12
A_33_P3286334	0.021497155	up	1.3851061	1.3851061	0.46999648	SH3BP1	Homo sapiens SH3-domain binding protein 1 (SH3BP1), mRNA [NM_018957]	chr22	hs|22q13.1
A_33_P3222698	0.021604609	down	1.4188461	-1.4188461	-0.5047181	ZNF197	Homo sapiens zinc finger protein 197 (ZNF197), transcript variant 1, mRNA [NM_006991]	chr3	hs|3p21.31
A_21_P0005130	0.02160935	up	1.4565501	1.4565501	0.54255533	lnc-TRMT11-1	LNCipedia lincRNA (lnc-TRMT11-1), lincRNA [lnc-TRMT11-1:1]	chr6	hs|6q22.32
A_33_P3299042	0.021676548	up	1.710996	1.710996	0.7748364			chr15	hs|15q11.2
A_33_P3415207	0.021677116	up	1.333319	1.333319	0.41502193	MPV17	MpV17 mitochondrial inner membrane protein [Source:HGNC Symbol;Acc:HGNC:7224] [ENST00000616707]	chr2	hs|2p23.3
A_23_P110184	0.0217239	up	1.2945231	1.2945231	0.37242073	MSMO1	Homo sapiens methylsterol monooxygenase 1 (MSMO1), transcript variant 1, mRNA [NM_006745]	chr4	hs|4q32.3
A_23_P323180	0.021746462	down	1.335392	-1.335392	-0.4172633	HOXD3	Homo sapiens homeobox D3 (HOXD3), mRNA [NM_006898]	chr2	hs|2q31.1
A_23_P352389	0.021772686	up	1.4312125	1.4312125	0.5172379	SPATA32	Homo sapiens spermatogenesis associated 32 (SPATA32), mRNA [NM_152343]	chr17	hs|17q21.31
A_21_P0002762	0.021778047	up	1.5437111	1.5437111	0.62640274		Homo sapiens hypothetical LOC152225, mRNA (cDNA clone IMAGE:9052407). [BC143890]	chr3	hs|3q12.3
A_22_P00013163	0.021839153	up	1.4740053	1.4740053	0.55974174	lnc-RNF113B-2	Q8NM35_CORGL (Q8NM35) Predicted epimerase, PhzC/PhzF homolog, partial (6%) [THC2590035]	chr13	hs|13q32.2
A_33_P3392740	0.021879965	up	1.4328487	1.4328487	0.51888627	ATOH8	Homo sapiens mRNA; cDNA DKFZp761E2117 (from clone DKFZp761E2117). [AL831857]	chr2	hs|2p11.2
A_22_P00009302	0.021892285	up	1.8436472	1.8436472	0.88256264			chr17	hs|17q12
A_23_P251937	0.021911642	down	1.2252754	-1.2252754	-0.29310605	CPEB4	Homo sapiens cytoplasmic polyadenylation element binding protein 4 (CPEB4), mRNA [NM_030627]	chr5	hs|5q35.2
A_24_P149704	0.021917276	up	1.5015125	1.5015125	0.5864165	DAB2IP	Homo sapiens DAB2 interacting protein (DAB2IP), transcript variant 2, mRNA [NM_138709]	chr9	hs|9q33.2
A_33_P3414122	0.021928817	down	1.2227213	-1.2227213	-0.29009566	ZNF260	Homo sapiens zinc finger protein 260 (ZNF260), transcript variant 1, mRNA [NM_001012756]	chr19	hs|19q13.12
A_21_P0010222	0.021931024	down	1.4380946	-1.4380946	-0.5241586	lnc-USP25-1	LNCipedia lincRNA (lnc-USP25-1), lincRNA [lnc-USP25-1:1]	chr21	hs|21q21.1
A_33_P3373765	0.022009153	up	1.3241209	1.3241209	0.40503484	DRD4	Homo sapiens dopamine receptor D4 (DRD4), mRNA [NM_000797]	chr11	hs|11p15.5
A_21_P0011461	0.022026718	up	1.3154165	1.3154165	0.3955196	XLOC_l2_005438	BROAD Institute lincRNA (XLOC_l2_005438), lincRNA [TCONS_l2_00010087]	chr16	hs|16p11.2
A_23_P307310	0.022033544	up	1.5607334	1.5607334	0.64222413	ACAN	Homo sapiens aggrecan (ACAN), transcript variant 2, mRNA [NM_013227]	chr15	hs|15q26.1
A_23_P106602	0.022041425	up	1.2243333	1.2243333	0.29199633	CRISPLD2	Homo sapiens cysteine-rich secretory protein LCCL domain containing 2 (CRISPLD2), mRNA [NM_031476]	chr16	hs|16q24.1
A_33_P3235029	0.022095393	up	1.2155288	1.2155288	0.2815841		MGC3.5.1.2.1.H09.F.1 NIH_MGC_331 Homo sapiens cDNA clone MGC3.5.1.2.1.H09, mRNA sequence [DR731407]	chr14	hs|14q11.2
A_33_P3288384	0.022124775	up	1.2697036	1.2697036	0.34449178	PSMA1	Homo sapiens proteasome (prosome, macropain) subunit, alpha type, 1 (PSMA1), transcript variant 3, mRNA [NM_001143937]	chr11	hs|11p15.2
A_21_P0004970	0.022299083	up	2.3493006	2.3493006	1.2322314	lnc-TTLL2-1	LNCipedia lincRNA (lnc-TTLL2-1), lincRNA [lnc-TTLL2-1:1]	chr6	hs|6q27
A_22_P00016181	0.02240262	up	1.3690519	1.3690519	0.45317715			chr15	hs|15q23
A_21_P0003389	0.022433886	up	1.3999933	1.3999933	0.48541993			chr4	hs|4q26
A_21_P0003074	0.02248001	up	1.6778183	1.6778183	0.7465865	lnc-C3orf65-2	LNCipedia lincRNA (lnc-C3orf65-2), lincRNA [lnc-C3orf65-2:1]	chr3	hs|3q27.2
A_21_P0001002	0.022500336	up	1.2959229	1.2959229	0.37397987	SLC16A1-AS1	Homo sapiens SLC16A1 antisense RNA 1 (SLC16A1-AS1), transcript variant 2, long non-coding RNA [NR_103744]	chr1	hs|1p13.2
A_23_P142174	0.022502618	down	1.3432598	-1.3432598	-0.42573836	FOXA3	Homo sapiens forkhead box A3 (FOXA3), mRNA [NM_004497]	chr19	hs|19q13.32
A_21_P0011423	0.02251828	up	2.6722858	2.6722858	1.4180743	XLOC_l2_005175	BROAD Institute lincRNA (XLOC_l2_005175), lincRNA [TCONS_l2_00009664]	chr16	hs|16p11.2
A_21_P0007374	0.022642387	up	1.4200412	1.4200412	0.5059328	lnc-PRKRIR-1	Homo sapiens cDNA FLJ30156 fis, clone BRACE2000487. [AK054718]	chr11	hs|11q13.5
A_19_P00809029	0.02267509	up	1.4066304	1.4066304	0.4922433	GGACT	Homo sapiens gamma-glutamylamine cyclotransferase (GGACT), transcript variant 2, mRNA [NM_001195087]	chr13	hs|13q32.3
A_23_P354591	0.022722533	up	2.5384262	2.5384262	1.3439343	MVB12B	Homo sapiens multivesicular body subunit 12B (MVB12B), transcript variant 1, mRNA [NM_033446]	chr9	hs|9q33.3
A_21_P0012461	0.02273508	up	1.355154	1.355154	0.43845683	XLOC_l2_010348	BROAD Institute lincRNA (XLOC_l2_010348), lincRNA [TCONS_l2_00019530]	chr3	hs|3q21.3
A_22_P00011019	0.02277866	up	2.643185	2.643185	1.4022774	lnc-NT5C-1	xq64h07.x1 NCI_CGAP_HN9 Homo sapiens cDNA clone IMAGE:2755453 3' similar to contains Alu repetitive element;contains element PTR5 PTR5 repetitive element ;, mRNA sequence [AW262356]	chr17	hs|17q25.1
A_33_P3370634	0.022791324	up	1.2697593	1.2697593	0.34455502	CNIH1	cornichon family AMPA receptor auxiliary protein 1 [Source:HGNC Symbol;Acc:HGNC:19431] [ENST00000557659]	chr14	hs|14q22.2
A_23_P300781	0.02279749	down	1.2597132	-1.2597132	-0.33309528	CNOT4	Homo sapiens CCR4-NOT transcription complex, subunit 4 (CNOT4), transcript variant 1, mRNA [NM_013316]	chr7	hs|7q33
A_24_P167614	0.022927232	down	1.2698892	-1.2698892	-0.34470266	INTS6	Homo sapiens integrator complex subunit 6 (INTS6), transcript variant 1, mRNA [NM_012141]	chr13	hs|13q14.3
A_21_P0013414	0.022953356	down	1.495467	-1.495467	-0.580596	LOC101927630	Homo sapiens uncharacterized LOC101927630 (LOC101927630), long non-coding RNA [NR_110013]	chr7	hs|7p21.1
A_21_P0014146	0.023017207	up	1.2143054	1.2143054	0.2801313	lnc-RASA1-5	xm63e11.x1 NCI_CGAP_GC6 Homo sapiens cDNA clone IMAGE:2688908 3', mRNA sequence [AW274973]	chr5	hs|5q14.3
A_33_P3829391	0.023032177	up	1.2626916	1.2626916	0.33650234	LOC641510	Homo sapiens, mRNA (cDNA clone IMAGE:4713722). [BC030809]	chr4	hs|4q13.3
A_33_P3211513	0.02303687	up	1.2259908	1.2259908	0.2939481	CLK1	Homo sapiens CDC-like kinase 1 (CLK1), transcript variant 2, mRNA [NM_001162407]	chr2	hs|2q33.1
A_21_P0000236	0.023055743	down	1.3157234	-1.3157234	-0.39585623	SNORA64	Homo sapiens small nucleolar RNA, H/ACA box 64 (SNORA64), small nucleolar RNA [NR_002326]	chr16	hs|16p13.3
A_33_P3263432	0.023058543	up	1.3828741	1.3828741	0.46766984	ITGA10	Homo sapiens integrin, alpha 10 (ITGA10), transcript variant 1, mRNA [NM_003637]	chr1	hs|1q21.1
A_33_P3380762	0.023066664	up	1.5550687	1.5550687	0.6369783	HSD52	Homo sapiens uncharacterized LOC729467 (HSD52), long non-coding RNA [NR_027120]	chr1	hs|1p32.1
A_24_P14260	0.023075853	down	1.237859	-1.237859	-0.307847	CARD8	Homo sapiens caspase recruitment domain family, member 8 (CARD8), transcript variant 2, mRNA [NM_014959]	chr19	hs|19q13.33
A_23_P380951	0.023094727	down	1.4622602	-1.4622602	-0.5482001	ZNF420	Homo sapiens zinc finger protein 420 (ZNF420), mRNA [NM_144689]	chr19	hs|19q13.12
A_22_P00004594	0.023107555	up	1.5190758	1.5190758	0.6031938			chr8	hs|8p21.3
A_24_P410610	0.023170678	down	1.2689106	-1.2689106	-0.34359047	DPYD	Homo sapiens dihydropyrimidine dehydrogenase (DPYD), transcript variant 2, mRNA [NM_001160301]	chr1	hs|1p21.3
A_22_P00012502	0.02317854	up	1.332215	1.332215	0.41382688	lnc-PSD4-1	LNCipedia lincRNA (lnc-PSD4-1), lincRNA [lnc-PSD4-1:14]	chr2	hs|2q13
A_23_P304279	0.023189051	up	1.3006222	1.3006222	0.37920198	CHRNE	Homo sapiens cholinergic receptor, nicotinic, epsilon (muscle) (CHRNE), mRNA [NM_000080]	chr17	hs|17p13.2
A_24_P175427	0.023212856	up	1.3467454	1.3467454	0.4294771	MRRF	Homo sapiens mitochondrial ribosome recycling factor (MRRF), transcript variant 2, mRNA [NM_199177]	chr9	hs|9q33.2
A_24_P416346	0.02324198	up	1.4412038	1.4412038	0.52727437	ETV4	Homo sapiens ets variant 4 (ETV4), transcript variant 2, mRNA [NM_001079675]	chr17	hs|17q21.31
A_33_P3380797	0.023285827	up	1.344306	1.344306	0.42686155	FGF3	Homo sapiens fibroblast growth factor 3 (FGF3), mRNA [NM_005247]	chr11	hs|11q13.3
A_23_P3602	0.023301816	down	1.4108311	-1.4108311	-0.49654528	NUDT7	Homo sapiens nudix (nucleoside diphosphate linked moiety X)-type motif 7 (NUDT7), transcript variant 3, mRNA [NM_001243657]	chr16	hs|16q23.1
A_33_P3308949	0.023355933	down	1.2443148	-1.2443148	-0.31535152	DBT	Homo sapiens dihydrolipoamide branched chain transacylase E2 (DBT), mRNA [NM_001918]	chr1	hs|1p21.2
A_24_P723735	0.02338128	up	1.4722296	1.4722296	0.55800265		zinc finger protein 720 pseudogene 1 [Source:HGNC Symbol;Acc:HGNC:34505] [ENST00000562403]	chr16	hs|16p11.2
A_23_P87879	0.023381835	up	1.5525227	1.5525227	0.6346143	CD69	Homo sapiens CD69 molecule (CD69), mRNA [NM_001781]	chr12	hs|12p13.31
A_33_P3282202	0.023394765	up	1.3864588	1.3864588	0.4714047		Homo sapiens cDNA FLJ42047 fis, clone SPLEN2041645. [AK124041]	chr5	hs|5q35.1
A_33_P3391536	0.023440644	up	1.2401356	1.2401356	0.31049782			chr7	hs|7p15.2
A_21_P0013150	0.023454808	down	1.349984	-1.349984	-0.43294236	LOC100422737		chr6	hs|6q21
A_33_P3330990	0.023543073	up	1.4824492	1.4824492	0.5679826		qg72g05.x1 Soares_NFL_T_GBC_S1 Homo sapiens cDNA clone IMAGE:1840760 3' similar to gb:X07862 Human mRNA for protamine 2 (HUMAN);, mRNA sequence [AI218952]	chr2	hs|2p11.1
A_33_P3266520	0.02355494	up	1.2564272	1.2564272	0.32932705	SPPL2B	Homo sapiens signal peptide peptidase like 2B (SPPL2B), transcript variant 2, mRNA [NM_152988]	chr19	hs|19p13.3
A_23_P432005	0.02359729	up	1.5105568	1.5105568	0.59508044	TEX37	Homo sapiens testis expressed 37 (TEX37), mRNA [NM_152670]	chr2	hs|2p11.2
A_23_P200838	0.023598958	down	1.2474108	-1.2474108	-0.31893662	KMO	Homo sapiens kynurenine 3-monooxygenase (kynurenine 3-hydroxylase) (KMO), mRNA [NM_003679]	chr1	hs|1q43
A_23_P166135	0.023608707	up	1.2540745	1.2540745	0.326623	XRN2	Homo sapiens 5'-3' exoribonuclease 2 (XRN2), mRNA [NM_012255]	chr20	hs|20p11.22
A_33_P3313635	0.023664732	up	1.2827808	1.2827808	0.35927463	lnc-BOLA2B-1	601344576F1 NIH_MGC_8 Homo sapiens cDNA clone IMAGE:3677250 5', mRNA sequence [BE561442]	chr16	hs|16p11.2
A_23_P408285	0.023698982	up	1.221622	1.221622	0.28879794	PRICKLE1	Homo sapiens prickle homolog 1 (Drosophila) (PRICKLE1), transcript variant 1, mRNA [NM_153026]	chr12	hs|12q12
A_33_P3362321	0.023737865	up	1.2663937	1.2663937	0.34072593	FHL2	Homo sapiens four and a half LIM domains 2 (FHL2), transcript variant 2, mRNA [NM_201555]	chr2	hs|2q12.1
A_33_P3275255	0.023743832	up	1.3387215	1.3387215	0.42085588		Homo sapiens clone HLS_IMAGE_281777 mRNA sequence. [DQ786257]	chr1	hs|1q21.1
A_23_P35414	0.023759859	down	1.3389232	-1.3389232	-0.42107323	PPP1R3C	Homo sapiens protein phosphatase 1, regulatory subunit 3C (PPP1R3C), mRNA [NM_005398]	chr10	hs|10q23.32
A_21_P0007695	0.023770152	up	1.2993982	1.2993982	0.3778436	lnc-ERGIC2-4	LNCipedia lincRNA (lnc-ERGIC2-4), lincRNA [lnc-ERGIC2-4:1]	chr12	hs|12p11.22
A_33_P3313258	0.023771767	up	1.237933	1.237933	0.30793327	ATAD3B	Homo sapiens ATPase family, AAA domain containing 3B (ATAD3B), mRNA [NM_031921]	chr1	hs|1p36.33
A_22_P00019993	0.023780335	down	1.327786	-1.327786	-0.4090226	lnc-MANSC4-3	Q6BDI9_HUMAN (Q6BDI9) Rab15 effector protein (Fragment), partial (35%) [THC2707595]	chr12	hs|12p11.22
A_24_P68247	0.02378609	down	1.2233088	-1.2233088	-0.29078862	TRIM4	Homo sapiens tripartite motif containing 4 (TRIM4), transcript variant alpha, mRNA [NM_033017]	chr7	hs|7q22.1
A_23_P127915	0.023876455	down	1.277075	-1.277075	-0.3528433	STK33	Homo sapiens serine/threonine kinase 33 (STK33), transcript variant 1, mRNA [NM_030906]	chr11	hs|11p15.4
A_24_P331373	0.02394774	up	1.5050976	1.5050976	0.58985704	GUCD1	Homo sapiens guanylyl cyclase domain containing 1 (GUCD1), transcript variant 4, mRNA [NM_031444]	chr22	hs|22q11.23
A_24_P190877	0.024021635	down	1.3327785	-1.3327785	-0.41443697	TRMT1L	Homo sapiens tRNA methyltransferase 1 homolog (S. cerevisiae)-like (TRMT1L), transcript variant 1, mRNA [NM_030934]	chr1	hs|1q25.3
A_22_P00022583	0.024033597	up	1.2216706	1.2216706	0.28885537	lnc-SLURP1-1	LNCipedia lincRNA (lnc-SLURP1-1), lincRNA [lnc-SLURP1-1:1]	chr8	hs|8q24.3
A_22_P00016998	0.02409033	up	1.2676617	1.2676617	0.34216976	DSCR9	Homo sapiens Down syndrome critical region 9 (non-protein coding) (DSCR9), long non-coding RNA [NR_026719]	chr21	hs|21q22.13
A_22_P00015661	0.024127206	up	1.2761728	1.2761728	0.35182363	LOC101930316	PREDICTED: Homo sapiens uncharacterized LOC101930316 (LOC101930316), ncRNA [XR_247649]	chr11	hs|11p15.4
A_22_P00017608	0.024165535	down	1.300636	-1.300636	-0.37921733	lnc-WDR82-1	Synthetic construct Homo sapiens gateway clone IMAGE:100022517 3' read GLYCTK mRNA. [CU692071]	chr3	hs|3p21.1
A_23_P68740	0.024177212	up	1.2993617	1.2993617	0.3778031	AIRE	Homo sapiens autoimmune regulator (AIRE), mRNA [NM_000383]	chr21	hs|21q22.3
A_23_P329261	0.024188919	up	1.4418118	1.4418118	0.5278829	KCNJ2	Homo sapiens potassium channel, inwardly rectifying subfamily J, member 2 (KCNJ2), mRNA [NM_000891]	chr17	hs|17q24.3
A_23_P212595	0.02419386	up	1.2887963	1.2887963	0.36602426	VPRBP	Homo sapiens Vpr (HIV-1) binding protein (VPRBP), transcript variant 1, mRNA [NM_014703]	chr3	hs|3p21.2
A_33_P3264528	0.024222275	down	1.2147356	-1.2147356	-0.28064236	HOXA11	Homo sapiens homeobox A11 (HOXA11), mRNA [NM_005523]	chr7	hs|7p15.2
A_33_P3318642	0.024243938	up	1.5035963	1.5035963	0.5884173	MC1R	melanocortin 1 receptor (alpha melanocyte stimulating hormone receptor) [Source:HGNC Symbol;Acc:HGNC:6929] [ENST00000539976]	chr16	hs|16q24.3
A_22_P00005439	0.024258172	up	1.3870121	1.3870121	0.4719804	lnc-DUOXA1-2	LNCipedia lincRNA (lnc-DUOXA1-2), lincRNA [lnc-DUOXA1-2:1]	chr15	hs|15q21.1
A_21_P0014864	0.024294283	up	1.250563	1.250563	0.32257777			chr14	hs|14q11.2
A_24_P940115	0.024325319	up	1.2211266	1.2211266	0.28821272	DLC1	Homo sapiens DLC1 Rho GTPase activating protein (DLC1), transcript variant 1, mRNA [NM_182643]	chr8	hs|8p22
A_22_P00013911	0.024332767	down	1.2927763	-1.2927763	-0.3704727	lnc-RPS27A-1	LNCipedia lincRNA (lnc-RPS27A-1), lincRNA [lnc-RPS27A-1:1]	chr2	hs|2p16.1
A_21_P0010069	0.02433354	up	1.241048	1.241048	0.31155887	lnc-RP11-93B14.6.1-4	LNCipedia lincRNA (lnc-RP11-93B14.6.1-4), lincRNA [lnc-RP11-93B14.6.1-4:1]	chr20	hs|20q13.33
A_22_P00016779	0.024366457	down	1.2539465	-1.2539465	-0.32647583	lnc-TRIM41-3	LNCipedia lincRNA (lnc-TRIM41-3), lincRNA [lnc-TRIM41-3:2]	chr5	hs|5q35.3
A_21_P0000223	0.024369268	down	1.3093504	-1.3093504	-0.3888512	SNORD15B	Homo sapiens small nucleolar RNA, C/D box 15B (SNORD15B), small nucleolar RNA [NR_000025]	chr11	hs|11q13.4
A_21_P0002416	0.024389451	down	1.2748352	-1.2748352	-0.3503108	lnc-AC074091.13.1-1	LNCipedia lincRNA (lnc-AC074091.13.1-1), lincRNA [lnc-AC074091.13.1-1:1]	chr2	hs|2p23.2
A_33_P3251421	0.024418734	up	1.3510196	1.3510196	0.43404862	KRTAP21-1	Homo sapiens keratin associated protein 21-1 (KRTAP21-1), mRNA [NM_181619]	chr21	hs|21q22.11
A_23_P25994	0.02443117	up	1.2209469	1.2209469	0.28800046	LGMN	Homo sapiens legumain (LGMN), transcript variant 2, mRNA [NM_001008530]	chr14	hs|14q32.12
A_33_P3215906	0.024433304	up	1.2840261	1.2840261	0.36067456	NBPF9	Homo sapiens neuroblastoma breakpoint family, member 9 (NBPF9), transcript variant 2, mRNA [NM_001037675]	chr1	hs|1q21.1
A_23_P78099	0.024453448	down	1.3508158	-1.3508158	-0.43383092	VTN	Homo sapiens vitronectin (VTN), mRNA [NM_000638]	chr17	hs|17q11.2
A_24_P253723	0.024533907	up	1.2141235	1.2141235	0.27991515	MIR22HG	Homo sapiens MIR22 host gene (non-protein coding) (MIR22HG), transcript variant 1, long non-coding RNA [NR_028502]	chr17	hs|17p13.3
A_33_P3224027	0.024557402	up	1.2584488	1.2584488	0.33164656	MBD6	Homo sapiens methyl-CpG binding domain protein 6 (MBD6), mRNA [NM_052897]	chr12	hs|12q13.3
A_23_P128808	0.024563026	down	1.4092861	-1.4092861	-0.49496457	GPR132	Homo sapiens G protein-coupled receptor 132 (GPR132), transcript variant 2, mRNA [NM_013345]	chr14	hs|14q32.33
A_22_P00010169	0.02458277	down	1.6506121	-1.6506121	-0.7230011	LOC100507291	Homo sapiens uncharacterized LOC100507291 (LOC100507291), transcript variant 2, long non-coding RNA [NR_121609]	chr3	hs|3q23
A_24_P402825	0.02460123	up	1.6685202	1.6685202	0.73856914	CACNA2D3	Homo sapiens calcium channel, voltage-dependent, alpha 2/delta subunit 3 (CACNA2D3), mRNA [NM_018398]	chr3	hs|3p14.3
A_24_P215475	0.024665259	down	1.2287031	-1.2287031	-0.2971364	ZNF10	Homo sapiens zinc finger protein 10 (ZNF10), mRNA [NM_015394]	chr12	hs|12q24.33
A_33_P6814367	0.02467197	up	1.517066	1.517066	0.60128385	PAX8-AS1	Homo sapiens PAX8 antisense RNA 1 (PAX8-AS1), transcript variant 2, long non-coding RNA [NR_047570]	chr2	hs|2q13
A_21_P0010545	0.024708403	down	1.2255497	-1.2255497	-0.293429	LAMTOR5-AS1	Homo sapiens LAMTOR5 antisense RNA 1 (LAMTOR5-AS1), long non-coding RNA [NR_102697]	chr1	hs|1p13.3
A_33_P3240158	0.024728222	up	1.6969634	1.6969634	0.7629555			chr7	hs|7q11.23
A_22_P00003964	0.024733357	down	1.2404426	-1.2404426	-0.310855	RGMB-AS1	Homo sapiens RGMB antisense RNA 1 (RGMB-AS1), long non-coding RNA [NR_033932]	chr5	hs|5q15
A_33_P3323298	0.024794428	down	1.3747661	-1.3747661	-0.4591862	JUN	Homo sapiens jun proto-oncogene (JUN), mRNA [NM_002228]	chr1	hs|1p32.1
A_32_P507710	0.02479614	up	1.2846123	1.2846123	0.361333	PI4KAP2	Homo sapiens phosphatidylinositol 4-kinase, catalytic, alpha pseudogene 2 (PI4KAP2), non-coding RNA [NR_003700]	chr22	hs|22q11.21
A_24_P295330	0.024805155	up	1.5744256	1.5744256	0.65482557	TSTD2	Homo sapiens thiosulfate sulfurtransferase (rhodanese)-like domain containing 2 (TSTD2), mRNA [NM_139246]	chr9	hs|9q22.33
A_23_P89543	0.024823312	down	1.2106314	-1.2106314	-0.27575964	KIAA0753	Homo sapiens KIAA0753 (KIAA0753), mRNA [NM_014804]	chr17	hs|17p13.2
A_21_P0007579	0.024837773	down	1.4431088	-1.4431088	-0.52918005	lnc-RAB3IP-1	LNCipedia lincRNA (lnc-RAB3IP-1), lincRNA [lnc-RAB3IP-1:1]	chr12	hs|12q15
A_32_P738377	0.024876686	up	1.4260906	1.4260906	0.51206565	AATBC	Homo sapiens uncharacterized LOC284837 (AATBC), long non-coding RNA [NR_026961]	chr21	hs|21q22.3
A_33_P3414207	0.024923835	up	1.2924803	1.2924803	0.37014234	RAP2C-AS1	Homo sapiens RAP2C antisense RNA 1 (RAP2C-AS1), long non-coding RNA [NR_110410]	chrX	hs|Xq26.2
A_24_P826348	0.024962619	down	1.231339	-1.231339	-0.30022797	ZC3H6	Homo sapiens zinc finger CCCH-type containing 6 (ZC3H6), mRNA [NM_198581]	chr2	hs|2q13
A_33_P3248227	0.025006957	up	1.2320948	1.2320948	0.30111322		Pvt1 oncogene (non-protein coding) [Source:HGNC Symbol;Acc:HGNC:9709] [ENST00000523328]	chr8	hs|8q24.21
A_33_P3314659	0.025024388	down	1.2963102	-1.2963102	-0.37441096	SPEF2	Homo sapiens sperm flagellar 2 (SPEF2), transcript variant 2, mRNA [NM_144722]	chr5	hs|5p13.2
A_32_P409222	0.025064776	up	1.247271	1.247271	0.31877488	ZNF628	Homo sapiens zinc finger protein 628 (ZNF628), mRNA [NM_033113]	chr19	hs|19q13.42
A_22_P00007141	0.025110194	up	1.297592	1.297592	0.37583688			chr3	hs|3p21.31
A_21_P0000369	0.0251498	down	1.3512363	-1.3512363	-0.43428004	SNORA16A	Homo sapiens small nucleolar RNA, H/ACA box 16A (SNORA16A), small nucleolar RNA [NR_003035]	chr1	hs|1p35.3
A_33_P3788772	0.025200907	up	1.3588972	1.3588972	0.44243634	LOC200609	Homo sapiens mRNA; cDNA DKFZp434E2221 (from clone DKFZp434E2221) [AL137458]	chr2	hs|2q37.3
A_21_P0013988	0.025247851	down	1.5541728	-1.5541728	-0.63614684			chr5	hs|5q13.2
A_19_P00317519	0.025250664	down	1.2445525	-1.2445525	-0.31562707	LOC101927043	ALU1_HUMAN (P39188) Alu subfamily J sequence contamination warning entry, partial (20%) [THC2550964]	chr2	hs|2p21
A_33_P3234804	0.025270661	down	1.2190243	-1.2190243	-0.28572688	CBR4	Homo sapiens carbonyl reductase 4 (CBR4), mRNA [NM_032783]	chr4	hs|4q32.3
A_32_P167904	0.025270691	down	1.6422986	-1.6422986	-0.7157164	ZNF681	Homo sapiens zinc finger protein 681 (ZNF681), mRNA [NM_138286]	chr19	hs|19p12
A_33_P3268181	0.025284383	up	1.5016761	1.5016761	0.58657366	LIMS2	Homo sapiens LIM and senescent cell antigen-like domains 2 (LIMS2), transcript variant 5, mRNA [NM_001161404]	chr2	hs|2q14.3
A_33_P3382766	0.025332095	up	1.9123609	1.9123609	0.9353548	FAM27B	Homo sapiens cDNA FLJ36039 fis, clone TESTI2017311. [AK093358]	chr9	hs|9q13
A_23_P30554	0.02533719	up	1.2650542	1.2650542	0.33919922	KCNIP1	Homo sapiens Kv channel interacting protein 1 (KCNIP1), transcript variant 1, mRNA [NM_001034837]	chr5	hs|5q35.1
A_33_P3280779	0.025413787	up	1.4921435	1.4921435	0.5773863	TMEM254	Homo sapiens transmembrane protein 254 (TMEM254), transcript variant 9, mRNA [NM_001270374]	chr10	hs|10q22.3
A_23_P2041	0.02542476	up	1.4748307	1.4748307	0.5605494	MICALCL	Homo sapiens MICAL C-terminal like (MICALCL), mRNA [NM_032867]	chr11	hs|11p15.3
A_22_P00017754	0.025451552	down	1.4286695	-1.4286695	-0.51467216	lnc-YIF1A-6	ALU1_HUMAN (P39188) Alu subfamily J sequence contamination warning entry, partial (7%) [THC2725708]	chr11	hs|11q13.2
A_24_P93896	0.025480654	up	1.9902579	1.9902579	0.9929553	CNNM2	Homo sapiens cyclin and CBS domain divalent metal cation transport mediator 2 (CNNM2), transcript variant 3, mRNA [NM_199077]	chr10	hs|10q24.32
A_23_P418485	0.025482979	down	1.3001698	-1.3001698	-0.37870008	C11orf65	Homo sapiens chromosome 11 open reading frame 65 (C11orf65), mRNA [NM_152587]	chr11	hs|11q22.3
A_32_P106732	0.02553407	down	1.2766986	-1.2766986	-0.35241795	FANCM	Homo sapiens Fanconi anemia, complementation group M (FANCM), mRNA [NM_020937]	chr14	hs|14q21.2
A_24_P67929	0.02557543	up	1.3080899	1.3080899	0.38746163	KANSL2	Homo sapiens KAT8 regulatory NSL complex subunit 2 (KANSL2), mRNA [NM_017822]	chr12	hs|12q13.11
A_23_P83798	0.025601022	down	1.2405711	-1.2405711	-0.31100446	ALX1	Homo sapiens ALX homeobox 1 (ALX1), mRNA [NM_006982]	chr12	hs|12q21.31
A_23_P350895	0.025673317	up	1.4565504	1.4565504	0.5425556		RAB GTPase activating protein 1 [Source:HGNC Symbol;Acc:HGNC:17155] [ENST00000317419]	chr9	hs|9q33.2
A_33_P3318534	0.025703056	up	1.3418603	1.3418603	0.42423448	PXYLP1	Homo sapiens 2-phosphoxylose phosphatase 1 (PXYLP1), transcript variant 1, mRNA [NM_152282]	chr3	hs|3q23
A_22_P00012767	0.025788514	down	1.6822976	-1.6822976	-0.7504329	SEPT4-AS1	Homo sapiens SEPT4 antisense RNA 1 (SEPT4-AS1), long non-coding RNA [NR_110810]	chr17	hs|17q22
A_23_P113471	0.025827542	down	1.2364973	-1.2364973	-0.30625907	FAAH2	Homo sapiens fatty acid amide hydrolase 2 (FAAH2), mRNA [NM_174912]	chrX	hs|Xp11.21
A_22_P00005335	0.025828604	up	1.3077294	1.3077294	0.387064		MORC family CW-type zinc finger 3 [Source:HGNC Symbol;Acc:HGNC:23572] [ENST00000484028]	chr21	hs|21q22.12
A_22_P00014386	0.025880644	up	1.8026135	1.8026135	0.8500901	lnc-SFI1-1	Q6PJR2_HUMAN (Q6PJR2) EIF4ENIF1 protein (Fragment), partial (18%) [THC2534086]	chr22	hs|22q12.2
A_22_P00022956	0.0259864	up	1.4066997	1.4066997	0.49231434	lnc-INPPL1-1	RST23159 Athersys RAGE Library Homo sapiens cDNA, mRNA sequence [BG203768]	chr11	hs|11q13.4
A_21_P0001393	0.026021313	up	1.3085839	1.3085839	0.38800636	lnc-XPR1-1	LNCipedia lincRNA (lnc-XPR1-1), lincRNA [lnc-XPR1-1:1]	chr1	hs|1q25.3
A_23_P19673	0.026065178	up	1.3017223	1.3017223	0.3804217	SGK1	Homo sapiens serum/glucocorticoid regulated kinase 1 (SGK1), transcript variant 1, mRNA [NM_005627]	chr6	hs|6q23.2
A_33_P3419785	0.026065625	down	1.2267891	-1.2267891	-0.29488727	BNIP3	Homo sapiens BCL2/adenovirus E1B 19kDa interacting protein 3 (BNIP3), mRNA [NM_004052]	chr10	hs|10q26.3
A_33_P3217709	0.026100382	up	1.4411612	1.4411612	0.5272317		COBW domain containing 5 [Source:HGNC Symbol;Acc:HGNC:24584] [ENST00000476797]	chr9	hs|9p12
A_33_P3261953	0.026118593	up	1.3087125	1.3087125	0.3881482	LOC100996349	Homo sapiens testis expressed 264 pseudogene (LOC100996349), non-coding RNA [NR_103470]	chr19	hs|19p12
A_32_P794272	0.026152866	up	1.325756	1.325756	0.40681523		Homo sapiens mRNA full length insert cDNA clone EUROIMAGE 110216. [AL360200]	chr15	hs|15q24.1
A_33_P3351851	0.026180854	down	1.2726989	-1.2726989	-0.34789112	HIST1H4L	Homo sapiens histone cluster 1, H4l (HIST1H4L), mRNA [NM_003546]	chr6	hs|6p22.1
A_21_P0007004	0.026204916	up	1.3058174	1.3058174	0.38495314	lnc-NDST2-3	LNCipedia lincRNA (lnc-NDST2-3), lincRNA [lnc-NDST2-3:1]	chr10	hs|10q22.2
A_23_P43763	0.026225911	up	1.2780293	1.2780293	0.35392094	PLLP	Homo sapiens plasmolipin (PLLP), mRNA [NM_015993]	chr16	hs|16q13
A_33_P3268174	0.026245618	down	1.2594167	-1.2594167	-0.33275568	KBTBD6	Homo sapiens kelch repeat and BTB (POZ) domain containing 6 (KBTBD6), mRNA [NM_152903]	chr13	hs|13q14.11
A_33_P6559875	0.026443884	down	1.2830032	-1.2830032	-0.3595248	ZNF518A	Homo sapiens zinc finger protein 518A (ZNF518A), transcript variant 1, mRNA [NM_001278524]	chr10	hs|10q24.1
A_23_P316064	0.026490824	down	1.2940983	-1.2940983	-0.37194717	ZACN	Homo sapiens zinc activated ligand-gated ion channel (ZACN), mRNA [NM_180990]	chr17	hs|17q25.1
A_22_P00005093	0.02650732	down	1.3122295	-1.3122295	-0.39202008	DGKE	diacylglycerol kinase, epsilon 64kDa [Source:HGNC Symbol;Acc:HGNC:2852] [ENST00000284061]	chr17	hs|17q22
A_33_P3266429	0.026593288	down	1.4558885	-1.4558885	-0.54189986	SAMD13	Homo sapiens sterile alpha motif domain containing 13 (SAMD13), transcript variant 1, mRNA [NM_001010971]	chr1	hs|1p31.1
A_22_P00020266	0.0266148	up	1.3165352	1.3165352	0.39674613	lnc-CCDC73-1	UI-CF-DU1-ado-o-01-0-UI.s1 UI-CF-DU1 Homo sapiens cDNA clone UI-CF-DU1-ado-o-01-0-UI 3', mRNA sequence [BU686915]	chr11	hs|11p13
A_21_P0013506	0.026618743	up	1.5342361	1.5342361	0.61752045	XLOC_l2_014423	BROAD Institute lincRNA (XLOC_l2_014423), lincRNA [TCONS_l2_00028088]	chr8	hs|8p23.1
A_33_P3300346	0.026631469	up	1.2848513	1.2848513	0.3616014	DCUN1D2	Homo sapiens DCN1, defective in cullin neddylation 1, domain containing 2 (DCUN1D2), mRNA [NM_001014283]	chr13	hs|13q34
A_21_P0003208	0.02664452	up	1.3414097	1.3414097	0.42374992	lnc-KIAA0226-3	LNCipedia lincRNA (lnc-KIAA0226-3), lincRNA [lnc-KIAA0226-3:1]	chr3	hs|3q29
A_23_P82762	0.02667627	up	1.5646347	1.5646347	0.64582586	ZNF596	Homo sapiens zinc finger protein 596 (ZNF596), transcript variant 1, mRNA [NM_001042416]	chr8	hs|8p23.3
A_33_P3402284	0.026688097	down	1.2864317	-1.2864317	-0.36337483	LINC00284	Homo sapiens long intergenic non-protein coding RNA 284 (LINC00284), long non-coding RNA [NR_026955]	chr13	hs|13q14.11
A_33_P3314813	0.02672765	down	1.45701	-1.45701	-0.54301083	C11orf94	Homo sapiens chromosome 11 open reading frame 94 (C11orf94), mRNA [NM_001080446]	chr11	hs|11p11.2
A_23_P149992	0.026734505	up	1.2123805	1.2123805	0.27784258	PDLIM1	Homo sapiens PDZ and LIM domain 1 (PDLIM1), mRNA [NM_020992]	chr10	hs|10q24.1
A_21_P0000331	0.0267484	down	1.3731927	-1.3731927	-0.45753404	SNORA44	Homo sapiens small nucleolar RNA, H/ACA box 44 (SNORA44), small nucleolar RNA [NR_002976]	chr1	hs|1p35.3
A_21_P0013535	0.026756981	up	1.7365392	1.7365392	0.796215	XLOC_l2_014123	BROAD Institute lincRNA (XLOC_l2_014123), lincRNA [TCONS_l2_00028472]	chr8	hs|8p23.1
A_23_P23639	0.026793802	down	1.4257402	-1.4257402	-0.5117112	MCOLN2	Homo sapiens mucolipin 2 (MCOLN2), mRNA [NM_153259]	chr1	hs|1p22.3
A_23_P62081	0.026816685	up	1.3308858	1.3308858	0.41238675	SCG5	Homo sapiens secretogranin V (7B2 protein) (SCG5), transcript variant 2, mRNA [NM_003020]	chr15	hs|15q13.3
A_32_P172848	0.02681733	up	1.3465698	1.3465698	0.42928898	GK	Homo sapiens glycerol kinase (GK), transcript variant 2, mRNA [NM_000167]	chrX	hs|Xp21.2
A_33_P3245679	0.026821477	up	2.5248933	2.5248933	1.3362224	LOC100129940	Homo sapiens uncharacterized LOC100129940 (LOC100129940), transcript variant 1, mRNA [NM_001292023]	chr12	hs|12q14.3
A_33_P3320197	0.026856238	up	1.3173923	1.3173923	0.39768508	FAM150B	Homo sapiens family with sequence similarity 150, member B (FAM150B), mRNA [NM_001002919]	chr2	hs|2p25.3
A_33_P3560878	0.02685657	up	1.5255935	1.5255935	0.6093706	LINC01146	Homo sapiens long intergenic non-protein coding RNA 1146 (LINC01146), long non-coding RNA [NR_046094]	chr14	hs|14q31.3
A_33_P3217500	0.026886797	up	1.2532606	1.2532606	0.32568645		HHAGE004513 Human liver regeneration after partial hepatectomy Homo sapiens cDNA, mRNA sequence [DW451783]	chr16	hs|16p11.2
A_33_P3391211	0.02690768	down	1.2079782	-1.2079782	-0.27259448	RAB12	Homo sapiens RAB12, member RAS oncogene family (RAB12), mRNA [NM_001025300]	chr18	hs|18p11.22
A_21_P0013250	0.026911994	up	1.3241664	1.3241664	0.40508443	XLOC_l2_013485	BROAD Institute lincRNA (XLOC_l2_013485), lincRNA [TCONS_l2_00026055]	chr7	hs|7q11.23
A_22_P00017294	0.026956046	up	1.435035	1.435035	0.5210859		Homo sapiens cDNA FLJ40225 fis, clone TESTI2022065. [AK097544]	chr18	hs|18p11.32
A_23_P20443	0.02701689	up	1.2211231	1.2211231	0.28820863	LZTS1	Homo sapiens leucine zipper, putative tumor suppressor 1 (LZTS1), mRNA [NM_021020]	chr8	hs|8p21.3
A_22_P00009060	0.027018111	up	1.61162	1.61162	0.68851155	lnc-LENG9-2	17000423781836 GRN_EB Homo sapiens cDNA 5', mRNA sequence [CN315368]	chr19	hs|19q13.42
A_22_P00020623	0.027083708	up	1.636801	1.636801	0.7108789	lnc-HYI-1	LNCipedia lincRNA (lnc-HYI-1), lincRNA [lnc-HYI-1:1]	chr1	hs|1p34.2
A_23_P149775	0.027105326	down	1.2367717	-1.2367717	-0.3065792	ARHGAP12	Homo sapiens Rho GTPase activating protein 12 (ARHGAP12), transcript variant 1, mRNA [NM_018287]	chr10	hs|10p11.22
A_33_P3365864	0.027128916	up	1.2127699	1.2127699	0.2783058	BSDC1	Homo sapiens BSD domain containing 1 (BSDC1), transcript variant 1, mRNA [NM_001143888]	chr1	hs|1p35.1
A_21_P0013770	0.027150204	up	1.2046301	1.2046301	0.26859024	XLOC_l2_015561	BROAD Institute lincRNA (XLOC_l2_015561), lincRNA [TCONS_l2_00030251]	chrX	hs|Xq13.2
A_33_P3318766	0.0271959	up	1.7265327	1.7265327	0.7878776			chr1	hs|1p36.32
A_23_P165788	0.027251648	down	1.234456	-1.234456	-0.30387536	PHOSPHO2	Homo sapiens phosphatase, orphan 2 (PHOSPHO2), transcript variant 2, mRNA [NM_001008489]	chr2	hs|2q31.1
A_32_P227845	0.0272599	up	1.2247177	1.2247177	0.2924493	LOC220729	Homo sapiens succinate dehydrogenase complex, subunit A, flavoprotein (Fp) pseudogene (LOC220729), non-coding RNA [NR_003266]	chr3	hs|3q29
A_21_P0014709	0.027320713	up	1.3429993	1.3429993	0.42545858	PAX8-AS1	Homo sapiens PAX8 antisense RNA 1 (PAX8-AS1), transcript variant 2, long non-coding RNA [NR_047570]	chr2	hs|2q13
A_22_P00014003	0.027322287	up	1.3261377	1.3261377	0.40723053	lnc-RUNX2-2	LNCipedia lincRNA (lnc-RUNX2-2), lincRNA [lnc-RUNX2-2:1]	chr6	hs|6p21.1
A_23_P37265	0.027330147	down	1.2353746	-1.2353746	-0.30494854	AP5M1	Homo sapiens adaptor-related protein complex 5, mu 1 subunit (AP5M1), transcript variant 1, mRNA [NM_018229]	chr14	hs|14q22.3
A_32_P86245	0.027332218	up	1.2095103	1.2095103	0.2744231	EFHC1	Homo sapiens EF-hand domain (C-terminal) containing 1 (EFHC1), transcript variant A, mRNA [NM_018100]	chr6	hs|6p12.2
A_33_P3334718	0.027368449	up	1.3473037	1.3473037	0.43007514			chr1	hs|1p31.3
A_21_P0007073	0.02738897	up	1.2829595	1.2829595	0.35947558	lnc-SCD-1	LNCipedia lincRNA (lnc-SCD-1), lincRNA [lnc-SCD-1:6]	chr10	hs|10q24.31
A_33_P3233125	0.027438754	down	1.4037411	-1.4037411	-0.4892769	PSD	Homo sapiens pleckstrin and Sec7 domain containing (PSD), transcript variant 1, mRNA [NM_002779]	chr10	hs|10q24.32
A_21_P0008695	0.027485391	up	1.5908042	1.5908042	0.6697563			chr15	hs|15q26.3
A_21_P0008854	0.027495092	up	1.4953641	1.4953641	0.5804968	lnc-HEXA-3	LNCipedia lincRNA (lnc-HEXA-3), lincRNA [lnc-HEXA-3:4]	chr15	hs|15q24.1
A_21_P0014120	0.027555903	down	1.2379843	-1.2379843	-0.30799302	LOC100507291	Homo sapiens uncharacterized LOC100507291 (LOC100507291), transcript variant 1, long non-coding RNA [NR_121608]	chr3	hs|3q23
A_24_P410605	0.027590489	up	1.3606609	1.3606609	0.44430757	ROR1	Homo sapiens receptor tyrosine kinase-like orphan receptor 1 (ROR1), transcript variant 2, mRNA [NM_001083592]	chr1	hs|1p31.3
A_21_P0014185	0.027608477	up	1.4835238	1.4835238	0.5690281		Homo sapiens clone HQ0262. [AF090910]	chr7	hs|7p21.3
A_24_P323997	0.02761058	up	1.4337212	1.4337212	0.5197645	TPRX1	Homo sapiens tetra-peptide repeat homeobox 1 (TPRX1), mRNA [NM_198479]	chr19	hs|19q13.33
A_33_P3306823	0.027624985	down	1.4535224	-1.4535224	-0.53955334	ZNF846	Homo sapiens zinc finger protein 846 (ZNF846), mRNA [NM_001077624]	chr19	hs|19p13.2
A_33_P3221971	0.027716657	down	1.2460271	-1.2460271	-0.31733546	GDPGP1	Homo sapiens GDP-D-glucose phosphorylase 1 (GDPGP1), mRNA [NM_001013657]	chr15	hs|15q26.1
A_33_P3297946	0.027736178	up	1.3459916	1.3459916	0.42866942	ACTG1P17	Homo sapiens actin gamma 1 pseudogene 17 (ACTG1P17), non-coding RNA [NR_036446]	chr15	hs|15q25.2
A_23_P252541	0.027853586	down	1.2259827	-1.2259827	-0.29393858	RAB7B	Homo sapiens RAB7B, member RAS oncogene family (RAB7B), transcript variant 1, mRNA [NM_177403]
A_23_P41629	0.027853861	down	1.6578977	-1.6578977	-0.729355	ADAMTS16	Homo sapiens ADAM metallopeptidase with thrombospondin type 1 motif, 16 (ADAMTS16), mRNA [NM_139056]	chr5	hs|5p15.32
A_33_P3377851	0.027917635	up	1.251383	1.251383	0.32352334	PNMAL2	Homo sapiens paraneoplastic Ma antigen family-like 2 (PNMAL2), mRNA [NM_020709]	chr19	hs|19q13.32
A_23_P338479	0.02795047	up	1.272459	1.272459	0.3476192	CD274	Homo sapiens CD274 molecule (CD274), transcript variant 1, mRNA [NM_014143]	chr9	hs|9p24.1
A_24_P458252	0.02796455	up	1.5909289	1.5909289	0.66986936		Ras suppressor protein 1 pseudogene 2 [Source:HGNC Symbol;Acc:HGNC:44391] [ENST00000437884]	chr10	hs|10q11.21
A_33_P3271725	0.027987266	up	1.609846	1.609846	0.68692267	CCDC33	Homo sapiens coiled-coil domain containing 33 (CCDC33), transcript variant 1, mRNA [NM_025055]	chr15	hs|15q24.1
A_33_P3214119	0.028026626	up	1.4908818	1.4908818	0.57616585		aminopeptidase puromycin sensitive [Source:HGNC Symbol;Acc:HGNC:7900] [ENST00000528751]	chr17	hs|17q21.32
A_21_P0012985	0.028047206	down	1.300773	-1.300773	-0.37936923	lnc-FGF10-3	LNCipedia lincRNA (lnc-FGF10-3), lincRNA [lnc-FGF10-3:6]	chr5	hs|5p12
A_22_P00006467	0.028062066	up	1.3624282	1.3624282	0.4461802			chr8	hs|8q24.13
A_22_P00020375	0.028070966	down	1.2463776	-1.2463776	-0.3177412	ZNF192P1	Homo sapiens zinc finger protein 192 pseudogene 1 (ZNF192P1), non-coding RNA [NR_103448]	chr6	hs|6p22.1
A_24_P385585	0.028080273	up	1.2143066	1.2143066	0.2801327	TMEM18	Homo sapiens transmembrane protein 18 (TMEM18), mRNA [NM_152834]	chr2	hs|2p25.3
A_24_P419087	0.028117308	up	1.4239079	1.4239079	0.5098558	AVIL	Homo sapiens advillin (AVIL), mRNA [NM_006576]	chr12	hs|12q14.1
A_23_P120902	0.028153587	down	1.3087614	-1.3087614	-0.38820204	LGALS2	Homo sapiens lectin, galactoside-binding, soluble, 2 (LGALS2), mRNA [NM_006498]	chr22	hs|22q13.1
A_33_P3273584	0.028226577	down	1.2314053	-1.2314053	-0.30030563	SCARNA2	Homo sapiens small Cajal body-specific RNA 2 (SCARNA2), guide RNA [NR_003023]	chr1	hs|1p13.3
A_33_P3220247	0.028228207	up	1.2400427	1.2400427	0.3103898	TRIM6	Homo sapiens tripartite motif containing 6 (TRIM6), transcript variant 1, mRNA [NM_001003818]	chr11	hs|11p15.4
A_23_P16817	0.028247358	up	1.3760093	1.3760093	0.46049026	CLK1	Homo sapiens CDC-like kinase 1 (CLK1), transcript variant 1, mRNA [NM_004071]	chr2	hs|2q33.1
A_33_P3272169	0.028269669	up	1.2637343	1.2637343	0.3376932	CLIP2	Homo sapiens CAP-GLY domain containing linker protein 2 (CLIP2), transcript variant 1, mRNA [NM_003388]	chr7	hs|7q11.23
A_33_P3364488	0.028272524	up	1.2250493	1.2250493	0.29283977	FCAMR	Homo sapiens Fc receptor, IgA, IgM, high affinity (FCAMR), transcript variant 3, mRNA [NM_001170631]	chr1	hs|1q32.1
A_32_P104063	0.028276306	up	1.5579044	1.5579044	0.63960665	CRNDE	Homo sapiens colorectal neoplasia differentially expressed (non-protein coding) (CRNDE), transcript variant 3, long non-coding RNA [NR_110453]	chr16	hs|16q12.2
A_23_P215744	0.028333973	down	1.2673616	-1.2673616	-0.34182826	CTTNBP2	Homo sapiens cortactin binding protein 2 (CTTNBP2), mRNA [NM_033427]	chr7	hs|7q31.2
A_33_P3414883	0.028361073	up	1.5618122	1.5618122	0.64322096	ATMIN	Homo sapiens cDNA FLJ61620 complete cds. [AK302556]	chr3	hs|3q29
A_21_P0000489	0.02837613	down	1.229569	-1.229569	-0.29815266	SNORD104	Homo sapiens small nucleolar RNA, C/D box 104 (SNORD104), small nucleolar RNA [NR_004380]	chr17	hs|17q23.3
A_21_P0008954	0.028387418	up	1.7113672	1.7113672	0.7751494	lnc-SETD6-8	LNCipedia lincRNA (lnc-SETD6-8), lincRNA [lnc-SETD6-8:1]	chr16	hs|16q21
A_21_P0005507	0.028392699	up	1.6139104	1.6139104	0.6905605	lnc-RFC2-1	LNCipedia lincRNA (lnc-RFC2-1), lincRNA [lnc-RFC2-1:1]	chr7	hs|7q11.23
A_21_P0011294	0.028404845	up	1.3975755	1.3975755	0.48292622	XLOC_l2_004594	BROAD Institute lincRNA (XLOC_l2_004594), lincRNA [TCONS_l2_00008471]	chr15	hs|15q13.1
A_33_P3306452	0.028528087	up	1.3514794	1.3514794	0.43453953		COBW domain containing 5 [Source:HGNC Symbol;Acc:HGNC:24584] [ENST00000465474]	chr9	hs|9q21.11
A_23_P24485	0.028535275	up	1.2386318	1.2386318	0.30874744	NFRKB	Homo sapiens nuclear factor related to kappaB binding protein (NFRKB), transcript variant 2, mRNA [NM_006165]	chr11	hs|11q24.3
A_23_P250485	0.0286724	up	1.4347796	1.4347796	0.5208292	TRIM62	Homo sapiens tripartite motif containing 62 (TRIM62), mRNA [NM_018207]	chr1	hs|1p35.1
A_33_P3242965	0.028700124	up	1.2484776	1.2484776	0.3201699	ATAD3C	Homo sapiens ATPase family, AAA domain containing 3C (ATAD3C), mRNA [NM_001039211]	chr1	hs|1p36.33
A_23_P258190	0.028704643	up	1.2099767	1.2099767	0.27497923	AKR1B1	Homo sapiens aldo-keto reductase family 1, member B1 (aldose reductase) (AKR1B1), mRNA [NM_001628]	chr7	hs|7q33
A_33_P3354940	0.028726676	up	1.4786614	1.4786614	0.5642917	CSF1	Homo sapiens colony stimulating factor 1 (macrophage) (CSF1), transcript variant 1, mRNA [NM_000757]	chr1	hs|1p13.3
A_33_P3482249	0.02873448	up	1.5485435	1.5485435	0.6309119	LOC619427	Homo sapiens mRNA; cDNA DKFZp434O0331 (from clone DKFZp434O0331). [AL834492]	chr8	hs|8q24.3
A_33_P3251322	0.028745467	up	1.2785172	1.2785172	0.35447162	MTMR14	myotubularin related protein 14 [Source:HGNC Symbol;Acc:HGNC:26190] [ENST00000606184]	chr3	hs|3p25.3
A_21_P0009389	0.028754083	up	1.3360025	1.3360025	0.41792268	lnc-TMEM98-1	LNCipedia lincRNA (lnc-TMEM98-1), lincRNA [lnc-TMEM98-1:2]	chr17	hs|17q11.2
A_24_P158285	0.028772082	down	1.6544467	-1.6544467	-0.7263488	CYLC2	cylicin, basic protein of sperm head cytoskeleton 2 [Source:HGNC Symbol;Acc:HGNC:2583] [ENST00000612124]	chr9	hs|9q31.1
A_22_P00009038	0.028898105	up	1.2933347	1.2933347	0.3710957	lnc-LDHC-1	LNCipedia lincRNA (lnc-LDHC-1), lincRNA [lnc-LDHC-1:1]	chr11	hs|11p15.1
A_23_P36825	0.028905278	up	1.24259	1.24259	0.3133503	GPRC5A	Homo sapiens G protein-coupled receptor, class C, group 5, member A (GPRC5A), mRNA [NM_003979]	chr12	hs|12p13.1
A_24_P122137	0.028927084	up	1.2540562	1.2540562	0.326602	LIF	Homo sapiens leukemia inhibitory factor (LIF), transcript variant 1, mRNA [NM_002309]	chr22	hs|22q12.2
A_22_P00000976	0.029039355	down	1.3216932	-1.3216932	-0.4023873	LOC101929946	PREDICTED: Homo sapiens uncharacterized LOC101929946 (LOC101929946), transcript variant X1, ncRNA [XR_424109]	chr10	hs|10p11.22
A_32_P150632	0.029061344	up	1.2163053	1.2163053	0.28250533	ANXA11	annexin A11 [Source:HGNC Symbol;Acc:HGNC:535] [ENST00000438331]	chr10	hs|10q22.3
A_22_P00012835	0.029099112	up	1.4095601	1.4095601	0.49524498	lnc-RASA1-3	LNCipedia lincRNA (lnc-RASA1-3), lincRNA [lnc-RASA1-3:6]	chr5	hs|5q14.3
A_23_P416711	0.029174076	down	1.3384006	-1.3384006	-0.42051	ST6GALNAC3	Homo sapiens ST6 (alpha-N-acetyl-neuraminyl-2,3-beta-galactosyl-1,3)-N-acetylgalactosaminide alpha-2,6-sialyltransferase 3 (ST6GALNAC3), transcript variant 1, mRNA [NM_152996]	chr1	hs|1p31.1
A_33_P3353622	0.0292651	up	1.3313221	1.3313221	0.41285962	RBAK	Homo sapiens RB-associated KRAB zinc finger (RBAK), transcript variant 1, mRNA [NM_021163]	chr7	hs|7p22.1
A_23_P106002	0.029267838	up	1.2721046	1.2721046	0.34721732	NFKBIA	Homo sapiens nuclear factor of kappa light polypeptide gene enhancer in B-cells inhibitor, alpha (NFKBIA), mRNA [NM_020529]	chr14	hs|14q13.2
A_24_P252780	0.029269643	up	1.3435104	1.3435104	0.42600748	NHLRC2	Homo sapiens NHL repeat containing 2 (NHLRC2), mRNA [NM_198514]	chr10	hs|10q25.3
A_21_P0012658	0.029301785	up	1.3950061	1.3950061	0.48027137	XLOC_l2_011048	BROAD Institute lincRNA (XLOC_l2_011048), lincRNA [TCONS_l2_00021062]	chr4	hs|4p16.1
A_21_P0011241	0.029322797	up	1.2948792	1.2948792	0.37281752	XLOC_l2_004180	BROAD Institute lincRNA (XLOC_l2_004180), lincRNA [TCONS_l2_00007711]	chr14	hs|14q21.3
A_33_P3245290	0.029348055	down	1.2216165	-1.2216165	-0.28879145	AQP7P1	Homo sapiens aquaporin 7 pseudogene 1 (AQP7P1), non-coding RNA [NR_002817]	chr9	hs|9q13
A_21_P0014608	0.029405639	up	1.2160422	1.2160422	0.28219324	LOC102724021	PREDICTED: Homo sapiens uncharacterized LOC102724021 (LOC102724021), ncRNA [XR_425148]	chr1	hs|1p34.1
A_33_P3235761	0.029441673	up	1.4784908	1.4784908	0.5641253	LOC284023	Homo sapiens uncharacterized LOC284023 (LOC284023), long non-coding RNA [NR_024349]	chr17	hs|17p13.1
A_23_P501080	0.029476706	down	1.2838782	-1.2838782	-0.36050835	ZNF92	Homo sapiens zinc finger protein 92 (ZNF92), transcript variant 1, mRNA [NM_007139]	chr7	hs|7q11.21
A_23_P152462	0.029503057	up	1.5949867	1.5949867	0.67354435	STX1B	syntaxin 1B [Source:HGNC Symbol;Acc:HGNC:18539] [ENST00000215095]	chr16	hs|16p11.2
A_24_P255005	0.029511388	up	1.252815	1.252815	0.3251734		leucine rich repeat containing 37, member A16, pseudogene [Source:HGNC Symbol;Acc:HGNC:43820] [ENST00000586022]	chr17	hs|17q24.2
A_23_P143662	0.029519375	up	1.2124529	1.2124529	0.27792868	PISD	Homo sapiens phosphatidylserine decarboxylase (PISD), mRNA [NM_014338]	chr22	hs|22q12.2
A_33_P3288614	0.029542197	up	1.273579	1.273579	0.34888846	LOC101927322	Homo sapiens uncharacterized LOC101927322 (LOC101927322), mRNA [NM_001289967]	chr18	hs|18q21.32
A_21_P0000809	0.029669631	down	1.379149	-1.379149	-0.4637783	NAPA-AS1	Homo sapiens NAPA antisense RNA 1 (NAPA-AS1), long non-coding RNA [NR_038452]	chr19	hs|19q13.32
A_23_P258944	0.029677305	down	1.2213542	-1.2213542	-0.2884817	DNAJB9	Homo sapiens DnaJ (Hsp40) homolog, subfamily B, member 9 (DNAJB9), mRNA [NM_012328]	chr7	hs|7q31.1
A_33_P3268783	0.029700324	up	1.2896652	1.2896652	0.36699662	AMZ1	Homo sapiens archaelysin family metallopeptidase 1 (AMZ1), transcript variant 1, mRNA [NM_133463]	chr7	hs|7p22.3
A_21_P0013637	0.029752359	down	1.322051	-1.322051	-0.40277788		ankyrin repeat domain 20 family, member A7, pseudogene [Source:HGNC Symbol;Acc:HGNC:31980] [ENST00000402318]	chr9	hs|9p11.2
A_33_P3385842	0.02975508	down	1.280043	-1.280043	-0.3561923	CCDC7	Homo sapiens coiled-coil domain containing 7 (CCDC7), transcript variant 1, mRNA [NM_145023]	chr10	hs|10p11.22
A_24_P145009	0.02979522	down	1.2340796	-1.2340796	-0.30343544	ZNRF2P1	Homo sapiens zinc and ring finger 2 pseudogene 1 (ZNRF2P1), non-coding RNA [NR_003502]	chr7	hs|7p14.3
A_33_P3251703	0.0298657	down	1.2180896	-1.2180896	-0.28462023	CRIP1	Homo sapiens cysteine-rich protein 1 (intestinal) (CRIP1), mRNA [NM_001311]	chr14	hs|14q32.33
A_24_P345822	0.029888738	up	1.3532795	1.3532795	0.4364598	TFG	Homo sapiens TRK-fused gene (TFG), transcript variant 1, mRNA [NM_006070]	chr3	hs|3q12.2
A_32_P76060	0.029938899	down	1.2315207	-1.2315207	-0.30044082	CTDSPL2	Homo sapiens CTD (carboxy-terminal domain, RNA polymerase II, polypeptide A) small phosphatase like 2 (CTDSPL2), mRNA [NM_016396]	chr15	hs|15q21.1
A_21_P0009758	0.029944185	up	1.234071	1.234071	0.3034254	lnc-C19orf12-1	LNCipedia lincRNA (lnc-C19orf12-1), lincRNA [lnc-C19orf12-1:1]	chr19	hs|19q12
A_33_P3650491	0.029962962	up	1.2952436	1.2952436	0.37322348	LMCD1-AS1	Homo sapiens LMCD1 antisense RNA 1 (head to head) (LMCD1-AS1), long non-coding RNA [NR_033378]	chr3	hs|3p26.1
A_21_P0000082	0.030018542	down	1.243624	-1.243624	-0.31455034	LARP4	Homo sapiens La ribonucleoprotein domain family, member 4 (LARP4), transcript variant 2, mRNA [NM_199188]	chr12	hs|12q13.12
A_24_P74064	0.030050406	down	1.3106867	-1.3106867	-0.39032286	ZBTB14	Homo sapiens zinc finger and BTB domain containing 14 (ZBTB14), transcript variant 2, mRNA [NM_003409]	chr18	hs|18p11.31
A_23_P13753	0.0300587	down	1.2599566	-1.2599566	-0.33337402	NFE2	Homo sapiens nuclear factor, erythroid 2 (NFE2), transcript variant 1, mRNA [NM_006163]	chr12	hs|12q13.13
A_21_P0013971	0.030075753	up	1.217788	1.217788	0.28426298	ZNF385D	zinc finger protein 385D [Source:HGNC Symbol;Acc:HGNC:26191] [ENST00000497570]	chr3	hs|3p24.3
A_33_P3241316	0.030088967	up	1.4314041	1.4314041	0.517431	PLA2G4F	Homo sapiens phospholipase A2, group IVF (PLA2G4F), transcript variant 1, mRNA [NM_213600]	chr15	hs|15q15.1
A_22_P00018582	0.030093629	up	1.8302093	1.8302093	0.8720086	lnc-CCDC102A-1	DB071456 TESTI4 Homo sapiens cDNA clone TESTI4014279 5', mRNA sequence [DB071456]	chr16	hs|16q21
A_33_P3422479	0.03011364	down	1.2458944	-1.2458944	-0.31718183	CRELD1	Homo sapiens cysteine-rich with EGF-like domains 1 (CRELD1), transcript variant 1, mRNA [NM_001031717]	chr3	hs|3p25.3
A_19_P00324814	0.030129584	down	1.2094886	-1.2094886	-0.2743972	XLOC_l2_015561	BROAD Institute lincRNA (XLOC_l2_015561), lincRNA [TCONS_l2_00030253]	chrX	hs|Xq13.2
A_24_P67027	0.03013023	up	1.2633269	1.2633269	0.33722797	CLK2	Homo sapiens CDC-like kinase 2 (CLK2), transcript variant 1, mRNA [NM_001294338]	chr1	hs|1q22
A_21_P0014033	0.030178906	up	1.9243304	1.9243304	0.9443565			chr10	hs|10p15.3
A_33_P3410225	0.030192968	up	1.3663571	1.3663571	0.45033458			chr22	hs|22q13.2
A_23_P165707	0.030211106	down	1.3154234	-1.3154234	-0.3955272	LYG1	Homo sapiens lysozyme G-like 1 (LYG1), mRNA [NM_174898]	chr2	hs|2q11.2
A_33_P3222501	0.030232016	up	1.372488	1.372488	0.45679355	FAM157A	Homo sapiens family with sequence similarity 157, member A (FAM157A), mRNA [NM_001145248]	chr3	hs|3q29
A_33_P3295098	0.030240102	up	1.3448021	1.3448021	0.4273939	ESYT3	extended synaptotagmin-like protein 3 [Source:HGNC Symbol;Acc:HGNC:24295] [ENST00000289135]	chr3	hs|3q22.3
A_23_P97700	0.030323982	down	1.3544003	-1.3544003	-0.43765417	TXNIP	Homo sapiens thioredoxin interacting protein (TXNIP), mRNA [NM_006472]	chr1	hs|1q21.1
A_22_P00006224	0.030357432	down	1.2347747	-1.2347747	-0.30424783	lnc-FAM49B-1	LNCipedia lincRNA (lnc-FAM49B-1), lincRNA [lnc-FAM49B-1:1]	chr8	hs|8q24.21
A_32_P93996	0.030379735	up	1.2305151	1.2305151	0.29926237	LOC100128361	Homo sapiens uncharacterized LOC100128361 (LOC100128361), long non-coding RNA [NR_036505]	chr9	hs|9q22.31
A_23_P256948	0.030386174	up	2.2938342	2.2938342	1.197761	MSC	Homo sapiens musculin (MSC), mRNA [NM_005098]	chr8	hs|8q13.3
A_21_P0010951	0.030404447	up	1.2132946	1.2132946	0.27892992	LOC101929506	PREDICTED: Homo sapiens uncharacterized LOC101929506 (LOC101929506), transcript variant X2, ncRNA [XR_252776]	chr10	hs|10q22.3
A_23_P99604	0.03040577	down	1.3172728	-1.3172728	-0.39755413	G2E3	Homo sapiens G2/M-phase specific E3 ubiquitin protein ligase (G2E3), mRNA [NM_017769]	chr14	hs|14q12
A_23_P121282	0.030417835	up	1.2336968	1.2336968	0.3029879	TMEM89	Homo sapiens transmembrane protein 89 (TMEM89), mRNA [NM_001008269]	chr3	hs|3p21.31
A_22_P00008466	0.030462453	up	1.5246028	1.5246028	0.60843337	lnc-KBTBD6-1	Homo sapiens cDNA FLJ11919 fis, clone HEMBB1000274. [AK021981]	chr13	hs|13q14.11
A_22_P00000596	0.03049639	up	1.3167865	1.3167865	0.39702147	LHX4-AS1	Homo sapiens LHX4 antisense RNA 1 (LHX4-AS1), long non-coding RNA [NR_037642]	chr1	hs|1q25.2
A_33_P3339231	0.030502835	down	1.2937839	-1.2937839	-0.37159666	UBN2	Homo sapiens ubinuclein 2 (UBN2), mRNA [NM_173569]	chr7	hs|7q34
A_23_P146849	0.030529732	up	1.2853245	1.2853245	0.36213258	APBA2	Homo sapiens amyloid beta (A4) precursor protein-binding, family A, member 2 (APBA2), transcript variant 1, mRNA [NM_005503]	chr15	hs|15q13.1
A_21_P0004401	0.030588044	up	1.4102802	1.4102802	0.49598184	lnc-C5orf43-2	LNCipedia lincRNA (lnc-C5orf43-2), lincRNA [lnc-C5orf43-2:1]	chr5	hs|5q12.1
A_23_P106761	0.030624693	down	1.3027658	-1.3027658	-0.3815778	CORO1A	Homo sapiens coronin, actin binding protein, 1A (CORO1A), transcript variant 2, mRNA [NM_007074]	chr16	hs|16p11.2
A_22_P00003314	0.030628577	up	1.2990888	1.2990888	0.3775001	lnc-CAPRIN2-2	ALU1_HUMAN (P39188) Alu subfamily J sequence contamination warning entry, partial (15%) [THC2742404]	chr12	hs|12p11.21
A_33_P3265956	0.030648427	down	1.2387098	-1.2387098	-0.30883825	CBFA2T2	Synthetic construct Homo sapiens clone IMAGE:100073900 core-binding factor, runt domain, alpha subunit 2; translocated to, 2 (CBFA2T2) gene, encodes complete protein. [JF432662]	chr20	hs|20q11.22
A_33_P3291636	0.03065529	down	1.2163159	-1.2163159	-0.28251794	ZNF74	Homo sapiens zinc finger protein 74 (ZNF74), transcript variant 1, mRNA [NM_003426]	chr22	hs|22q11.21
A_21_P0012409	0.030690765	down	1.3618959	-1.3618959	-0.44561645	XLOC_l2_009968	BROAD Institute lincRNA (XLOC_l2_009968), lincRNA [TCONS_l2_00018962]	chr3	hs|3q25.32
A_23_P98930	0.03069402	down	1.3291322	-1.3291322	-0.4104846	KIAA1551	Homo sapiens KIAA1551 (KIAA1551), mRNA [NM_018169]	chr12	hs|12p11.21
A_21_P0009189	0.030783087	up	1.5278401	1.5278401	0.6114936	lnc-MYO19-1	Homo sapiens mRNA; cDNA DKFZp564H213 (from clone DKFZp564H213). [AL049275]	chr17	hs|17q12
A_23_P40096	0.030819634	down	1.4170016	-1.4170016	-0.5028414	PROC	Homo sapiens protein C (inactivator of coagulation factors Va and VIIIa) (PROC), mRNA [NM_000312]	chr2	hs|2q14.3
A_22_P00009525	0.030820861	down	1.3449306	-1.3449306	-0.42753178	lnc-MANSC4-3	LNCipedia lincRNA (lnc-MANSC4-3), lincRNA [lnc-MANSC4-3:2]	chr12	hs|12p11.22
A_33_P3301266	0.030829921	up	1.6923827	1.6923827	0.75905585	BTNL8	Homo sapiens butyrophilin-like 8 (BTNL8), transcript variant 4, mRNA [NM_001159708]	chr5	hs|5q35.3
A_24_P830690	0.030871646	up	1.2124242	1.2124242	0.2778945	PDPK1	Homo sapiens 3-phosphoinositide dependent protein kinase 1 (PDPK1), transcript variant 1, mRNA [NM_002613]	chr16	hs|16p13.3
A_22_P00004212	0.030910058	down	1.3306562	-1.3306562	-0.41213784	lnc-CLRN2-1	LNCipedia lincRNA (lnc-CLRN2-1), lincRNA [lnc-CLRN2-1:2]	chr4	hs|4p15.32
A_23_P47709	0.030957822	up	1.3093858	1.3093858	0.3888902	FOLR2	Homo sapiens folate receptor 2 (fetal) (FOLR2), transcript variant 1, mRNA [NM_000803]	chr11	hs|11q13.4
A_33_P3318327	0.031007683	up	1.7523855	1.7523855	0.80932015	FLJ31713	Homo sapiens cDNA FLJ31713 fis, clone NT2RI2006487. [AK056275]	chr9	hs|9q32
A_22_P00017645	0.03102164	down	1.3400924	-1.3400924	-0.4223325			chr3	hs|3p14.3
A_21_P0010430	0.031036654	down	1.2994539	-1.2994539	-0.3779054	lnc-MAPK8IP2-1	LNCipedia lincRNA (lnc-MAPK8IP2-1), lincRNA [lnc-MAPK8IP2-1:5]	chr22	hs|22q13.33
A_23_P144337	0.031088036	up	1.3843825	1.3843825	0.4692426	CCRN4L	Homo sapiens CCR4 carbon catabolite repression 4-like (S. cerevisiae) (CCRN4L), mRNA [NM_012118]	chr4	hs|4q31.1
A_33_P3395310	0.031103589	up	1.5174108	1.5174108	0.6016117			chr4	hs|4q12
A_23_P370544	0.03111245	up	1.2829859	1.2829859	0.35950533	ANKAR	Homo sapiens ankyrin and armadillo repeat containing (ANKAR), mRNA [NM_144708]	chr2	hs|2q32.2
A_33_P3263412	0.031143377	down	1.2875074	-1.2875074	-0.36458075		Homo sapiens cDNA FLJ26714 fis, clone PNC01043. [AK130224]	chr10	hs|10p15.3
A_33_P3356577	0.031143503	down	1.4435754	-1.4435754	-0.52964646	SIRPB1	signal-regulatory protein beta 1 [Source:HGNC Symbol;Acc:HGNC:15928] [ENST00000381596]	chr20	hs|20p13
A_23_P433855	0.031171417	up	1.3405354	1.3405354	0.4228093	RGS4	Homo sapiens regulator of G-protein signaling 4 (RGS4), transcript variant 2, mRNA [NM_005613]	chr1	hs|1q23.3
A_21_P0000342	0.031254426	down	1.3683953	-1.3683953	-0.45248508	SNORA5B	Homo sapiens small nucleolar RNA, H/ACA box 5B (SNORA5B), small nucleolar RNA [NR_002990]	chr7	hs|7p13
A_22_P00014615	0.031259246	up	1.3805194	1.3805194	0.46521115	LINC00508	Homo sapiens long intergenic non-protein coding RNA 508 (LINC00508), long non-coding RNA [NR_126452]	chr12	hs|12q24.32
A_32_P235796	0.0313334	down	1.259088	-1.259088	-0.33237916	BBS12	Homo sapiens Bardet-Biedl syndrome 12 (BBS12), transcript variant 2, mRNA [NM_152618]	chr4	hs|4q27
A_33_P3243717	0.031448532	down	1.2612163	-1.2612163	-0.3348157	ZNF248	Homo sapiens zinc finger protein 248 (ZNF248), transcript variant 1, mRNA [NM_021045]	chr10	hs|10p11.1
A_32_P85539	0.03144914	down	1.3137056	-1.3137056	-0.39364195	HCFC2	Homo sapiens host cell factor C2 (HCFC2), mRNA [NM_013320]	chr12	hs|12q23.3
A_33_P3292235	0.03146411	up	1.3159467	1.3159467	0.39610106	PAQR3	progestin and adipoQ receptor family member III [Source:HGNC Symbol;Acc:HGNC:30130] [ENST00000342820]	chr4	hs|4q21.21
A_22_P00007565	0.03154914	up	1.5310674	1.5310674	0.6145378	lnc-HBXIP-1	LNCipedia lincRNA (lnc-HBXIP-1), lincRNA [lnc-HBXIP-1:1]	chr1	hs|1p13.3
A_33_P3221234	0.03155796	up	1.2029512	1.2029512	0.2665781	IPP	Homo sapiens intracisternal A particle-promoted polypeptide (IPP), transcript variant 2, mRNA [NM_001145349]	chr1	hs|1p34.1
A_33_P3260134	0.031578127	up	1.3068571	1.3068571	0.3861014	NTRK3	Homo sapiens neurotrophic tyrosine kinase, receptor, type 3 (NTRK3), transcript variant 2, mRNA [NM_002530]	chr15	hs|15q25.3
A_21_P0000309	0.03157913	down	1.2869035	-1.2869035	-0.36390388	SNORA11	Homo sapiens small nucleolar RNA, H/ACA box 11 (SNORA11), small nucleolar RNA [NR_002953]	chrX	hs|Xp11.21
A_22_P00002388	0.031588893	down	1.2026331	-1.2026331	-0.2661966	ATP11A	ATPase, class VI, type 11A [Source:HGNC Symbol;Acc:HGNC:13552] [ENST00000419448]	chr13	hs|13q34
A_24_P40594	0.031660624	down	1.2371823	-1.2371823	-0.30705804	HOMEZ	Homo sapiens homeobox and leucine zipper encoding (HOMEZ), mRNA [NM_020834]	chr14	hs|14q11.2
A_22_P00018202	0.031753838	up	1.4538493	1.4538493	0.5398777		Homo sapiens clone 24487 mRNA sequence. [AF070579]	chr3	hs|3q26.33
A_32_P176911	0.031826828	down	1.2809523	-1.2809523	-0.35721678	LINC00239	Homo sapiens long intergenic non-protein coding RNA 239 (LINC00239), long non-coding RNA [NR_026774]	chr14	hs|14q32.31
A_21_P0011494	0.031831324	up	1.4188383	1.4188383	0.50471014	XLOC_l2_005606	BROAD Institute lincRNA (XLOC_l2_005606), lincRNA [TCONS_l2_00010379]	chr16	hs|16q24.3
A_33_P3421923	0.031859633	down	1.3821096	-1.3821096	-0.46687207	CADM3	Homo sapiens cell adhesion molecule 3 (CADM3), transcript variant 1, mRNA [NM_021189]	chr1	hs|1q23.2
A_24_P101304	0.03187435	down	1.256028	-1.256028	-0.3288687	ZNF568	Homo sapiens zinc finger protein 568 (ZNF568), transcript variant 1, mRNA [NM_198539]	chr19	hs|19q13.12
A_22_P00020264	0.03192518	down	1.3707916	-1.3707916	-0.4550092	LOC101929577	Homo sapiens uncharacterized LOC101929577 (LOC101929577), long non-coding RNA [NR_125928]	chr4	hs|4q24
A_22_P00012170	0.03194177	up	1.453343	1.453343	0.53937525	LINC01444	Homo sapiens long intergenic non-protein coding RNA 1444 (LINC01444), long non-coding RNA [NR_110783]	chr18	hs|18p11.21
A_33_P3294826	0.03196617	up	1.3605217	1.3605217	0.44415992	CRABP2	Homo sapiens cellular retinoic acid binding protein 2 (CRABP2), transcript variant 2, mRNA [NM_001199723]	chr1	hs|1q23.1
A_22_P00002248	0.031978995	down	1.2601125	-1.2601125	-0.33355257	FLJ37035	Homo sapiens uncharacterized LOC399821 (FLJ37035), long non-coding RNA [NR_033847]	chr10	hs|10q26.13
A_32_P137266	0.032032598	down	1.2058454	-1.2058454	-0.2700449	EFCAB7	EF-hand calcium binding domain 7 [Source:HGNC Symbol;Acc:HGNC:29379] [ENST00000461039]	chr1	hs|1p31.3
A_33_P3313421	0.03205178	down	1.2337428	-1.2337428	-0.3030417	UHRF1BP1	Homo sapiens UHRF1 binding protein 1 (UHRF1BP1), mRNA [NM_017754]	chr6	hs|6p21.31
A_23_P429425	0.03208199	up	1.8744929	1.8744929	0.90650034	ST6GAL2	Homo sapiens ST6 beta-galactosamide alpha-2,6-sialyltranferase 2 (ST6GAL2), transcript variant 1, mRNA [NM_032528]	chr2	hs|2q12.2
A_33_P3299066	0.032172438	up	1.4172436	1.4172436	0.50308776	NR4A2	Homo sapiens nuclear receptor subfamily 4, group A, member 2 (NR4A2), mRNA [NM_006186]	chr2	hs|2q24.1
A_22_P00016093	0.032200452	down	1.2382884	-1.2382884	-0.30834734	LOC101928402	PREDICTED: Homo sapiens uncharacterized LOC101928402 (LOC101928402), ncRNA [XR_244534]	chrX	hs|Xq25
A_21_P0000226	0.032207727	up	1.3404582	1.3404582	0.42272618	SNORD56B	Homo sapiens small nucleolar RNA, C/D box 56B (SNORD56B), small nucleolar RNA [NR_001276]	chr14	hs|14q24.2
A_33_P3365596	0.032290287	down	1.2297919	-1.2297919	-0.29841417	NAPB	Homo sapiens N-ethylmaleimide-sensitive factor attachment protein, beta (NAPB), transcript variant 1, mRNA [NM_001283018]	chr20	hs|20p11.21
A_21_P0013894	0.03233475	down	1.2841693	-1.2841693	-0.36083543	XLOC_l2_015938	BROAD Institute lincRNA (XLOC_l2_015938), lincRNA [TCONS_l2_00030929]	chrY	hs|Yp11.2
A_22_P00001797	0.032339565	up	1.6540592	1.6540592	0.72601086	LOC101927476	Homo sapiens uncharacterized LOC101927476 (LOC101927476), long non-coding RNA [NR_110386]	chrX	hs|Xp11.4
A_22_P00020274	0.032339726	down	1.4575826	-1.4575826	-0.5435776	LOC102723920		chr4	hs|4q35.2
A_33_P3213992	0.03247341	up	2.0124083	2.0124083	1.008923			chr11	hs|11p11.2
A_23_P139500	0.032503556	up	1.2529873	1.2529873	0.32537174	BHLHE41	Homo sapiens basic helix-loop-helix family, member e41 (BHLHE41), mRNA [NM_030762]	chr12	hs|12p12.1
A_24_P358425	0.032512095	down	1.280752	-1.280752	-0.35699108	GPATCH11	Homo sapiens G patch domain containing 11 (GPATCH11), transcript variant 1, mRNA [NM_174931]	chr2	hs|2p22.2
A_22_P00000405	0.03255215	down	1.5181942	-1.5181942	-0.6023563	LOC102724508	Homo sapiens uncharacterized LOC102724508 (LOC102724508), transcript variant 1, long non-coding RNA [NR_110880]	chr17	hs|17q21.32
A_23_P122924	0.032612808	up	1.4205638	1.4205638	0.50646365	INHBA	Homo sapiens inhibin, beta A (INHBA), mRNA [NM_002192]	chr7	hs|7p14.1
A_22_P00003295	0.032622334	up	1.5425484	1.5425484	0.6253158	STARD4-AS1	Homo sapiens STARD4 antisense RNA 1 (STARD4-AS1), long non-coding RNA [NR_040093]	chr5	hs|5q22.1
A_24_P89872	0.032649282	down	1.2380505	-1.2380505	-0.30807012	ZNF189	Homo sapiens zinc finger protein 189 (ZNF189), transcript variant 2, mRNA [NM_197977]	chr9	hs|9q31.1
A_23_P85800	0.032686114	down	1.2418971	-1.2418971	-0.31254566	CD52	Homo sapiens CD52 molecule (CD52), mRNA [NM_001803]	chr1	hs|1p36.11
A_23_P145175	0.032731667	down	1.1999662	-1.1999662	-0.26299375	ZNF318	Homo sapiens zinc finger protein 318 (ZNF318), mRNA [NM_014345]	chr6	hs|6p21.1
A_24_P121846	0.032758825	up	1.198526	1.198526	0.26126122	ZNF132	Homo sapiens zinc finger protein 132 (ZNF132), mRNA [NM_003433]	chr19	hs|19q13.43
A_21_P0002951	0.032806	up	1.6278789	1.6278789	0.7029934	lnc-ZNF621-3	LNCipedia lincRNA (lnc-ZNF621-3), lincRNA [lnc-ZNF621-3:1]	chr3	hs|3p22.1
A_21_P0000266	0.032847326	down	1.2339054	-1.2339054	-0.30323184	SNORA72	Homo sapiens small nucleolar RNA, H/ACA box 72 (SNORA72), small nucleolar RNA [NR_002581]	chr8	hs|8q22.2
A_22_P00021769	0.032923765	up	1.4216198	1.4216198	0.50753564	lnc-TMEM64-2	by03b05.y1 Human Lens cDNA (Un-normalized, unamplified): BY Homo sapiens cDNA clone by03b05 5', mRNA sequence [BF726218]	chr8	hs|8q21.3
A_24_P54485	0.032932587	up	1.2655003	1.2655003	0.33970785	CCDC115	Homo sapiens coiled-coil domain containing 115 (CCDC115), transcript variant 1, mRNA [NM_032357]	chr2	hs|2q21.1
A_21_P0002781	0.032937553	down	1.2284441	-1.2284441	-0.2968322	LINC01213	Homo sapiens long intergenic non-protein coding RNA 1213 (LINC01213), transcript variant 1, long non-coding RNA [NR_110167]	chr3	hs|3q25.1
A_33_P3331511	0.032961503	up	1.2064943	1.2064943	0.27082112	LINC00173	Homo sapiens long intergenic non-protein coding RNA 173 (LINC00173), transcript variant 1, long non-coding RNA [NR_027345]	chr12	hs|12q24.22
A_24_P307626	0.033000562	up	1.2407566	1.2407566	0.31122017	ATP1A4	Homo sapiens ATPase, Na+/K+ transporting, alpha 4 polypeptide (ATP1A4), transcript variant 1, mRNA [NM_144699]	chr1	hs|1q23.2
A_23_P348636	0.03300082	down	1.4874461	-1.4874461	-0.57283735	FOXJ1	Homo sapiens forkhead box J1 (FOXJ1), mRNA [NM_001454]	chr17	hs|17q25.1
A_24_P522864	0.033010274	up	1.3725922	1.3725922	0.45690307	MGC12916	Homo sapiens uncharacterized protein MGC12916 (MGC12916), long non-coding RNA [NR_026880]	chr17	hs|17p12
A_33_P3385912	0.03304016	up	1.359111	1.359111	0.44266322
A_23_P331700	0.03307359	down	1.249471	-1.249471	-0.32131734	SRRM3	Homo sapiens serine/arginine repetitive matrix 3 (SRRM3), transcript variant 1, mRNA [NM_001291831]	chr7	hs|7q11.23
A_33_P3410836	0.033195574	down	1.2342043	-1.2342043	-0.3035812	HIST1H4D	Homo sapiens histone cluster 1, H4d (HIST1H4D), mRNA [NM_003539]	chr6	hs|6p22.2
A_23_P5976	0.033255577	down	1.2559935	-1.2559935	-0.328829	ZSWIM1	Homo sapiens zinc finger, SWIM-type containing 1 (ZSWIM1), mRNA [NM_080603]	chr20	hs|20q13.12
A_33_P3371588	0.03325828	up	1.2632905	1.2632905	0.33718646	FUNDC2	Homo sapiens FUN14 domain containing 2 (FUNDC2), mRNA [NM_023934]	chrX	hs|Xq28
A_21_P0014690	0.033275966	up	1.4018009	1.4018009	0.4872814			chr17	hs|17p12
A_33_P3527721	0.033278726	up	1.2339326	1.2339326	0.3032636	LOC284219	Homo sapiens cDNA FLJ37117 fis, clone BRACE2022270. [AK094436]	chr18	hs|18p11.22
A_23_P140725	0.033285085	up	1.364501	1.364501	0.44837344	IFT140	Homo sapiens intraflagellar transport 140 (IFT140), mRNA [NM_014714]	chr16	hs|16p13.3
A_23_P147900	0.03329544	up	1.5963271	1.5963271	0.6747563	POU6F2	Homo sapiens POU class 6 homeobox 2 (POU6F2), transcript variant 1, mRNA [NM_007252]	chr7	hs|7p14.1
A_33_P3736195	0.033342157	up	1.436232	1.436232	0.5222888	DKFZp686M1136	Homo sapiens mRNA; cDNA DKFZp686M1136 (from clone DKFZp686M1136). [BX647230]	chr10	hs|10q26.3
A_22_P00001049	0.03345513	up	1.2288406	1.2288406	0.29729778	NBPF11	Homo sapiens neuroblastoma breakpoint family, member 11 (NBPF11), transcript variant 1, mRNA [NM_001101663]	chr1	hs|1q21.1
A_22_P00002797	0.033535685	up	1.7015964	1.7015964	0.76688886	lnc-C2orf40-1	LNCipedia lincRNA (lnc-C2orf40-1), lincRNA [lnc-C2orf40-1:1]	chr2	hs|2q12.2
A_24_P634768	0.0335442	up	1.4285477	1.4285477	0.51454926	FLJ22763	Homo sapiens uncharacterized LOC401081 (FLJ22763), long non-coding RNA [NR_033977]	chr3	hs|3q13.13
A_23_P207058	0.03355468	down	1.2184215	-1.2184215	-0.28501326	SOCS3	Homo sapiens suppressor of cytokine signaling 3 (SOCS3), mRNA [NM_003955]	chr17	hs|17q25.3
A_21_P0013961	0.033562142	up	1.532514	1.532514	0.6159002		Homo sapiens cDNA FLJ46332 fis, clone TESTI4045470. [AK128835]	chr7	hs|7q11.21
A_23_P357794	0.033606533	down	1.276466	-1.276466	-0.35215512	MTBP	Homo sapiens MDM2 binding protein (MTBP), mRNA [NM_022045]	chr8	hs|8q24.12
A_22_P00003023	0.03361685	up	2.9193702	2.9193702	1.5456572	lnc-C7orf13-1	Q8N6V8_HUMAN (Q8N6V8) RNF32 protein, partial (21%) [THC2608918]	chr7	hs|7q36.3
A_22_P00004265	0.033632934	up	1.1964135	1.1964135	0.2587161	lnc-CMTM5-1	LNCipedia lincRNA (lnc-CMTM5-1), lincRNA [lnc-CMTM5-1:1]	chr14	hs|14q11.2
A_23_P77304	0.033661526	up	1.5677716	1.5677716	0.6487153	AP3B2	Homo sapiens adaptor-related protein complex 3, beta 2 subunit (AP3B2), transcript variant 2, mRNA [NM_004644]	chr15	hs|15q25.2
A_21_P0000613	0.03378007	up	1.3477104	1.3477104	0.4305105	TFAP2A-AS1	Homo sapiens TFAP2A antisense RNA 1 (TFAP2A-AS1), long non-coding RNA [NR_033910]	chr6	hs|6p24.3
A_22_P00013687	0.03378119	up	1.4847466	1.4847466	0.5702167	lnc-RP11-728F11.4.1-1	603042175F1 NIH_MGC_116 Homo sapiens cDNA clone IMAGE:5182483 5', mRNA sequence [BI517743]	chr11	hs|11q23.3
A_22_P00006449	0.033799022	up	1.4081796	1.4081796	0.4938314	lnc-FBXW5-1	Homo sapiens, clone IMAGE:4996962, mRNA. [BC019844]	chr9	hs|9q34.3
A_33_P3336282	0.03380458	down	1.3912289	-1.3912289	-0.4763598	TAF4B	Homo sapiens TAF4b RNA polymerase II, TATA box binding protein (TBP)-associated factor, 105kDa (TAF4B), transcript variant 1, mRNA [NM_001293725]	chr18	hs|18q11.2
A_33_P3322363	0.03384443	down	1.2204295	-1.2204295	-0.287389	HMSD	Homo sapiens histocompatibility (minor) serpin domain containing (HMSD), mRNA [NM_001123366]	chr18	hs|18q22.1
A_32_P226786	0.03386144	down	1.2386496	-1.2386496	-0.30876812	FAM126B	Homo sapiens family with sequence similarity 126, member B (FAM126B), mRNA [NM_173822]	chr2	hs|2q33.1
A_23_P259333	0.03387308	down	1.3620328	-1.3620328	-0.4457614	C6orf203	Homo sapiens chromosome 6 open reading frame 203 (C6orf203), transcript variant 1, mRNA [NM_016487]	chr6	hs|6q21
A_33_P3289025	0.033924367	up	1.2255709	1.2255709	0.29345396	EVA1A	Homo sapiens eva-1 homolog A (C. elegans) (EVA1A), transcript variant 1, mRNA [NM_001135032]	chr2	hs|2p12
A_21_P0014015	0.033925004	up	1.4804456	1.4804456	0.5660315	CNP	2',3'-cyclic nucleotide 3' phosphodiesterase [Source:HGNC Symbol;Acc:HGNC:2158] [ENST00000592861]	chr17	hs|17q21.2
A_33_P3224307	0.033942357	down	1.1972873	-1.1972873	-0.2597694	SCARNA12	Homo sapiens small Cajal body-specific RNA 12 (SCARNA12), guide RNA [NR_003010]	chr12	hs|12p13.31
A_21_P0013271	0.033967156	down	1.2288091	-1.2288091	-0.29726082	SMKR1	Homo sapiens small lysine-rich protein 1 (SMKR1), mRNA [NM_001195243]	chr7	hs|7q32.1
A_22_P00021205	0.034091875	down	1.3310871	-1.3310871	-0.412605	HAGLROS	Homo sapiens HAGLR opposite strand (non-protein coding) (HAGLROS), long non-coding RNA [NR_110457]	chr2	hs|2q31.1
A_33_P3247678	0.03409711	up	1.4203185	1.4203185	0.50621444			chr17	hs|17p13.3
A_23_P96271	0.034126084	down	1.5258989	-1.5258989	-0.6096594	MYOM1	Homo sapiens myomesin 1 (MYOM1), transcript variant 1, mRNA [NM_003803]	chr18	hs|18p11.31
A_33_P3265679	0.034133337	up	1.3266156	1.3266156	0.40775037	LOC389199	PREDICTED: Homo sapiens uncharacterized LOC389199 (LOC389199), misc_RNA [XR_112616]	chr4	hs|4p16.1
A_33_P3259403	0.03422306	up	1.2651311	1.2651311	0.3392869	PAN3	Homo sapiens PAN3 poly(A) specific ribonuclease subunit (PAN3), mRNA [NM_175854]	chr13	hs|13q12.2
A_33_P3262069	0.03422744	up	1.3775425	1.3775425	0.4620968	OR2AG2	Homo sapiens olfactory receptor, family 2, subfamily AG, member 2 (OR2AG2), mRNA [NM_001004490]	chr11	hs|11p15.4
A_23_P344594	0.03426515	up	1.3466953	1.3466953	0.42942345	TMEM174	Homo sapiens transmembrane protein 174 (TMEM174), mRNA [NM_153217]	chr5	hs|5q13.2
A_21_P0000356	0.034288622	down	1.221411	-1.221411	-0.28854874	SCARNA11	Homo sapiens small Cajal body-specific RNA 11 (SCARNA11), guide RNA [NR_003012]	chr12	hs|12p13.31
A_22_P00019097	0.0342929	up	1.831887	1.831887	0.87333053		DA442494 CTONG2 Homo sapiens cDNA clone CTONG2011914 5', mRNA sequence [DA442494]	chr8	hs|8q22.3
A_33_P3378051	0.03429633	down	1.3692816	-1.3692816	-0.4534192	SESTD1	Homo sapiens SEC14 and spectrin domains 1 (SESTD1), mRNA [NM_178123]	chr2	hs|2q31.2
A_23_P338233	0.034346227	down	1.2603242	-1.2603242	-0.33379492	BCDIN3D	Homo sapiens BCDIN3 domain containing (BCDIN3D), mRNA [NM_181708]	chr12	hs|12q13.12
A_21_P0009591	0.03435174	up	1.8432654	1.8432654	0.88226384	lnc-MBP-1	LNCipedia lincRNA (lnc-MBP-1), lincRNA [lnc-MBP-1:3]	chr18	hs|18q23
A_33_P3264238	0.034352418	down	1.3463972	-1.3463972	-0.42910403	ZNF280B	zinc finger protein 280B [Source:HGNC Symbol;Acc:HGNC:23022] [ENST00000619852]	chr22	hs|22q11.22
A_21_P0003401	0.034360673	up	1.3528728	1.3528728	0.43602625	LOC101927305	Homo sapiens uncharacterized LOC101927305 (LOC101927305), transcript variant 1, long non-coding RNA [NR_125883]	chr4	hs|4q28.3
A_33_P3261293	0.034402315	up	1.242086	1.242086	0.31276512	DKK3	Homo sapiens dickkopf WNT signaling pathway inhibitor 3 (DKK3), transcript variant 1, mRNA [NM_015881]	chr11	hs|11p15.3
A_23_P153964	0.03443977	up	1.315565	1.315565	0.3956825	INHBB	Homo sapiens inhibin, beta B (INHBB), mRNA [NM_002193]	chr2	hs|2q14.2
A_23_P39263	0.034487627	up	1.3135998	1.3135998	0.39352584	ZNF57	Homo sapiens zinc finger protein 57 (ZNF57), mRNA [NM_173480]	chr19	hs|19p13.3
A_19_P00321132	0.03450651	up	1.2194294	1.2194294	0.2862062	LOC101927136	Homo sapiens uncharacterized LOC101927136 (LOC101927136), long non-coding RNA [NR_110840]	chr6	hs|6p12.1
A_33_P3222653	0.0345231	up	1.2414454	1.2414454	0.31202084	LINC00605	Homo sapiens long intergenic non-protein coding RNA 605 (LINC00605), long non-coding RNA [NR_033938]	chr14	hs|14q32.32
A_21_P0013387	0.034610838	up	1.2412816	1.2412816	0.31183046		AF118270 muscle TFII-I repeat domain-containing protein 1 {Homo sapiens} (exp=-1; wgp=0; cg=0), partial (8%) [THC2744915]	chr7	hs|7q11.23
A_32_P187663	0.03464417	up	1.2111827	1.2111827	0.2764165	ZNF596	Homo sapiens zinc finger protein 596 (ZNF596), transcript variant 1, mRNA [NM_001042416]	chr8	hs|8p23.3
A_22_P00001711	0.034668066	up	1.5948789	1.5948789	0.6734469	lnc-ATG16L2-3	LNCipedia lincRNA (lnc-ATG16L2-3), lincRNA [lnc-ATG16L2-3:1]	chr11	hs|11q13.4
A_23_P106158	0.034715783	up	1.2380873	1.2380873	0.30811304	L2HGDH	Homo sapiens L-2-hydroxyglutarate dehydrogenase (L2HGDH), mRNA [NM_024884]	chr14	hs|14q21.3
A_23_P106391	0.03472412	down	1.2482438	-1.2482438	-0.31989974	THAP10	Homo sapiens THAP domain containing 10 (THAP10), mRNA [NM_020147]	chr15	hs|15q23
A_21_P0003889	0.034735683	down	1.2864242	-1.2864242	-0.3633664	FLJ36777	uncharacterized LOC730971 [Source:EntrezGene;Acc:730971] [ENST00000504402]	chr4	hs|4p16.1
A_23_P152838	0.034783844	down	1.2229571	-1.2229571	-0.29037383	CCL5	Homo sapiens chemokine (C-C motif) ligand 5 (CCL5), transcript variant 1, mRNA [NM_002985]	chr17	hs|17q12
A_22_P00015794	0.034786824	down	1.3083627	-1.3083627	-0.38776255	lnc-TARDBP-1	Homo sapiens cDNA FLJ30609 fis, clone CTONG2000480. [AK055171]	chr1	hs|1p36.22
A_33_P3370305	0.03480821	up	1.2607853	1.2607853	0.33432266	TMEM106A	Homo sapiens transmembrane protein 106A (TMEM106A), transcript variant 1, mRNA [NM_001291586]	chr17	hs|17q21.31
A_21_P0008939	0.034877975	down	1.521202	-1.521202	-0.6052117	LINC01571	Homo sapiens long intergenic non-protein coding RNA 1571 (LINC01571), long non-coding RNA [NR_110916]	chr16	hs|16q12.1
A_32_P115050	0.034893595	up	1.549446	1.549446	0.63175243	HHIP-AS1	Homo sapiens HHIP antisense RNA 1 (HHIP-AS1), long non-coding RNA [NR_037595]	chr4	hs|4q31.21
A_21_P0010657	0.034905735	down	1.2926232	-1.2926232	-0.37030175			chr1	hs|1q22
A_32_P22622	0.0349578	up	1.2541895	1.2541895	0.32675534	NOP14	Homo sapiens NOP14 nucleolar protein (NOP14), transcript variant 2, mRNA [NM_003703]	chr4	hs|4p16.3
A_23_P326142	0.034964573	up	1.2752908	1.2752908	0.3508263	SND1-IT1	Homo sapiens SND1 intronic transcript 1 (non-protein coding) (SND1-IT1), long non-coding RNA [NR_027330]	chr7	hs|7q32.1
A_21_P0001010	0.03496478	up	1.3320991	1.3320991	0.4137014	lnc-RP3-377D14.1.1-7	LNCipedia lincRNA (lnc-RP3-377D14.1.1-7), lincRNA [lnc-RP3-377D14.1.1-7:3]	chr1	hs|1q21.1
A_33_P3310189	0.03498087	up	1.3187721	1.3187721	0.39919525	ADRB1	Homo sapiens adrenoceptor beta 1 (ADRB1), mRNA [NM_000684]	chr10	hs|10q25.3
A_23_P85703	0.035006475	down	1.2710959	-1.2710959	-0.34607285	SOX13	Homo sapiens SRY (sex determining region Y)-box 13 (SOX13), mRNA [NM_005686]	chr1	hs|1q32.1
A_23_P102391	0.035055872	down	1.3760216	-1.3760216	-0.46050313	SLC40A1	Homo sapiens solute carrier family 40 (iron-regulated transporter), member 1 (SLC40A1), mRNA [NM_014585]	chr2	hs|2q32.2
A_22_P00025147	0.035071664	up	1.3464938	1.3464938	0.42920762	SLC25A30-AS1	Homo sapiens SLC25A30 antisense RNA 1 (SLC25A30-AS1), long non-coding RNA [NR_047031]	chr13	hs|13q14.13
A_19_P00804020	0.03513214	up	1.2882397	1.2882397	0.36540106	TLE1	Homo sapiens transducin-like enhancer of split 1 (E(sp1) homolog, Drosophila) (TLE1), transcript variant 3, mRNA [NM_001303104]	chr9	hs|9q21.32
A_33_P3234521	0.035227537	down	1.3486992	-1.3486992	-0.43156862	DIS3L	DIS3 like exosome 3'-5' exoribonuclease [Source:HGNC Symbol;Acc:HGNC:28698] [ENST00000564909]	chr15	hs|15q22.31
A_33_P3297562	0.035248395	up	1.7479167	1.7479167	0.8056364	IRX2	Homo sapiens iroquois homeobox 2 (IRX2), transcript variant 1, mRNA [NM_033267]	chr5	hs|5p15.33
A_24_P810697	0.03527217	up	1.228801	1.228801	0.2972513	MXRA7	Homo sapiens matrix-remodelling associated 7 (MXRA7), transcript variant 2, mRNA [NM_001008529]	chr17	hs|17q25.1
A_33_P3321801	0.03528178	up	1.4176745	1.4176745	0.5035264	LOC100272216	Homo sapiens uncharacterized LOC100272216 (LOC100272216), long non-coding RNA [NR_027439]	chr5	hs|5q13.2
A_22_P00017083	0.03529055	up	1.3083347	1.3083347	0.38773167	lnc-TWSG1-1	Homo sapiens cDNA FLJ44360 fis, clone TRACH3007541. [AK126333]	chr18	hs|18p11.22
A_33_P3262118	0.03532622	up	1.3259809	1.3259809	0.40706	LUZP1	leucine zipper protein 1 [Source:HGNC Symbol;Acc:HGNC:14985] [ENST00000314174]	chr1	hs|1p36.12
A_32_P219368	0.035331793	up	1.2172273	1.2172273	0.28359863	WTAP	Homo sapiens Wilms tumor 1 associated protein (WTAP), transcript variant 3, mRNA [NM_152858]	chr6	hs|6q25.3
A_22_P00004358	0.035365563	up	1.675375	1.675375	0.744484	LOC101927391	Homo sapiens uncharacterized LOC101927391 (LOC101927391), long non-coding RNA [NR_110084]	chr7	hs|7p21.3
A_22_P00018620	0.035366364	up	1.3084348	1.3084348	0.3878421		RST30466 Athersys RAGE Library Homo sapiens cDNA, mRNA sequence [BG210915]	chr9	hs|9p24.2
A_21_P0006249	0.03542913	down	1.346586	-1.346586	-0.42930636	LOC101929382	PREDICTED: Homo sapiens uncharacterized LOC101929382 (LOC101929382), ncRNA [XR_242528]	chr9	hs|9p24.1
A_21_P0009904	0.03549588	up	1.7663703	1.7663703	0.8207878	LINC01522	Homo sapiens long intergenic non-protein coding RNA 1522 (LINC01522), long non-coding RNA [NR_110027]	chr20	hs|20q13.13
A_22_P00025166	0.035510745	up	1.5993001	1.5993001	0.6774407	lnc-CTDSPL2-2	UI-H-DF0-bet-o-06-0-UI.s1 NCI_CGAP_DF0 Homo sapiens cDNA clone UI-H-DF0-bet-o-06-0-UI 3', mRNA sequence [BU617929]	chr15	hs|15q21.1
A_21_P0006597	0.035517644	up	1.870818	1.870818	0.90366924	lnc-AMELY-4	LNCipedia lincRNA (lnc-AMELY-4), lincRNA [lnc-AMELY-4:1]	chrY	hs|Yp11.2
A_23_P60627	0.03555021	up	1.4225918	1.4225918	0.50852174	ALOX15B	Homo sapiens arachidonate 15-lipoxygenase, type B (ALOX15B), transcript variant d, mRNA [NM_001141]	chr17	hs|17p13.1
A_23_P6398	0.035581205	up	1.258179	1.258179	0.33133712	AP1B1	Homo sapiens adaptor-related protein complex 1, beta 1 subunit (AP1B1), transcript variant 1, mRNA [NM_001127]	chr22	hs|22q12.2
A_23_P500601	0.03562121	down	1.2078669	-1.2078669	-0.2724615	TRIM4	Homo sapiens tripartite motif containing 4 (TRIM4), transcript variant alpha, mRNA [NM_033017]	chr7	hs|7q22.1
A_21_P0000921	0.035624437	up	1.3373921	1.3373921	0.41942248	LINC01352	Homo sapiens long intergenic non-protein coding RNA 1352 (LINC01352), long non-coding RNA [NR_110797]	chr1	hs|1q41
A_33_P3224723	0.035671942	up	1.328811	1.328811	0.41013595	DND1	Homo sapiens DND microRNA-mediated repression inhibitor 1 (DND1), mRNA [NM_194249]	chr5	hs|5q31.3
A_23_P133123	0.035677206	down	1.2219279	-1.2219279	-0.28915915	MND1	Homo sapiens meiotic nuclear divisions 1 homolog (S. cerevisiae) (MND1), transcript variant 1, mRNA [NM_032117]	chr4	hs|4q31.3
A_21_P0009533	0.03575583	down	1.2311964	-1.2311964	-0.30006093	lnc-RP11-863N1.2.1-1	Q3C148_9EURY (Q3C148) DNA repair and recombination protein (Fragment), partial (9%) [THC2664051]	chr18	hs|18q11.2
A_23_P56567	0.03575645	down	1.2760379	-1.2760379	-0.35167122	GEMIN6	Homo sapiens gem (nuclear organelle) associated protein 6 (GEMIN6), mRNA [NM_024775]	chr2	hs|2p22.1
A_21_P0010094	0.035802163	up	1.4203429	1.4203429	0.5062393	lnc-ARFGEF2-2	Homo sapiens cDNA FLJ44031 fis, clone TESTI4027969. [AK126019]	chr20	hs|20q13.13
A_33_P3254306	0.035814337	up	1.3872224	1.3872224	0.4721991	FLCN	folliculin [Source:HGNC Symbol;Acc:HGNC:27310] [ENST00000389168]	chr17	hs|17p11.2
A_33_P3373541	0.035837352	up	1.2664375	1.2664375	0.3407759	ELAC2	Homo sapiens elaC ribonuclease Z 2 (ELAC2), transcript variant 2, mRNA [NM_173717]	chr17	hs|17p12
A_33_P3271711	0.03587815	down	1.4021084	-1.4021084	-0.4875979			chr3	hs|3p26.1
A_23_P98147	0.035889428	up	1.6645261	1.6645261	0.7351115	CPN1	Homo sapiens carboxypeptidase N, polypeptide 1 (CPN1), mRNA [NM_001308]	chr10	hs|10q24.2
A_21_P0011956	0.035958678	down	1.2468147	-1.2468147	-0.3182471	XLOC_l2_008221	BROAD Institute lincRNA (XLOC_l2_008221), lincRNA [TCONS_l2_00014844]	chr2	hs|2q14.1
A_23_P336796	0.036000762	down	1.2381768	-1.2381768	-0.30821735	GXYLT1	Homo sapiens glucoside xylosyltransferase 1 (GXYLT1), transcript variant 1, mRNA [NM_173601]	chr12	hs|12q12
A_33_P3374559	0.036000907	up	1.2376667	1.2376667	0.30762288	GUSBP11	Homo sapiens glucuronidase, beta pseudogene 11 (GUSBP11), non-coding RNA [NR_024448]	chr22	hs|22q11.23
A_21_P0001142	0.03606848	up	1.2486725	1.2486725	0.3203951	lnc-SLC44A5-4	LNCipedia lincRNA (lnc-SLC44A5-4), lincRNA [lnc-SLC44A5-4:1]	chr1	hs|1p31.1
A_23_P118693	0.03606899	up	1.3255551	1.3255551	0.40659663	FOXN1	Homo sapiens forkhead box N1 (FOXN1), mRNA [NM_003593]	chr17	hs|17q11.2
A_33_P3544880	0.036141276	up	1.2832005	1.2832005	0.3597466	LOC142937	Homo sapiens cDNA clone IMAGE:3454038. [BC008131]	chr10	hs|10p15.1
A_32_P128209	0.036149047	down	1.3922017	-1.3922017	-0.4773682	LINC01554	Homo sapiens long intergenic non-protein coding RNA 1554 (LINC01554), long non-coding RNA [NR_026936]	chr5	hs|5q15
A_21_P0014834	0.03618297	down	1.2406989	-1.2406989	-0.31115308			chr4	hs|4q28.2
A_33_P3328913	0.036188986	down	1.7093259	-1.7093259	-0.7734275		Homo sapiens Williams-Beuren syndrome chromosome region 23, mRNA (cDNA clone MGC:161587 IMAGE:8992025), complete cds. [BC126309]	chr7	hs|7q11.23
A_24_P66838	0.036266286	down	1.4781044	-1.4781044	-0.5637481			chr2	hs|2q33.3
A_24_P392110	0.036274694	up	1.3285683	1.3285683	0.40987244	PSG8	Homo sapiens pregnancy specific beta-1-glycoprotein 8 (PSG8), transcript variant 1, mRNA [NM_182707]	chr19	hs|19q13.2
A_33_P3381483	0.036288604	down	1.2904774	-1.2904774	-0.36790487	ZNF331	Homo sapiens zinc finger protein 331 (ZNF331), transcript variant 3, mRNA [NM_001253798]	chr19	hs|19q13.42
A_24_P224727	0.036354925	down	1.6501443	-1.6501443	-0.72259223	CEBPA	Homo sapiens CCAAT/enhancer binding protein (C/EBP), alpha (CEBPA), transcript variant 1, mRNA [NM_004364]	chr19	hs|19q13.11
A_24_P263910	0.036439586	up	1.2113929	1.2113929	0.27666682	LINC01588	Homo sapiens long intergenic non-protein coding RNA 1588 (LINC01588), transcript variant 5, long non-coding RNA [NR_126500]	chr14	hs|14q21.3
A_33_P3376214	0.036456943	down	1.2843437	-1.2843437	-0.36103135	FMO5	Homo sapiens flavin containing monooxygenase 5 (FMO5), transcript variant 2, mRNA [NM_001144829]	chr1	hs|1q21.1
A_33_P3391339	0.03646381	up	1.208806	1.208806	0.27358276		PREDICTED: Homo sapiens uncharacterized LOC440157 (LOC440157), transcript variant X3, misc_RNA [XR_432952]	chr22	hs|22q11.1
A_19_P00316225	0.036494497	up	1.2151369	1.2151369	0.28111884	FAM107A	Homo sapiens family with sequence similarity 107, member A (FAM107A), transcript variant 4, mRNA [NM_001282714]	chr3	hs|3p14.2
A_24_P79070	0.036574952	up	1.367337	1.367337	0.45136884	GNG8	Homo sapiens guanine nucleotide binding protein (G protein), gamma 8 (GNG8), mRNA [NM_033258]	chr19	hs|19q13.32
A_33_P3381513	0.03657803	up	1.250983	1.250983	0.32306218	CD274	Homo sapiens CD274 molecule (CD274), transcript variant 1, mRNA [NM_014143]	chr9	hs|9p24.1
A_23_P37005	0.036609016	down	1.213874	-1.213874	-0.27961865	MTRF1	Homo sapiens mitochondrial translational release factor 1 (MTRF1), mRNA [NM_004294]	chr13	hs|13q14.11
A_22_P00014500	0.036614336	up	1.2927194	1.2927194	0.3704091	LOC101927287	PREDICTED: Homo sapiens uncharacterized LOC101927287 (LOC101927287), ncRNA [XR_243355]	chr16	hs|16p13.12
A_22_P00022799	0.036686033	down	1.3532113	-1.3532113	-0.4363871	lnc-RIMS3-4	LNCipedia lincRNA (lnc-RIMS3-4), lincRNA [lnc-RIMS3-4:1]	chr1	hs|1p34.2
A_33_P3368800	0.036686275	up	1.2618462	1.2618462	0.33553606	NBPF12	Homo sapiens neuroblastoma breakpoint family, member 12 (NBPF12), mRNA [NM_001278141]	chr1	hs|1q21.1
A_24_P62530	0.036699478	down	1.49849	-1.49849	-0.58350945	RHOU	Homo sapiens ras homolog family member U (RHOU), transcript variant 1, mRNA [NM_021205]	chr1	hs|1q42.13
A_33_P3355371	0.036730822	up	1.4437318	1.4437318	0.52980274	TTC9C	tetratricopeptide repeat domain 9C [Source:HGNC Symbol;Acc:HGNC:28432] [ENST00000294161]	chr11	hs|11q12.3
A_22_P00008583	0.036759965	down	1.2393882	-1.2393882	-0.30962816	lnc-KCTD10-1	LNCipedia lincRNA (lnc-KCTD10-1), lincRNA [lnc-KCTD10-1:1]	chr12	hs|12q24.11
A_33_P3238941	0.036764413	up	1.2382494	1.2382494	0.30830196	ANKRD18A	Homo sapiens ankyrin repeat domain 18A (ANKRD18A), mRNA [NM_147195]	chr9	hs|9p13.1
A_21_P0001771	0.036765076	up	1.3386414	1.3386414	0.42076954	LINC00954	long intergenic non-protein coding RNA 954 [Source:HGNC Symbol;Acc:HGNC:48668] [ENST00000607100]	chr2	hs|2p24.1
A_33_P3306153	0.036778357	down	1.2804893	-1.2804893	-0.35669523	KIAA1841	Homo sapiens KIAA1841 (KIAA1841), transcript variant 2, mRNA [NM_032506]	chr2	hs|2p15
A_21_P0001618	0.036792047	up	1.2390004	1.2390004	0.30917668	lnc-TMEM206-4	LNCipedia lincRNA (lnc-TMEM206-4), lincRNA [lnc-TMEM206-4:1]	chr1	hs|1q32.3
A_23_P161481	0.03680229	up	1.4597331	1.4597331	0.5457046	PALD1	Homo sapiens phosphatase domain containing, paladin 1 (PALD1), mRNA [NM_014431]	chr10	hs|10q22.1
A_23_P347528	0.036806162	down	1.1921622	-1.1921622	-0.25358048	TFCP2	Homo sapiens transcription factor CP2 (TFCP2), transcript variant 1, mRNA [NM_005653]	chr12	hs|12q13.12
A_23_P346912	0.036840107	down	1.3057152	-1.3057152	-0.38484025	SPATA17	Homo sapiens spermatogenesis associated 17 (SPATA17), mRNA [NM_138796]	chr1	hs|1q41
A_24_P65941	0.036869276	up	1.2596698	1.2596698	0.33304557	RUNX1-IT1	Homo sapiens RUNX1 intronic transcript 1 (non-protein coding) (RUNX1-IT1), long non-coding RNA [NR_026812]	chr21	hs|21q22.12
A_22_P00003340	0.036884807	up	1.9861096	1.9861096	0.98994523	lnc-CATSPERB-1	Homo sapiens cDNA FLJ11511 fis, clone HEMBA1002189. [AK021573]	chr14	hs|14q32.12
A_24_P91701	0.036885805	up	1.2422459	1.2422459	0.3129508	DRICH1	Homo sapiens aspartate-rich 1 (DRICH1), mRNA [NM_016449]	chr22	hs|22q11.23
A_24_P14367	0.03692479	up	1.2074542	1.2074542	0.27196845	PTBP1	Homo sapiens polypyrimidine tract binding protein 1 (PTBP1), transcript variant 1, mRNA [NM_002819]	chr19	hs|19p13.3
A_22_P00020817	0.03693251	down	1.2526531	-1.2526531	-0.32498696	lnc-EEF1B2-3	LNCipedia lincRNA (lnc-EEF1B2-3), lincRNA [lnc-EEF1B2-3:1]	chr2	hs|2q33.3
A_33_P3359590	0.036947086	up	1.6732202	1.6732202	0.74262726	DAZAP1	Homo sapiens DAZ associated protein 1 (DAZAP1), transcript variant 1, mRNA [NM_170711]	chr19	hs|19p13.3
A_33_P3227400	0.03699105	down	1.2711841	-1.2711841	-0.34617296	COL4A4	Homo sapiens collagen, type IV, alpha 4 (COL4A4), mRNA [NM_000092]	chr2	hs|2q36.3
A_23_P45324	0.037092708	down	1.3365833	-1.3365833	-0.4185497	TMEM35	Homo sapiens transmembrane protein 35 (TMEM35), mRNA [NM_021637]	chrX	hs|Xq22.1
A_22_P00009424	0.03714652	up	1.2110585	1.2110585	0.27626854		Homo sapiens cDNA clone IMAGE:5744875, partial cds. [BC039537]	chr8	hs|8q11.23
A_23_P253692	0.03720965	down	1.3941375	-1.3941375	-0.47937286	GPR64	Homo sapiens G protein-coupled receptor 64 (GPR64), transcript variant 1, mRNA [NM_001079858]	chrX	hs|Xp22.13
A_19_P00318775	0.037268333	up	1.4989288	1.4989288	0.58393186	LINC01193	Homo sapiens long intergenic non-protein coding RNA 1193 (LINC01193), long non-coding RNA [NR_040094]	chr15	hs|15q11.2
A_32_P220739	0.037271027	down	1.2651843	-1.2651843	-0.33934754	ZNF658	Homo sapiens zinc finger protein 658 (ZNF658), mRNA [NM_033160]	chr9	hs|9p13.1
A_21_P0006775	0.037294537	up	1.7052758	1.7052758	0.77000505			chr10	hs|10q23.1
A_33_P3328937	0.03732356	up	1.2141292	1.2141292	0.27992195	TLK2	Homo sapiens tousled-like kinase 2 (TLK2), transcript variant B, mRNA [NM_001284363]	chr17	hs|17q23.2
A_22_P00000215	0.037468996	up	1.2248019	1.2248019	0.29254842	PIK3IP1-AS1	Homo sapiens PIK3IP1 antisense RNA 1 (head to head) (PIK3IP1-AS1), long non-coding RNA [NR_110542]	chr22	hs|22q12.2
A_33_P3292241	0.037545174	up	1.2947514	1.2947514	0.37267512			chr8	hs|8p21.1
A_23_P89101	0.037546217	up	1.8422301	1.8422301	0.8814532	2012-09-01	Homo sapiens septin 12 (SEPT12), transcript variant 2, mRNA [NM_144605]	chr16	hs|16p13.3
A_24_P151582	0.037580006	up	1.2042793	1.2042793	0.26817003	TEF	Homo sapiens thyrotrophic embryonic factor (TEF), transcript variant 1, mRNA [NM_003216]	chr22	hs|22q13.2
A_33_P3270369	0.037591536	down	1.3388262	-1.3388262	-0.42096865		Homo sapiens cDNA FLJ26896 fis, clone RCT00464. [AK130406]	chr3	hs|3p25.1
A_33_P3314146	0.037677154	down	1.2879196	-1.2879196	-0.36504257	MINA	Homo sapiens MYC induced nuclear antigen (MINA), transcript variant 1, mRNA [NM_001042533]	chr3	hs|3q11.2
A_22_P00005289	0.037692167	up	1.4435893	1.4435893	0.5296604	CNTFR-AS1	Homo sapiens CNTFR antisense RNA 1 (CNTFR-AS1), long non-coding RNA [NR_024369]	chr9	hs|9p13.3
A_22_P00023764	0.0377124	up	1.2964718	1.2964718	0.37459087	NEXN-AS1	Homo sapiens NEXN antisense RNA 1 (NEXN-AS1), long non-coding RNA [NR_103535]	chr1	hs|1p31.1
A_33_P3220837	0.03775561	up	1.3625776	1.3625776	0.44633836	MAFB	Homo sapiens v-maf avian musculoaponeurotic fibrosarcoma oncogene homolog B (MAFB), mRNA [NM_005461]	chr20	hs|20q12
A_33_P3277808	0.037800483	up	2.1419518	2.1419518	1.098926	LOC101928125	PREDICTED: Homo sapiens major seminal plasma glycoprotein PSP-I-like (LOC101928125), mRNA [XM_005270310]	chr10	hs|10q26.13
A_24_P143653	0.03783401	up	1.4988688	1.4988688	0.5838741			chr2	hs|2q21.1
A_33_P3269806	0.037840355	down	1.2407148	-1.2407148	-0.3111715	ZNF616	Homo sapiens zinc finger protein 616 (ZNF616), mRNA [NM_178523]	chr19	hs|19q13.41
A_21_P0000086	0.03785935	up	1.3307316	1.3307316	0.41221964	GOLGA3	Homo sapiens golgin A3 (GOLGA3), transcript variant 2, mRNA [NM_001172557]	chr12	hs|12q24.33
A_33_P3217103	0.0378756	down	1.2447096	-1.2447096	-0.3158092	RBFOX2	Homo sapiens RNA binding protein, fox-1 homolog (C. elegans) 2 (RBFOX2), transcript variant 1, mRNA [NM_001031695]	chr22	hs|22q12.3
A_33_P3248992	0.03787749	down	1.2214774	-1.2214774	-0.28862715	ACADSB	Homo sapiens acyl-CoA dehydrogenase, short/branched chain (ACADSB), mRNA [NM_001609]	chr10	hs|10q26.13
A_33_P3226565	0.037911884	up	1.4757992	1.4757992	0.56149644			chr10	hs|10q23.32
A_23_P53668	0.03793094	down	1.2887459	-1.2887459	-0.3659678	NFYB	Homo sapiens nuclear transcription factor Y, beta (NFYB), mRNA [NM_006166]	chr12	hs|12q23.3
A_23_P171054	0.037940715	up	1.3085142	1.3085142	0.38792962	ELK1	Homo sapiens ELK1, member of ETS oncogene family (ELK1), transcript variant 2, mRNA [NM_005229]	chrX	hs|Xp11.23
A_22_P00013067	0.03799469	up	1.8036617	1.8036617	0.8509288	LOC101928222	Homo sapiens uncharacterized LOC101928222 (LOC101928222), long non-coding RNA [NR_110235]	chr2	hs|2p24.1
A_23_P377214	0.038017992	down	1.3601424	-1.3601424	-0.44375765	HEXIM2	hexamethylene bis-acetamide inducible 2 [Source:HGNC Symbol;Acc:HGNC:28591] [ENST00000592695]	chr17	hs|17q21.31
A_33_P3266265	0.03803404	down	1.2328942	-1.2328942	-0.30204898	ABHD17B	Homo sapiens abhydrolase domain containing 17B (ABHD17B), transcript variant 2, mRNA [NM_001025780]	chr9	hs|9q21.13
A_33_P3230254	0.038073145	down	1.2153839	-1.2153839	-0.28141207	NCAPG	Homo sapiens non-SMC condensin I complex, subunit G (NCAPG), transcript variant 1, mRNA [NM_022346]	chr4	hs|4p15.31
A_33_P3296497	0.03809183	up	1.3625859	1.3625859	0.44634718	PTPRK	protein tyrosine phosphatase, receptor type, K [Source:HGNC Symbol;Acc:HGNC:9674] [ENST00000495748]	chr6	hs|6q22.33
A_33_P3415663	0.038109068	down	1.3597524	-1.3597524	-0.443344	MBLAC2	Homo sapiens metallo-beta-lactamase domain containing 2 (MBLAC2), mRNA [NM_203406]	chr5	hs|5q14.3
A_24_P106502	0.038117025	up	1.2936317	1.2936317	0.3714269	PRICKLE4	Homo sapiens prickle homolog 4 (Drosophila) (PRICKLE4), mRNA [NM_013397]	chr6	hs|6p21.1
A_22_P00008459	0.03816695	down	1.2213473	-1.2213473	-0.28847355	LOC101927221	Homo sapiens uncharacterized LOC101927221 (LOC101927221), long non-coding RNA [NR_125415]	chr8	hs|8q22.3
A_24_P166311	0.038172428	down	1.2676338	-1.2676338	-0.34213802	ZBED8	Homo sapiens zinc finger, BED-type containing 8 (ZBED8), transcript variant 2, mRNA [NM_022090]	chr5	hs|5q33.3
A_33_P3365845	0.038172595	up	1.480817	1.480817	0.5663933			chr13	hs|13q12.13
A_33_P3237096	0.038218748	down	1.3474925	-1.3474925	-0.4302772	INPP5F	Homo sapiens inositol polyphosphate-5-phosphatase F (INPP5F), transcript variant 3, mRNA [NM_001243195]	chr10	hs|10q26.11
A_33_P3303176	0.038274817	down	1.2712622	-1.2712622	-0.3462616	MRGPRG	Homo sapiens MAS-related GPR, member G (MRGPRG), mRNA [NM_001164377]	chr11	hs|11p15.4
A_22_P00005097	0.038284738	up	1.3687009	1.3687009	0.45280716	lnc-DHCR24-1	LNCipedia lincRNA (lnc-DHCR24-1), lincRNA [lnc-DHCR24-1:1]	chr1	hs|1p32.3
A_23_P3212	0.038325425	down	1.2516373	-1.2516373	-0.3238166	DTWD1	Homo sapiens DTW domain containing 1 (DTWD1), transcript variant 1, mRNA [NM_020234]	chr15	hs|15q21.2
A_24_P276531	0.038423028	up	1.2981753	1.2981753	0.37648526	SNIP1	Homo sapiens Smad nuclear interacting protein 1 (SNIP1), mRNA [NM_024700]	chr1	hs|1p34.3
A_33_P3404418	0.038473006	up	1.2084728	1.2084728	0.27318504	MAP3K6	Homo sapiens mitogen-activated protein kinase kinase kinase 6 (MAP3K6), transcript variant 1, mRNA [NM_004672]	chr1	hs|1p36.11
A_23_P339079	0.038547263	down	1.2422265	-1.2422265	-0.31292823	ZNF573	Homo sapiens zinc finger protein 573 (ZNF573), transcript variant 1, mRNA [NM_152360]	chr19	hs|19q13.12
A_33_P3239989	0.03856888	up	1.6919324	1.6919324	0.75867194			chr17	hs|17q12
A_24_P208998	0.03858857	down	1.2579343	-1.2579343	-0.3310566	TRIM23	Homo sapiens tripartite motif containing 23 (TRIM23), transcript variant alpha, mRNA [NM_001656]	chr5	hs|5q12.3
A_23_P15889	0.038599625	down	1.2452537	-1.2452537	-0.31643966	CBLN2	Homo sapiens cerebellin 2 precursor (CBLN2), mRNA [NM_182511]	chr18	hs|18q22.3
A_33_P3355014	0.038610317	down	1.1880443	-1.1880443	-0.24858864	TMEM229B	Homo sapiens transmembrane protein 229B (TMEM229B), mRNA [NM_182526]	chr14	hs|14q24.1
A_21_P0013042	0.038622394	up	1.4137553	1.4137553	0.49953243	XLOC_l2_012748	BROAD Institute lincRNA (XLOC_l2_012748), lincRNA [TCONS_l2_00024457]	chr6	hs|6q24.2
A_33_P3380625	0.038695402	up	1.4340115	1.4340115	0.52005655	HSPG2	Homo sapiens heparan sulfate proteoglycan 2 (HSPG2), transcript variant 1, mRNA [NM_001291860]	chr1	hs|1p36.12
A_21_P0004839	0.03870937	up	1.2793785	1.2793785	0.35544318	lnc-PHACTR1-1	GLUQ_CHRVO (Q7NSJ1) Glutamyl-Q tRNA(Asp) synthetase (Glu-Q-RSs) , partial (5%) [THC2706493]	chr6	hs|6p24.1
A_33_P3357573	0.038732357	up	1.3816477	1.3816477	0.4663898	MAML3	Homo sapiens mastermind-like 3 (Drosophila) (MAML3), mRNA [NM_018717]	chr4	hs|4q31.1
A_33_P3252441	0.03874901	up	1.4286603	1.4286603	0.51466286			chr17	hs|17q21.2
A_33_P3333995	0.03875	up	1.4819674	1.4819674	0.56751376	KIFC3	kinesin family member C3 [Source:HGNC Symbol;Acc:HGNC:6326] [ENST00000564204]	chr16	hs|16q21
A_24_P350245	0.03878284	up	1.2940671	1.2940671	0.37191248	DOCK5	Homo sapiens dedicator of cytokinesis 5 (DOCK5), mRNA [NM_024940]	chr8	hs|8p21.2
A_33_P3331641	0.038869143	down	1.194721	-1.194721	-0.25667372	ZNF503-AS2	Homo sapiens ZNF503 antisense RNA 2 (ZNF503-AS2), transcript variant 5, long non-coding RNA [NR_110301]	chr10	hs|10q22.2
A_33_P3402257	0.038891703	up	1.4821913	1.4821913	0.5677317	MS4A18	PREDICTED: Homo sapiens membrane-spanning 4-domains, subfamily A, member 18 (MS4A18), mRNA [XM_006709948]	chr11	hs|11q12.2
A_23_P99253	0.038963396	down	1.216948	-1.216948	-0.28326756	LIN7A	Homo sapiens lin-7 homolog A (C. elegans) (LIN7A), mRNA [NM_004664]	chr12	hs|12q21.31
A_33_P3318966	0.038977575	down	1.2994019	-1.2994019	-0.3778477	METTL20	Homo sapiens methyltransferase like 20 (METTL20), transcript variant 1, mRNA [NM_173802]	chr12	hs|12p11.21
A_22_P00007957	0.03900809	up	1.369154	1.369154	0.4532847	lnc-ICOSLG-2	LNCipedia lincRNA (lnc-ICOSLG-2), lincRNA [lnc-ICOSLG-2:1]	chr21	hs|21q22.3
A_33_P3351249	0.039013322	down	1.2722423	-1.2722423	-0.34737346	CXCL16	Homo sapiens chemokine (C-X-C motif) ligand 16 (CXCL16), transcript variant 2, mRNA [NM_001100812]	chr17	hs|17p13.2
A_22_P00015424	0.03904232	up	1.5133747	1.5133747	0.5977692	LOC101927159	Homo sapiens uncharacterized LOC101927159 (LOC101927159), long non-coding RNA [NR_110004]	chr20	hs|20q12
[truncated: 337 more rows]

## Sheet: SiO2NPs
ProbeName	p ( [K] vs [S] )	Regulation	FC (abs)	FC	Log FC	GeneSymbol	Description	Chromosome Number_Avadis_	Cytoband
[truncated: 1,314 more rows]

[truncated: 1 more sheets: TiO2NPs]
