# Supplementary material for: Genome-wide DNA methylome and transcriptome changes induced by inorganic nanoparticles in human kidney cells after chronic exposure
Source: Cell Biol Toxicol. 2022 Jan 1;39(5):1939–56. doi: 10.1007/s10565-021-09680-3 (PMC10547624; doi:10.1007/s10565-021-09680-3)
Supplement: Supplementary file 4 — (XLSX 26 kb) [file 10565_2021_9680_MOESM4_ESM.xlsx]

## Sheet: PEG-AuNPs
Pathway	p value	matched entities	pathway entities	Matched genes
IL-18 signaling pathway	5.912062E-7	19	287	BCL2L1	BSG	CXCL2	CXCL3	EEF2	EPB41	FOS	IL18BP	IL6	KIFC3	LONP2	NFKB2	PTGS2	PTX3	RUNX2	TMEM165	TNF	TNFAIP3	ZC3H12A
Photodynamic therapy-induced NF-kB survival signaling	2.6153107E-6	7	35	CSF2	CXCL2	IL1A	IL6	NFKB2	PTGS2	TNF
Cytokines and Inflammatory Response	5.705357E-6	6	30	CSF1	CSF2	CXCL2	IL1A	IL6	TNF
Spinal Cord Injury	4.335126E-5	10	117	ACAN	CDC42	CDKN1B	CXCL2	FOS	GDNF	IL1A	IL6	PTGS2	TNF
TNF alpha Signaling Pathway	4.4115703E-5	9	93	IL6	BCL2L1	MAP3K8	NFKB2	PLK1	RELA	SOS1	TNF	TNFAIP3
T-Cell antigen Receptor (TCR) pathway during Staphylococcus aureus infection	1.0165346E-4	7	66	TNF-alpha	COT	Bcl10	Fos	GM-CSF	NFAT	SOS
Cells and Molecules involved in local acute inflammatory response	2.0694999E-4	4	17	C3	IL1A	IL6	TNF
T-Cell antigen Receptor (TCR) Signaling Pathway	2.2774706E-4	8	92	BCL10	CDC42	FOS	IL1A	IL6	MAP3K8	NFATC2	SOS1
Overview of nanoparticle effects	3.275028E-4	4	22	COX2 (PTGS2)	COX1 (PTGS1)	IL-6	TNF-a
miRNAs involvement in the immune response in sepsis	3.90042E-4	5	66	GZMB	IL1A	IL6	NFKB2	TNF
Lung fibrosis	6.7427E-4	6	64	CSF2	CXCL2	DPP9	IL6	PTX3	TNF
Sudden Infant Death Syndrome (SIDS) Susceptibility Pathways	7.9920964E-4	10	166	CAV3	IL1A	IL6	MYB	NFKB2	NOS1AP	NR3C1	NR3C1	SOX2	TNF
Regulation of toll-like receptor signaling pathway	8.895238E-4	9	149	CISH	FOS	IL6	MAP3K8	NFKB2	PLK1	RBCK1	TNF	TNFAIP3
Integrated Cancer Pathway	0.0012657295	5	49	BACH1	NOXA1_HUMAN	p27	PLK1	Q8NBS1_HUMAN
Development of pulmonary dendritic cells and macrophage subsets	0.0014584588	3	13	CSF1	CSF2	RUNX2
Hepatitis C and Hepatocellular Carcinoma	0.0018621732	5	56	BCL2L1	HNF1A	IL6	PTGS2	SOS1
miR-222 in Exercise-Induced Cardiac Growth	0.0019009333	2	4	CDKN1B	HIPK1
Mitochondrial CIV Assembly	0.0031637421	4	35	COA6	COX5A	MT-CO2	PNKD
Selenium Micronutrient Network	0.004417587	6	87	COX1	COX2	GPX 3	IL6	NFkB2	TNFa
Glutathione metabolism	0.0045594093	3	37	GGTLA1	GSTM2	GPX3
Gastrin Signaling Pathway	0.0047054845	7	114	BCL2L1	CDC42	CDKN1B	FOS	PTGS2	SLC9A1	SOS1
PDGF Pathway	0.0057265456	4	41	CDC42	c-Fos	COX2	SOS1
Oxidative Damage	0.0057265456	4	40	C1S	CDC42	CDKN1B	TNF
Vitamin D Receptor Pathway	0.0060381466	9	186	ABC D1	CDKN1B	CYP2D6	G0S2	HNF1A	NFATC2	ORM1	STS	TNFAIP3
Splicing factor NOVA regulated synaptic proteins	0.0062565813	4	42	AGRN	CASK	EPB41	STXBP2
Nonalcoholic fatty liver disease	0.006292296	8	155	CDC42	COX2	COX5A	EIF2S1	IL1A	IL6	MLXIPL	TNF
EV release from cardiac cells and their functional effects	0.006417859	2	13	C-Myb	TNFalpha
IL-2 Signaling Pathway	0.0068181916	4	42	CISH	FOS	JAK3	SOS1
Transcription factor regulation in adipogenesis	0.0069615925	3	22	IL6	NR3C1	TNF
Complement Activation	0.0069615925	3	22	C1S	C3/C3B	MASP2
Vitamin D in inflammatory diseases	0.0069615925	3	22	GCR	IL6	TNF
Fas Ligand (FasL) pathway and Stress induction of Heat Shock Proteins (HSP) regulation	0.007412141	4	43	IL1A	PAK2	SPTAN1	TNF
Small cell lung cancer	0.007555005	6	96	BCL2L1	CDKN1B	FHIT	LAMA1	PTGS2	RARB
Folate Metabolism	0.008182258	5	70	CSF1	GPX 3	IL6	NFkB2	TNFa
B Cell Receptor Signaling Pathway	0.008336581	6	98	BCL10	CDC42	NFATC2	PIP5K1C	PTPN18	SOS1
Allograft Rejection	0.008336581	6	102	C3	GDNF	GZMB	GZMB	IL1A	TNF
Notch Signaling	0.009395302	4	46	CTBP2	DTX3	JAG2	TNF
IL-7 Signaling Pathway	0.009990086	3	25	BCL2L1	CDKN1B	JAK3
Aryl Hydrocarbon Receptor Netpath	0.010125762	4	48	COX-2	KLF6	p27Kip1	TNF-ÃŽÂ±
Electron Transport Chain (OXPHOS system in mitochondria)	0.010541704	6	104	ATP5F1	COX2	COX5A	ND2	ND5	UCP2
Role of Altered Glycolysation of MUC1 in Tumour Microenvironment	0.010741958	2	9	IL6	TNF
Human Complement System	0.011027861	6	136	C1s	C3	C3a-desArg/C3d/C3c/C3f	C3b/iC3b	MAp19	PTX3
Senescence and Autophagy in Cancer	0.012581149	6	109	CDKN1B	CXCL14	FKBP8	IL1A	IL24	IL6
LncRNA-mediated mechanisms of therapeutic resistance	0.013268156	2	12	Bcl-xl	HOTAIR
Apoptosis-related network due to altered Notch3 in ovarian cancer	0.015280636	4	53	CDKN1B	PAK2	SERBP1	TNF
Viral Acute Myocarditis	0.015663462	5	97	BCL2L1	IL6	NFkB	SOS1	TNF-a
IL-10 Anti-inflammatory Signaling Pathway	0.019002043	2	13	IL1A	IL6
Bone Morphogenic Protein (BMP) Signalling and Regulation	0.019002043	2	12	BMPR1B	RUNX2
Signal transduction through IL1R	0.01963571	3	33	IL1A	IL6	TNF
Development and heterogeneity of the ILC family	0.01963571	3	32	IL6	TCF1	TNF
Ovarian Infertility Genes	0.01963571	3	32	BMPR1B	CDKN1B	MSH5
Endothelin Pathways	0.021316137	3	33	COX2	EDNRA	Y1
Complement and Coagulation Cascades	0.021839188	4	60	C1S	C3	F8	MASP2
Estrogen metabolism	0.022191785	2	18	ARSC	ARSD
Neuroinflammation	0.022191785	2	17	COX2	FOS
Oxidative phosphorylation	0.024352698	4	62	ATP5F1	GZMB	ND2	ND5
ncRNAs involved in STAT3 signaling in hepatocellular carcinoma	0.025585178	2	18	IL6	JAK3
Insulin Signaling	0.027310597	7	161	FOS	MAP3K8	MINK1	SGK	SNX26	SOS1	STXBP2
Fibrin Complement Receptor 3 Signaling Pathway	0.028799826	3	41	CXCL3	IL6	TNF
COVID-19 AOP	0.029173857	2	15	ILG	TNF
Oncostatin M Signaling Pathway	0.029884765	4	65	CDKN1B	FOS	JAK3	SOS1
Adipogenesis	0.030809553	6	131	IL6	KLF6	KLF7	NR3C1	TCF1	TNF
TGF-beta Signaling Pathway	0.032843217	6	132	CDC42	FOS	KLF6	PAK2	RUNX2	SOS1
Role of Osx and miRNAs in tooth development	0.0329497	2	37	RUNX2	TCF-1
Aripiprazole Metabolic Pathway	0.035726212	1	2	CYP2D6
Integrin-mediated Cell Adhesion	0.036282796	5	101	CAV3	CDC42	PAK2	SOS1	ZYX
NOTCH1 regulation of human endothelial cell calcification	0.036904808	2	17	CALU	JAG2
MAPK Signaling Pathway	0.037054192	9	249	CDC42	DUSP8	FOS	IL1A	MAP3K8	NFKB2	PAK2	SOS1	TNF
PI3K-Akt Signaling Pathway	0.037143085	11	340	BCL2L1	CDKN1B	COL9A2	CSF1	G6PC3	IL6	JAK3	LAMA1	MYB	SGK1	SOS1
Non-small cell lung cancer	0.039466746	4	72	FHIT	JAK3	RARB	SOS1
TNF related weak inducer of apoptosis (TWEAK) Signaling Pathway	0.039852995	3	42	IL6	NFKB2	TNF
IL-6 signaling pathway	0.042286057	3	44	BCL2L1	IL6	SOS1
Prostaglandin Synthesis and Regulation	0.04479193	3	46	EDNRA	PTGS1	PTGS2
Cell Differentiation - Index expanded	0.04532234	2	68	RUNX2	SOX2
Mesodermal Commitment Pathway	0.048175506	6	153	AMH	ARID5B	CTBP2	LATS1	RARB	SOX2
Hepatitis B infection	0.048175506	6	152	FOS	IL6	JAK3	NFATC2	SOS1	TNF
Prolactin Signaling Pathway	0.048638787	4	76	CISH	CTSD	SOS1	FOS
Leptin signaling pathway	0.048638787	4	76	BCL2L1	CDC42	CISH	SOS1
Hematopoietic Stem Cell Gene Regulation by GABP alpha-beta Complex	0.04977007	2	20	BCL2L1	GZMB

## Sheet: Fe3O4NPs
Pathway	p value	matched entities	pathway entities	Matched genes
Spinal Cord Injury	1.4557655E-5	7	117	ACAN	CXCL1	CXCL2	EGR1	FOS	GDNF	IL6
Cytokines and Inflammatory Response	2.8641532E-5	4	30	CSF2	CXCL1	CXCL2	IL6
Acetylcholine Synthesis	9.593729E-4	2	7	CHAT	PDHA1
Photodynamic therapy-induced NF-kB survival signaling	0.0017696024	3	35	CSF2	CXCL2	IL6
Steroid Biosynthesis	0.0020280357	2	11	HSD17B7	Steroid-19-Hydroxylase
Lung fibrosis	0.0077904775	3	64	CSF2	CXCL2	IL6
T-Cell antigen Receptor (TCR) pathway during Staphylococcus aureus infection	0.008159555	3	66	COT	Fos	GM-CSF
Vitamin D Receptor Pathway	0.008593353	5	186	CEPBA	CYP2D6	KRT13	STEAP4	TNFAIP3
Transcription factor regulation in adipogenesis	0.009861763	2	22	CEBPA	IL6
IL-18 signaling pathway	0.011150145	6	287	CXCL2	CXCL3	FOS	IL6	ITGA2B	TNFAIP3
Aripiprazole Metabolic Pathway	0.013646017	1	2	CYP2D6
Regulation of toll-like receptor signaling pathway	0.014884346	4	149	FOS	IL6	MAP3K8	TNFAIP3
Brain-Derived Neurotrophic Factor (BDNF) signaling pathway	0.017549146	4	144	EGR1	FOS	NTF3	PTPRF
Oligodendrocyte Specification and differentiation(including remyelination), leading to Myelin Components for CNS	0.01791599	2	31	CXCL1	CXCL2
T-Cell antigen Receptor (TCR) Signaling Pathway	0.02412647	3	92	FOS	IL6	MAP3K8
Insulin Signaling	0.025197584	4	161	EGR1	FOS	MAP3K8	PTPRF
TNF alpha Signaling Pathway	0.025535943	3	93	IL6	MAP3K8	TNFAIP3
Fibrin Complement Receptor 3 Signaling Pathway	0.026585372	2	41	IL6	CXCL3
miR-222 in Exercise-Induced Cardiac Growth	0.027106369	1	4	HMBOX1
Toll-like Receptor Signaling Pathway	0.029249249	3	104	IL6	MAP3K8	FOS
Senescence and Autophagy in Cancer	0.03661086	3	109	CXCL1	IL6	IL24
let-7 inhibition of ES cell reprogramming	0.040383574	1	16	EGFR1
Differentiation Pathway	0.042879064	2	50	IL6	NOG
Structural Pathway of Interleukin 1 (IL-1)	0.042879064	2	51	c-Fos	TPL2
IL-3 Signaling Pathway	0.044506162	2	49	CD69	FOS

## Sheet: SiO2NPs
Pathway	p value	matched entities	pathway entities	Matched genes
Nuclear Receptors Meta-Pathway	7.248962E-5	9	318	APOA1	ETNK2	GPX3	GSTM4	HSP90AA1/HSP90AA1	MFGE8	SMC1A	TGFBR2	TNF
Cytokines and Inflammatory Response	4.4176073E-4	3	30	CSF2	CXCL1	TNF
Rett syndrome causing genes	0.002520785	3	49	CECR2	SCN2A	SMC1A
TGF-beta Receptor Signaling	0.0037439212	3	55	FOS	TGFBR2	TNF
Spinal Cord Injury	0.0043332363	4	117	CXCL1	FOS	SEMA6A	TNF
T-Cell antigen Receptor (TCR) pathway during Staphylococcus aureus infection	0.005036423	3	66	Fos	GM-CSF	TNF-alpha
NRF2 pathway	0.0066885157	4	143	GPX3	GSTM4	HSP90AA1	TGFBR2
EBV LMP1 signaling	0.0070369015	2	24	HSP90	TNF
Folate Metabolism	0.007425325	3	70	APOA1/APOA1-NO2Tyr	GPX 3	TNFa
Estrogen signaling pathway	0.007678057	2	23	C-FOS	GPR30
Constitutive Androstane Receptor Pathway	0.0097522065	2	32	HSP90AA1	SMC1A
Interactions between immune cells and microRNAs in tumor microenvironment	0.010492792	2	50	CD86	TGFBR2
Extracellular vesicle-mediated signaling in recipient cells	0.012857937	2	30	MFGE8	TGFBR2
Oligodendrocyte Specification and differentiation(including remyelination), leading to Myelin Components for CNS	0.012857937	2	31	CXCL1	TNFa
Selenium Micronutrient Network	0.0130917	3	87	APOA1/APOA1-NO2Tyr	GPX 3	TNFa
22q11.2 Deletion Syndrome	0.013932635	3	101	CHRD	PRODH	ZDHHC8
Oxidative Stress	0.014551229	2	33	FOS	GPX3
Photodynamic therapy-induced NF-kB survival signaling	0.017260158	2	35	CSF2	TNF
Toll-like Receptor Signaling Pathway	0.018590044	3	104	CD86	FOS	TNF
Aryl Hydrocarbon Receptor Pathway	0.023258543	2	46	HSP90AA1/HSP90AA1	TNF
Aryl Hydrocarbon Receptor Netpath	0.029982207	2	48	Hsp90/HSP90	TNF-a
One carbon metabolism and related pathways	0.031169368	2	52	ETNK2	GPX3
Selenium Metabolism and Selenoproteins	0.031169368	2	48	FOS	GPX3
Histone Modifications	0.032374866	2	67	SETD3	SUV39H1
IL-3 Signaling Pathway	0.032374866	2	49	CD86	FOS
Vitamin B12 Metabolism	0.033598457	2	53	APOA1/APOA1-NO2Tyr	TNFa
mRNA Processing	0.036399007	3	127	NSEP1	SF3B4	SMC1L1
Adipogenesis	0.039352976	3	131	DLK1	E2F4	TNF
Macrophage markers	0.039515868	1	9	CD86
LDLRAD4 and what we know about it	0.039515868	1	9	TGFBR2
EV release from cardiac cells and their functional effects	0.039515868	1	13	TNFalpha
TGF-beta Signaling Pathway	0.040874284	3	132	E2F4	FOS	TGFBR2
Regulation of toll-like receptor signaling pathway	0.044805605	3	149	CD86	FOS	TNF
Lung fibrosis	0.045384992	2	64	CSF2	TNF

## Sheet: TiO2NPs
Pathway	p value	matched entities	pathway entities	Matched genes
Codeine and Morphine Metabolism	0.0018478876	2	18	ABCC2	CYP2D6
Vitamin D Receptor Pathway	0.0022386136	5	186	ABCD1	CEPBA	CYP2D6	KLK6	LRP5
Nuclear Receptors Meta-Pathway	0.0042499	6	318	ABCC2	GSTM2	PDK4	SCP2	SDPR	SLC6A9
Photodynamic therapy-induced NFE2L2 (NRF2) survival signaling	0.005801037	2	23	ABCC2	FOS
Breast cancer pathway	0.0076514357	4	156	FGF7	FOS	LRP5	TCF7L2
Hair Follicle Development- Cytodifferentiation (Part 3 of 3)	0.009437599	3	87	FOS	KLK6	SOX2
Aripiprazole Metabolic Pathway	0.009907791	1	2	CYP2D6
Oxidative Stress	0.011044339	2	33	FOS	NOX4
The influence of laminopathies on Wnt signaling	0.01312028	2	39	CEBPA	TCF7L2
Wnt Signaling Pathway and Pluripotency	0.014107804	3	101	LRP5	SOX2	TCF7L2
Glycogen Synthesis and Degradation	0.01940235	2	45	PYGM	PYG, muscle form
Spinal Cord Injury	0.019427579	3	117	FOS	GDNF	NOX4
miR-222 in Exercise-Induced Cardiac Growth	0.01971782	1	4	HMBOX1
Peroxisomal beta-oxidation of tetracosanoyl-CoA	0.01971782	1	4	Sterol carrier protein X
ESC Pluripotency Pathways	0.020331215	3	116	FGF7	FOS	LRP5
NO-cGMP-PKG mediated Neuroprotection	0.021134537	2	47	NPR1	PDE2
IL-3 Signaling Pathway	0.024782993	2	49	CD69	FOS
Phosphodiesterases in neuronal function	0.026696516	2	52	ADORA2A	PDE2A
Wnt Signaling Pathway (Netpath)	0.026696516	2	51	LRP5	TCF7L2
NRF2 pathway	0.026760865	3	143	ABCC2	GSTM2	SLC6A9
let-7 inhibition of ES cell reprogramming	0.029431043	1	16	SOX2
IL-4 Signaling Pathway	0.029674636	2	54	CEBPA	FOS /RELA
The Overlap Between Signal Transduction Pathways that Contribute to a Range of LMNA Laminopathies	0.03069544	2	59	CEBPA	TCF7L2
Proximal tubule transport	0.031730022	2	57	ABCC2	SLC47A2
Preimplantation Embryo	0.031730022	2	59	DLX2	SOX2
Lung fibrosis	0.03491482	2	64	CSF2	FGF7
T-Cell antigen Receptor (TCR) pathway during Staphylococcus aureus infection	0.036002915	2	66	Fos	GM-CSF
Endometrial cancer	0.039344493	2	63	FOS	TCF7L2
Non-homologous end joining	0.04382145	1	10	DCLRE1C
Insulin Signaling	0.046644587	3	161	FOS	MINK1	SNX26
Type III interferon signaling	0.048570875	1	10	IL28RA
Irinotecan Pathway	0.048570875	1	13	ABCC2
