# Supplementary material for: Genome-wide DNA methylome and transcriptome changes induced by inorganic nanoparticles in human kidney cells after chronic exposure
Source: Cell Biol Toxicol. 2022 Jan 1;39(5):1939–56. doi: 10.1007/s10565-021-09680-3 (PMC10547624; doi:10.1007/s10565-021-09680-3)
Supplement: Supplementary file 5 — (XLSX 161 kb) [file 10565_2021_9680_MOESM5_ESM.xlsx]

## Sheet: PEG-AuNPs
CytoBand	ChrName	ProbeName	Sequence	Start	Stop	GeneName	TargetID	GeneSymbol	GeneName	Accessions	Description	P value	FC	Delta beta	Status
p34.2	chr1	A_17_P00155003	GTGGCTCGGGTTGTTGTTCTTACGTGAACGACAGGCAGAGACAGC	40781780	40781824	chr1:40781780-40781824	NM_001852:1137	COL9A2	collagen, type IX, alpha 2	ref|NM_001852:1137	INSIDE	0.0405627	1.71663	-0.090389	hypomethylated
q25.3	chr1	A_17_P15150499	AGAGGAAACTACGGAGGTGGTTCCCGCTCGCAGGCGGGTGGAAAA	183440670	183440714	chr1:183440670-183440714	NM_001174061:-813	SMG7	Smg-7 homolog, nonsense mediated mRNA decay factor (C. elegans)	ref|NM_001174061:-813	PROMOTER	0.00418799	1.71769	-0.113221	hypomethylated
q31.1	chr1	A_17_P00662989	ATTCGGAGAGAAGTCGGAGTACTGGGATAGACCCAGGAGGTCAGA	186649265	186649309	chr1:186649265-186649309	NM_000963:273	PTGS2	prostaglandin-endoperoxide synthase 2 (prostaglandin G/H synthase and cyclooxygenase)	ref|NM_000963:273	INSIDE	0.0308452	1.90263	-0.131531	hypomethylated
q32.1	chr1	A_17_P00753216	CTTCCCCACAAAGCCACGGGAAGAGGGAGGAAAATGGCATCAGAG	207083214	207083258	chr1:207083214-207083258	NM_001193338:11999	FAIM3	Fas apoptotic inhibitory molecule 3	ref|NM_001193338:11999	INSIDE	0.0124148	1.43744	-0.207893	hypomethylated
q32.2	chr1	A_17_P00766809	ATTATTTATAATGTCAGGCTGTCCTGGACAAGGGAAGCTGTGCACCC	209848356	209848402	chr1:209848356-209848402	NM_015714:-291	G0S2	G0/G1switch 2	ref|NM_015714:-291	PROMOTER	0.0237192	1.61508	-0.109859	hypomethylated
q32.2	chr1	A_17_P00766813	CTCTCCAGAAGCAAGCCCTGCAGGAGAAAGGCAAGCAGCAGGACA	209849250	209849294	chr1:209849250-209849294	NM_015714:603	G0S2	G0/G1switch 2	ref|NM_015714:603	INSIDE	0.0290937	1.61508	-0.247279	hypomethylated
q14.3	chr2	A_17_P01470050	ATCGCCCTAACTTGGCGAAAGATATTTCTTAAACGACAAAACCAAATGCCCAG	128433474	128433526	chr2:128433474-128433526	NM_001136037:-736	LIMS2	LIM and senescent cell antigen-like domains 2	ref|NM_001136037:-736|ref|NM_001161404:5860	PROMOTER	0.0407883	2.292	-0.110936	hypomethylated
q33.3	chr2	A_17_P01834466	CCAACTCCTCTTGTAACGCCATCGCGCGTGGCATTGTGTTGGGTT	206546730	206546774	chr2:206546730-206546774	NM_201264:-471	NRP2	neuropilin 2	ref|NM_201264:-471	PROMOTER	0.0331468	1.41543	-0.159195	hypomethylated
q33.3	chr2	A_17_P15375762	ATCCCAATCCCCAGCAGTGCTGCGTCACTTCCAGAGAAGCCCAGA	206549906	206549950	chr2:206549906-206549950	NM_201264:2705	NRP2	neuropilin 2	ref|NM_201264:2705	INSIDE	0.0408624	1.41543	-0.192886	hypomethylated
q35	chr2	A_17_P01896536	CTTCTGGGAGATGTAGTTTCTGGTCTGTAGGCAGGACGGAAGGAG	219135144	219135188	chr2:219135144-219135188	NM_001077399:52	PNKD	paroxysmal nonkinesigenic dyskinesia	ref|NM_001077399:52|ref|NM_001077191:9429|ref|NM_022152:22114	INSIDE	0.0398318	1.85108	-0.110032	hypomethylated
q35	chr2	A_17_P01896739	ATGATCTCTCAGGTTTCTGCCAGTTGAGAAAGTGTAGCAGTGCCCT	219187605	219187650	chr2:219187605-219187650	NM_022572:-274	PNKD	paroxysmal nonkinesigenic dyskinesia	ref|NM_022572:-274|ref|NM_015488:52513	PROMOTER	0.0456226	1.85108	-0.157814	hypomethylated
q37.2	chr2	A_17_P01976941	AAATCTGAAGGGTCCCATTTGCCTCAAAGCGGCGAGACGAGCCTT	236401823	236401867	chr2:236401823-236401867	NM_001037131:-891	AGAP1	ArfGAP with GTPase domain, ankyrin repeat and PH domain 1	ref|NM_001037131:-891	PROMOTER	0.0468258	1.72233	-0.177668	hypomethylated
p21.31	chr3	A_17_P15434384	AGAGACGGAATACAACCCTACTGAGGCGCGCTGAACCTGGCCAGT	47050777	47050821	chr3:47050777-47050821	NM_015175:29626	NBEAL2	neurobeachin-like 2	ref|NM_015175:29626|ref|NM_014159:154669	INSIDE	0.0237687	1.52104	-0.0977752	hypomethylated
p21.31	chr3	A_17_P02223268	CTAACTCCATCTAAGGTCACAGGTCTTGGCTGCTTTAGGTCAATCACAGT	48632958	48633007	chr3:48632958-48633007	NM_000094:-389	COL7A1	collagen, type VII, alpha 1	ref|NM_000094:-389|ref|NM_003365:14116	PROMOTER	0.0188183	1.42816	-0.174373	hypomethylated
p21.31	chr3	A_17_P15436051	CTTGCTCACCTCGAAGGGAGCGACGCTGGGGAAGGTGACATCGAT	49466532	49466576	chr3:49466532-49466576	NM_000481:-6443	AMT	aminomethyltransferase	ref|NM_000481:-6443	PROMOTER	0.0468846	1.64803	-0.189543	hypomethylated
p14.2	chr3	A_17_P02283348	GATTTTGTTCCTGAAAATCACCAGTTCCGTGCTCCATTATGTCGTGTGCTT	61547991	61548041	chr3:61547991-61548041	NM_002841:774	PTPRG	protein tyrosine phosphatase, receptor type, G	ref|NM_002841:774	INSIDE	0.0129472	1.65053	-0.199365	hypomethylated
q13.33	chr3	A_17_P15480524	CAGGTTCTTTCCGACGTCAGCGGCTGCGTACGGAGGCCGACTTAG	121468082	121468126	chr3:121468082-121468126	NM_004487:498	GOLGB1	golgin B1	ref|NM_004487:498	INSIDE	0.0323121	1.41462	-0.176405	hypomethylated
p16.3	chr4	A_17_P15534901	GAAGAGGCCGGCCACGGACAGGGAAAGGGAGTCCGTCTTGTAGGG	2419897	2419941	chr4:2419897-2419941	NM_001172656:452	ZFYVE28	zinc finger, FYVE domain containing 28	ref|NM_001172656:452	INSIDE	0.0463078	2.23646	-0.140155	hypomethylated
q12	chr4	A_17_P03109575	CTAAGAACGTTTTTGGCGGTAGGTGGCCACATGGAGGGTGGCACA	56261647	56261691	chr4:56261647-56261691	NM_018475:-421	TMEM165	transmembrane protein 165	ref|NM_018475:-421|ref|NR_037969:-9921	DIVERGENT_PROMOTER	0.0330651	2.37519	-0.104734	hypomethylated
q13.3	chr4	A_17_P15582308	CTTTGGGATATTCATTTTCTGCCCCAAATTCCTGGAGAGGCAGTGAG	74904621	74904667	chr4:74904621-74904667	NM_002090:-154	CXCL3	chemokine (C-X-C motif) ligand 3	ref|NM_002090:-154	PROMOTER	0.0173122	2.3705	-0.168821	hypomethylated
p13.2	chr5	A_17_P03878916	GAAGATGACCCAAGCCCTGAATCGTTCTGTGACTTGACGGAAGAG	37839254	37839298	chr5:37839254-37839298	NM_001190468:-3347	GDNF	glial cell derived neurotrophic factor	ref|NM_001190468:-3347	PROMOTER	0.0218343	2.06744	-0.15013	hypomethylated
p13.2	chr5	A_17_P15684103	GAGAAAAGGAGCTGCCGGCCGGAGTTCTAGCACCGAGAAGGAGAG	37840631	37840675	chr5:37840631-37840675	NM_000514:-870	GDNF	glial cell derived neurotrophic factor	ref|NM_000514:-870|ref|NM_001190468:-4723	PROMOTER	0.0319513	2.06744	-0.10778	hypomethylated
q31.3	chr5	A_17_P04331929	GCAAGAAAAAGTCAACTGCAAGGCAGTTGCATAGCATAAAATGCGGCAG	141703707	141703755	chr5:141703707-141703755	NM_001127496:890	SPRY4	sprouty homolog 4 (Drosophila)	ref|NM_001127496:890	INSIDE	0.0160373	1.58006	-0.263552	hypomethylated
q31.3	chr5	A_17_P04331930	AACCGCCTCGCCAAGGAGAGGGAGTAGGAATGCCCAGTCCTGAGC	141703780	141703824	chr5:141703780-141703824	NM_001127496:818	SPRY4	sprouty homolog 4 (Drosophila)	ref|NM_001127496:818	INSIDE	0.0477664	1.58006	-0.175524	hypomethylated
q31.3	chr5	A_17_P04331931	AATTCAGTCCGTCACGGCTCCGAAGAGAAAGAAAAAATCTACGTCGAG	141703867	141703914	chr5:141703867-141703914	NM_001127496:730	SPRY4	sprouty homolog 4 (Drosophila)	ref|NM_001127496:730	INSIDE	0.0275996	1.58006	-0.162034	hypomethylated
p21.1	chr6	A_17_P04694757	GCAGCCCGAATGGAAGCAGCCTTCTTCCCGGGTAAGATGGATTAC	43026979	43027023	chr6:43026979-43027023	NM_015950:242	MRPL2	mitochondrial ribosomal protein L2	ref|NM_015950:242|ref|NM_001168370:-5317	INSIDE	0.0355761	1.45534	-0.122884	hypomethylated
p21.1	chr6	A_17_P04697402	GATATAGAGTCCCCAGGCCTGGGAATTCACTTAAATGACACGTCGC	43597082	43597127	chr6:43597082-43597127	NM_019096:-168	GTPBP2	GTP binding protein 2	ref|NM_019096:-168|ref|NM_001003690:-174|ref|NM_014628:-6472|ref|NM_006502:53227	DIVERGENT_PROMOTER	0.0395494	1.46986	-0.217526	hypomethylated
p21.1	chr6	A_17_P04706099	CCCGCCAGGGAGGGATGAGGGAAACCTGTGGAACAACTTTAGTTC	45391643	45391687	chr6:45391643-45391687	NM_004348:1751	RUNX2	runt-related transcription factor 2	ref|NM_004348:1751|ref|NM_001015051:95611	INSIDE	0.0233156	1.69623	-0.144174	hypomethylated
q23.2	chr6	A_17_P05092976	AATCTCCGGGGAGATGCTGTGGCTCTTACCGAGCGGGAGAAGGGTA	134638886	134638931	chr6:134638886-134638931	NM_001143676:288	SGK1	serum/glucocorticoid regulated kinase 1	ref|NM_001143676:288	INSIDE	0.0265711	2.0506	-0.0943353	hypomethylated
q25.1	chr6	A_17_P05164940	CTACTTGGTTGATTCAATCCTTTTCCCCATTGATCTATTTCTCTGGACCGAGTAG	150039467	150039521	chr6:150039467-150039521	NM_004690:-102	LATS1	LATS, large tumor suppressor, homolog 1 (Drosophila)	ref|NM_004690:-102|ref|NM_198887:28194	PROMOTER	0.0154112	1.44416	-0.111463	hypomethylated
q22.1	chr7	A_17_P05647916	GAGGGCAAGGCTTCCATGTTGGCCAAAGTCGTGGAACGCTTGGAC	100291155	100291199	chr7:100291155-100291199	NM_022574:-4306	GIGYF1	GRB10 interacting GYF protein 1	ref|NM_022574:-4306	PROMOTER	0.0245337	1.44537	-0.142996	hypomethylated
q32.1	chr7	A_17_P05774389	AAGCCCTGTGGAAGCAGAGTCATGAGCTGTGAATGGGGACGTGGC	128379076	128379120	chr7:128379076-128379120	NM_001130674:-247	CALU	calumenin	ref|NM_001130674:-247|ref|NM_032599:23656	PROMOTER	0.0122103	1.51569	-0.149451	hypomethylated
q32.1	chr7	A_17_P16016832	AACAATCCCGGGGACGAGAGTTGGGCGGGAATCCGCTCCACGCAA	128379194	128379238	chr7:128379194-128379238	NM_001130674:-129	CALU	calumenin	ref|NM_001130674:-129|ref|NM_032599:23774	PROMOTER	0.0412684	1.51569	-0.192878	hypomethylated
q32.1	chr7	A_17_P05774390	CTATGCGATTGTTAGACCAATGGCTACTCGGGGACGCTATGCGAC	128379283	128379327	chr7:128379283-128379327	NM_001130674:-41	CALU	calumenin	ref|NM_001130674:-41|ref|NM_032599:23862	PROMOTER	0.0104865	1.51569	-0.073636	hypomethylated
p11.23	chr8	A_17_P16087840	CAGAACTTGAGAGCTTATTGGTTGGCGATGTCGTCACTCAGAGTGAC	38243920	38243966	chr8:38243920-38243966	NM_001199659:-16	LETM2	leucine zipper-EF-hand containing transmembrane protein 2	ref|NM_001199659:-16|ref|NM_023034:-4152	DIVERGENT_PROMOTER	0.0225031	1.47657	-0.0824849	hypomethylated
p22.3	chr9	A_17_P06605430	TAGAGGGCAAGTCTTATCTGCCAAGGCGGGATTAGATTCTCTCGC	14347804	14347848	chr9:14347804-14347848	NM_001190738:51156	NFIB	nuclear factor I/B	ref|NM_001190738:51156	INSIDE	0.0358251	1.455	-0.112907	hypomethylated
p22.3	chr9	A_17_P06605431	CCAGGACTAGGTTTTTGTGATGCCCTAACCTGGGCATTTATGCTG	14348018	14348062	chr9:14348018-14348062	NM_001190738:50942	NFIB	nuclear factor I/B	ref|NM_001190738:50942	INSIDE	0.0400839	1.455	-0.16049	hypomethylated
p22.3	chr9	A_17_P06605433	GCCCATTCTACACACCTACTGGCATTCCGCTTTTCCTTACTGTGC	14348150	14348194	chr9:14348150-14348194	NM_001190738:50810	NFIB	nuclear factor I/B	ref|NM_001190738:50810	INSIDE	0.00439323	1.455	-0.201051	hypomethylated
p13.2	chr9	A_17_P16176654	AGAGGTTGCCTGGCGGAGCCTGCTACGCGCAGAGGCCAAACCTTT	38069559	38069603	chr9:38069559-38069603	NM_003028:-370	SHB	Src homology 2 domain containing adaptor protein B	ref|NM_003028:-370	PROMOTER	0.0442784	1.44183	-0.306241	hypomethylated
q21.13	chr9	A_17_P06730424	GAGCCAACTCGCGGGAGAAAAATCCTATTGGCATTGAGGAGGTAG	74764252	74764296	chr9:74764252-74764296	NM_004293:-18	GDA	guanine deaminase	ref|NM_004293:-18	PROMOTER	0.0034024	1.62591	-0.130893	hypomethylated
q34.11	chr9	A_17_P06975005	AAAGAACGGGTTCCCAGCAGTCTGGCACCGCTCCTTCATGACTAG	131709262	131709306	chr9:131709262-131709306	NM_015354:-692	NUP188	nucleoporin 188kDa	ref|NM_015354:-692|ref|NM_001100877:24723|ref|NM_001100876:26111	PROMOTER	0.0447616	1.45977	-0.185173	hypomethylated
q34.3	chr9	A_17_P07008659	GTAGCGAGCTCTGGTTCCTGCTGCAAAGGGGAGGGAAGCAAATTG	139341797	139341841	chr9:139341797-139341841	NM_014866:35689	SEC16A	SEC16 homolog A (S. cerevisiae)	ref|NM_014866:35689	INSIDE	0.0470841	1.70185	-0.138606	hypomethylated
p15.1	chr10	A_17_P07035692	CACAGTTGAGAAGGTTCCCTGCTCAGTTCCGGAGAAGATGGAGGC	3824024	3824068	chr10:3824024-3824068	NM_001160124:3427	KLF6	Kruppel-like factor 6	ref|NM_001160124:3427	INSIDE	0.0280738	2.50899	-0.0849198	hypomethylated
p15.1	chr10	A_17_P07035722	GAAAGTCTCCCCGGAGCGCAGGTGAAAGTTTCATGCAAACTCCAG	3827273	3827317	chr10:3827273-3827317	NM_001160124:179	KLF6	Kruppel-like factor 6	ref|NM_001160124:179	INSIDE	0.0217463	2.50899	-0.117554	hypomethylated
p15.1	chr10	A_17_P16288427	GAGCACCCGGGGACCGCTCCTAGCCCCCAGTGTGGGACACAGACT	6206196	6206240	chr10:6206196-6206240	NM_001145443:19376	PFKFB3	6-phosphofructo-2-kinase/fructose-2,6-biphosphatase 3	ref|NM_001145443:19376	INSIDE	0.0451041	1.41343	-0.082246	hypomethylated
p15.1	chr10	A_17_P16288458	CTACTACGTTTCTTAGGACGGCCCCCGCGGGACTTGGCAGCTCTC	6246379	6246423	chr10:6246379-6246423	NM_004566:1561	PFKFB3	6-phosphofructo-2-kinase/fructose-2,6-biphosphatase 3	ref|NM_004566:1561|ref|NM_001145443:59558	INSIDE	0.0341971	1.41343	-0.106313	hypomethylated
p11.21	chr10	A_17_P16309735	CTGCGACTCCGCGATGAGTGACATGCGGGCTTGAGACGTTCTAAA	35105174	35105218	chr10:35105174-35105218	NM_001184785:-943	PARD3	par-3 partitioning defective 3 homolog (C. elegans)	ref|NM_001184785:-943	PROMOTER	0.0364068	1.8692	-0.154121	hypomethylated
q24.32	chr10	A_17_P07438351	CGAAACACACTTGTGGAGCTGTGATGGAGACACACTCTTGTATTAGGT	104154811	104154858	chr10:104154811-104154858	NM_002502:-597	NFKB2	nuclear factor of kappa light polypeptide gene enhancer in B-cells 2 (p49/p100)	ref|NM_002502:-597|ref|NM_002779:24067	PROMOTER	0.0348305	1.63387	-0.0921509	hypomethylated
q24.32	chr10	A_17_P07438352	CAGCTGCTGTTGTGAGGTTTGGGAGAGAGAGAAAAGAGCCCACTC	104154931	104154975	chr10:104154931-104154975	NM_002502:-479	NFKB2	nuclear factor of kappa light polypeptide gene enhancer in B-cells 2 (p49/p100)	ref|NM_002502:-479|ref|NM_002779:23949	PROMOTER	0.0443038	1.63387	-0.116838	hypomethylated
p15.4	chr11	A_17_P16414478	GTCTTAGCTTCACTCGGCAACCCTCTGCAAAAGAGCAGGCCCTCC	3876194	3876238	chr11:3876194-3876238	NM_003156:-716	STIM1	stromal interaction molecule 1	ref|NM_003156:-716	PROMOTER	0.0321157	1.46631	-0.101995	hypomethylated
p15.2	chr11	A_17_P07655801	AGCGGATTTTAGTCATCAATTCATTCACGCGTTCACAATCGTTTCCCAGG	14912933	14912982	chr11:14912933-14912982	NM_024514:794	CYP2R1	cytochrome P450, family 2, subfamily R, polypeptide 1	ref|NM_024514:794	INSIDE	0.0316719	1.48509	-0.0639398	hypomethylated
p13	chr11	A_17_P16434943	GAGTCGGCCCTGGGGGACTGGAGTCAAGTGAGCTGTCTGCGAAGT	35160995	35161039	chr11:35160995-35161039	NM_001202557:600	CD44	CD44 molecule (Indian blood group)	ref|NM_001202557:600	INSIDE	0.0240829	1.46855	-0.185324	hypomethylated
q13.3	chr11	A_17_P16468280	GAACCGTAATGCGCGCTTTTTCTAAGCCTTACGGTAAACGCGGAC	69451374	69451418	chr11:69451374-69451418	NM_053056:-4476	CCND1	cyclin D1	ref|NM_053056:-4476	PROMOTER	0.0454867	1.49649	-0.186393	hypomethylated
q13.3	chr11	A_17_P16468300	TTGTCTCCAAATGGTCACCAAGAAATAAGAACAGAGCACTTTAAATGAGCCCAGAAT	69453430	69453486	chr11:69453430-69453486	NM_053056:-2414	CCND1	cyclin D1	ref|NM_053056:-2414	PROMOTER	0.0106698	1.49649	-0.165549	hypomethylated
q13.3	chr11	A_17_P16468302	AATGACCCTCAAAAGCCCAGAGGTATTGGCCCCCTCGGGGGACCC	69453618	69453662	chr11:69453618-69453662	NM_053056:-2232	CCND1	cyclin D1	ref|NM_053056:-2232	PROMOTER	0.025984	1.49649	-0.169766	hypomethylated
q13.3	chr11	A_17_P07858628	GAATTCAGTCCCAGGGCAAATTCTAAAGGTGAAGGGACGTCTACAC	69454830	69454875	chr11:69454830-69454875	NM_053056:-1020	CCND1	cyclin D1	ref|NM_053056:-1020	PROMOTER	0.038526	1.49649	-0.10355	hypomethylated
q13.3	chr11	A_17_P16468314	AACAAAACCAATTAGGAACCTTCGGTGGTCTTGTCCCAGGCAGAG	69454880	69454924	chr11:69454880-69454924	NM_053056:-970	CCND1	cyclin D1	ref|NM_053056:-970	PROMOTER	0.0146314	1.49649	-0.105734	hypomethylated
q13.3	chr11	A_17_P07858631	CATGCTAAGCTGAAATCCCTTTAACTTTTAGGGTTACCCCCTTGGGCATTT	69455219	69455269	chr11:69455219-69455269	NM_053056:-628	CCND1	cyclin D1	ref|NM_053056:-628	PROMOTER	0.0191868	1.49649	-0.108961	hypomethylated
q13.4	chr11	A_17_P16473511	AGAAAAGGCGTCAGGAGATGGACCGGGCCTGGTTCGCCTTTAATT	73694681	73694725	chr11:73694681-73694725	NM_003355:-813	UCP2	uncoupling protein 2 (mitochondrial, proton carrier)	ref|NM_003355:-813	PROMOTER	0.0199689	1.64056	-0.174528	hypomethylated
q23.3	chr11	A_17_P16508087	ACTTTCCCAGCAGCGGGACGCTGTCACCCCGACTCAGGAGCTCCT	118938399	118938443	chr11:118938399-118938443	NM_021729:-72	VPS11	vacuolar protein sorting 11 homolog (S. cerevisiae)	ref|NM_021729:-72	PROMOTER	0.042931	1.65219	-0.13586	hypomethylated
q23.3	chr11	A_17_P08066104	AAGCTGCCGACCACGTGATTCGCTGGCTCAGCTCACGTGACAAAG	118938462	118938506	chr11:118938462-118938506	NM_021729:-8	VPS11	vacuolar protein sorting 11 homolog (S. cerevisiae)	ref|NM_021729:-8	PROMOTER	0.0131698	1.65219	-0.218738	hypomethylated
q23.3	chr11	A_17_P08066106	CTTCCAAGTTCCTTTGCCTCCCTCCTGGCATCACTGTCTGCGACT	118938650	118938694	chr11:118938650-118938694	NM_021729:180	VPS11	vacuolar protein sorting 11 homolog (S. cerevisiae)	ref|NM_021729:180	INSIDE	0.0363325	1.65219	-0.124728	hypomethylated
q24.3	chr11	A_17_P16515511	GCAATGCTGTTACTTCCTAGGATGTTCGAGAAGCTGCGAGTTCGAG	128419456	128419501	chr11:128419456-128419501	NM_001143820:37975	ETS1	v-ets erythroblastosis virus E26 oncogene homolog 1 (avian)	ref|NM_001143820:37975	INSIDE	0.0313923	1.37404	-0.276133	hypomethylated
q23.1	chr12	A_17_P08568929	GAACTCGAGTTAGAGCCCAGCACATTAACCAGGCACTTGGGTGAC	100535981	100536025	chr12:100535981-100536025	NM_015054:640	UHRF1BP1L	UHRF1 binding protein 1-like	ref|NM_015054:640	INSIDE	0.013069	1.47775	-0.0848578	hypomethylated
q24.31	chr12	A_17_P16597578	GCAAGGAGTTTGGTTTGTGTCTGCCGGCCGGCAGGCAAACGCAAC	121416462	121416506	chr12:121416462-121416506	NM_000545:-64	HNF1A	HNF1 homeobox A	ref|NM_000545:-64|ref|NR_024345:-6389	DIVERGENT_PROMOTER	0.0362799	1.78145	-0.288794	hypomethylated
q24.33	chr12	A_17_P16609381	CTTCTCTACACGGCTGCAGCCGCCCTCAGAAGGCGCAGGAGCTAG	133414358	133414402	chr12:133414358-133414402	NM_001172557:-8954	GOLGA3	golgin A3	ref|NM_001172557:-8954|ref|NM_001161344:49824	PROMOTER	0.0496443	1.77448	-0.126635	hypomethylated
q14	chr15	A_17_P09576716	AATCCCTAGTACACTGACGCATGTGCTTCCCATGAGCCCGACAAG	34660038	34660082	chr15:34660038-34660082	NM_153613:-665	LPCAT4	lysophosphatidylcholine acyltransferase 4	ref|NM_153613:-665	PROMOTER	0.0234501	1.56734	-0.0822424	hypomethylated
p12.2	chr16	A_17_P16869576	CCAGGCTATCCCACGTGTTCGGGCGTCCGTGTCAATCAGGTTTTC	23690001	23690045	chr16:23690001-23690045	NM_005030:-178	PLK1	polo-like kinase 1	ref|NM_005030:-178|ref|NM_001199743:37336	PROMOTER	0.038877	1.52514	-0.202211	hypomethylated
p12.2	chr16	A_17_P09963686	GACACCAAGGAGGTGTTCGCGGGCAAGATTGTGCCTAAGTCTCTG	23690473	23690517	chr16:23690473-23690517	NM_005030:294	PLK1	polo-like kinase 1	ref|NM_005030:294|ref|NM_001199743:37808	INSIDE	0.0189282	1.52514	-0.125197	hypomethylated
p13.2	chr17	A_17_P10202985	CTTCTCTCTCCACTGGCTGCAGATGCTGGGAGCCAGTTCGGTCCC	4737112	4737156	chr17:4737112-4737156	NM_001024937:500	MINK1	misshapen-like kinase 1	ref|NM_001024937:500	INSIDE	0.0491162	2.21491	-0.101402	hypomethylated
p13.1	chr17	A_17_P10211773	TTACGCATGCGCCCATTCACTGCTGGTCCCCAACAATGCCTAAAT	6939183	6939227	chr17:6939183-6939227	NM_201566:-189	SLC16A13	solute carrier family 16, member 13 (monocarboxylic acid transporter 13)	ref|NM_201566:-189|ref|NM_153357:8038|ref|NM_181844:12836	PROMOTER	0.0212106	1.75705	-0.086131	hypomethylated
p13.1	chr17	A_17_P10215186	CTGGGTTGCTTGTCCTGTTGCCAGAGTAACTGGAGGGCGAGACTT	7738830	7738874	chr17:7738830-7738874	NM_001080424:-4382	KDM6B	lysine (K)-specific demethylase 6B	ref|NM_001080424:-4382|ref|NM_020877:115814	PROMOTER	0.0415602	1.97112	-0.241028	hypomethylated
p13.1	chr17	A_17_P16940996	TTACTGATGGAAAGGATGCTGCCTCTAGTGAGGAGAGAGTTCTGACAGTAATA	7746657	7746709	chr17:7746657-7746709	NM_001080424:3448	KDM6B	lysine (K)-specific demethylase 6B	ref|NM_001080424:3448|ref|NM_020877:123644	INSIDE	0.048982	1.97112	-0.148285	hypomethylated
q11.2	chr17	A_17_P10274412	AAAAAGCGTACGGCTTTCCAGCTCTCAGCTCCTTAAAAATGCCTTTCTAGT	27276125	27276175	chr17:27276125-27276175	NM_001033561:2358	PHF12	PHD finger protein 12	ref|NM_001033561:2358|ref|NM_001098635:56931	INSIDE	0.0162713	1.67549	-0.105553	hypomethylated
q11.2	chr17	A_17_P10274421	TAGGGACTGTTCATCCATTGGTGTTTGTGTGCAAACTAAGACGACTCTGTT	27278750	27278800	chr17:27278750-27278800	NM_001033561:-266	PHF12	PHD finger protein 12	ref|NM_001033561:-266|ref|NM_001098635:54307	PROMOTER	0.0438125	1.67549	-0.171054	hypomethylated
q11.2	chr17	A_17_P10274422	CTCCCGCGCAGGCGTATTGCCTTCCGCAGGCCCTCACAAGAAAGC	27278852	27278896	chr17:27278852-27278896	NM_001033561:-366	PHF12	PHD finger protein 12	ref|NM_001033561:-366|ref|NM_001098635:54207	PROMOTER	0.0111015	1.67549	-0.236267	hypomethylated
q21.31	chr17	A_17_P10332819	CTTTGGAGATCAGAGGGTCGACGCTGCTTCGTTGCCTGGACTCTG	42148242	42148286	chr17:42148242-42148286	NM_138387:167	G6PC3	glucose 6 phosphatase, catalytic, 3	ref|NM_138387:167|ref|NM_152344:-3277|ref|NM_001015053:52750	INSIDE	0.0363313	1.56262	-0.0932763	hypomethylated
q21.31	chr17	A_17_P10336683	TCTGACTAGTTGGGTTCATTTCCCGCATTTCCAGTAGCGTTCCAG	43044546	43044590	chr17:43044546-43044590	NM_006688:1076	C1QL1	complement component 1, q subcomponent-like 1	ref|NM_006688:1076	INSIDE	0.0327095	1.65028	-0.135238	hypomethylated
p11.31	chr18	A_17_P17035273	GAACTGCTGCGGCAGCCGCCAGTAAAACGGCTCTGCACGGATGTG	7011311	7011355	chr18:7011311-7011355	NM_005559:106481	LAMA1	laminin, alpha 1	ref|NM_005559:106481	INSIDE	0.0437309	1.71919	-0.0884876	hypomethylated
q21.32	chr18	A_17_P17074478	TAAAAGCTGCTCCGGTCCCAAGCGCGTCTCCAAACCCCTCCTTTA	57363750	57363794	chr18:57363750-57363794	NM_133459:872	CCBE1	collagen and calcium binding EGF domains 1	ref|NM_133459:872	INSIDE	0.0377606	1.50093	-0.107187	hypomethylated
p13.3	chr19	A_17_P10850806	CGCTCTGCGCTCATTGCAACTTTGAAAGCAGGAAGGAAGAAATGC	572302	572346	chr19:572302-572346	NM_001728:-212	BSG	basigin (Ok blood group)	ref|NM_001728:-212	PROMOTER	0.0456716	1.54757	-0.0937451	hypomethylated
p13.2	chr19	A_17_P17105435	GTCTGGAGAGGGCCTCTGGAGTCCTGCAGGGAGGGGTTCCCCTCG	8468199	8468243	chr19:8468199-8468243	NM_004218:13016	RAB11B	RAB11B, member RAS oncogene family	ref|NM_004218:13016	INSIDE	0.0306988	1.83035	-0.0558416	hypomethylated
p13.2	chr19	A_17_P17107473	AAAACCGGGAGACCCGGGAGAACGTGACCATCTACAGTAAGGAAG	10402963	10403007	chr19:10402963-10403007	NM_003259:2330	ICAM5	intercellular adhesion molecule 5, telencephalin	ref|NM_003259:2330|ref|NM_001039132:5335|ref|NM_000201:21468	INSIDE	0.0491707	1.48583	-0.149025	hypomethylated
q13.12	chr19	A_17_P10949437	CTCAGCCTAGTCCCTGCTTCTAGGGGTAGGAGTCTCGGTTGCCAG	36390998	36391042	chr19:36390998-36391042	NM_139239:532	NFKBID	nuclear factor of kappa light polypeptide gene enhancer in B-cells inhibitor, delta	ref|NM_139239:532|ref|NM_001007469:-2361|ref|NM_001173514:8191	INSIDE	0.0233361	1.94013	-0.215403	hypomethylated
q13.12	chr19	A_17_P10950191	CAGTTTACAGAATAGTATGGATCTGGTGCCAGAGCCGGGAAAACGATG	36605989	36606036	chr19:36605989-36606036	NM_001281:125	TBCB	tubulin folding cofactor B	ref|NM_001281:125|ref|NM_001083961:60230	INSIDE	0.00020134	1.84447	-0.261573	hypomethylated
q13.2	chr19	A_17_P17138150	TGAGCGCGTAAACGCTGTGCGTGCCAGAGTGTGCGCATGCGTAAG	40023521	40023565	chr19:40023521-40023565	NM_152361:-48	EID2B	EP300 interacting inhibitor of differentiation 2B	ref|NM_152361:-48|ref|NM_153232:7296	PROMOTER	0.0231255	1.49179	-0.185188	hypomethylated
q13.2	chr19	A_17_P10959650	CAATCCTCTAGCGTTCCCTAGCGGTCCTGAGTAGCCATTACGTCT	40023575	40023619	chr19:40023575-40023619	NM_152361:-102	EID2B	EP300 interacting inhibitor of differentiation 2B	ref|NM_152361:-102|ref|NM_153232:7242	PROMOTER	0.0472182	1.49179	-0.169424	hypomethylated
q13.2	chr19	A_17_P10965910	GGGATTGATGTACGAGGATTGGAAATTCAGCGGGTCCCCTAAGTG	42388085	42388129	chr19:42388085-42388129	NM_199002:-339	ARHGEF1	Rho guanine nucleotide exchange factor (GEF) 1	ref|NM_199002:-339|ref|NM_001783:6917	PROMOTER	0.0471601	1.472	-0.169913	hypomethylated
q13.32	chr19	A_17_P17147804	CTCTCTTGTCCCCGTGCAGACCGCTTCCGCTCGGGTCTGTTCCCT	45755113	45755157	chr19:45755113-45755157	NM_001199867:619	MARK4	MAP/microtubule affinity-regulating kinase 4	ref|NM_001199867:619	INSIDE	0.0379934	1.74229	-0.120998	hypomethylated
q13.33	chr19	A_17_P10987751	CTGACTGAGCCGCTTTCAATTTATTTAGCTTTTGACAATAATTCCGTCTAACCCATCAG	50321316	50321374	chr19:50321316-50321374	NM_030973:-191	MED25	mediator complex subunit 25	ref|NM_030973:-191|ref|NM_001171937:-4777	DIVERGENT_PROMOTER	0.00798064	1.51322	-0.11893	hypomethylated
q13.42	chr19	A_17_P11000216	ACCCAGACTTCCGGTCTGCCTTAAAATGTTCATGCGTAAGTGCGT	54960226	54960270	chr19:54960226-54960270	NM_052925:184	LENG8	leukocyte receptor cluster (LRC) member 8	ref|NM_052925:184	INSIDE	0.0385519	1.42527	-0.0915483	hypomethylated
q11.21	chr20	A_17_P11131231	GACACAGGAATTGCGAAGCTCAGGAACCAGCCCCCTCGCTTGCTT	30310604	30310648	chr20:30310604-30310648	NM_001191:30	BCL2L1	BCL2-like 1	ref|NM_001191:30	INSIDE	0.0248299	1.50547	-0.150574	hypomethylated
q13.12	chr20	A_17_P11189577	GAAGCTGAATTTTCCTTGACGTCCAAGAGTTTGAGAGCGAAAGTGCTTTAG	44686884	44686934	chr20:44686884-44686934	NM_020708:29088	SLC12A5	solute carrier family 12 (potassium/chloride transporter), member 5	ref|NM_020708:29088|ref|NM_020967:31672|ref|NM_001134771:36580	INSIDE	0.0331045	1.61982	-0.0844108	hypomethylated
q13.12	chr20	A_17_P11189578	TCGTGGCCTCGTTCCCTCGACACCTCCGTCCTGCTCTCGCCTCTT	44686948	44686992	chr20:44686948-44686992	NM_020708:29150	SLC12A5	solute carrier family 12 (potassium/chloride transporter), member 5	ref|NM_020708:29150|ref|NM_020967:31610|ref|NM_001134771:36642	INSIDE	0.0444357	1.61982	-0.0490868	hypomethylated
q22.12	chr21	A_17_P11366349	AGTTCTGGGCAAGGGAAACCTTTTCGCCTGGTCTCCAATGCATTT	36263154	36263198	chr21:36263154-36263198	NM_001001890:-2189	RUNX1	runt-related transcription factor 1	ref|NM_001001890:-2189|ref|NM_001754:158419	PROMOTER	0.0236842	1.53469	-0.0806986	hypomethylated
q22.12	chr21	A_17_P11366350	AAATAGCAGACTCGGGTGATTTGCCCCTCGGAAAGGTCCAGGGAG	36263319	36263363	chr21:36263319-36263363	NM_001001890:-2353	RUNX1	runt-related transcription factor 1	ref|NM_001001890:-2353|ref|NM_001754:158255	PROMOTER	0.03381	1.53469	-0.0913502	hypomethylated
q22.3	chr21	A_17_P11398829	GTAGCCTTTGTAATTTTCCATGATTCGGGAGGTTCTCGCGGCTGG	42878727	42878771	chr21:42878727-42878771	NM_001135099:1244	TMPRSS2	transmembrane protease, serine 2	ref|NM_001135099:1244	INSIDE	0.0429089	1.42039	-0.157378	hypomethylated
q22.3	chr21	A_17_P11416051	GAACGCTGCTTTTTTCTCTTTATCAATCAAGTCAAGAGGGAAAAAGGCCGAAC	46696543	46696595	chr21:46696543-46696595	NM_015227:11243	POFUT2	protein O-fucosyltransferase 2	ref|NM_015227:11243	INSIDE	0.0489477	1.83782	-0.0707707	hypomethylated
q12.3	chr22	A_17_P11489464	GAGAATGCAGGCAGGAGACGCAATGCTCAAGGCACCTGGTGTGTC	35935935	35935979	chr22:35935935-35935979	NM_014310:-1395	RASD2	RASD family, member 2	ref|NM_014310:-1395	PROMOTER	0.0321928	1.5549	-0.0830423	hypomethylated
p11.23	chrX	A_17_P11743132	ATTCCCAGATCCTCTGTGGGGCACCTATTCGCTATGCCTATCCAT	49042602	49042646	chrX:49042602-49042646	NM_006150:152	PRICKLE3	prickle homolog 3 (Drosophila)	ref|NM_006150:152|ref|NM_003179:14037	INSIDE	0.0248114	1.86505	-0.100565	hypomethylated
q28	chrX	A_17_P12037710	CCTCTCGATTCTGCTCGGTTCTCAAGCACAACAAACAGCGTGTATTTTA	153774889	153774937	chrX:153774889-153774937	NM_000402:321	G6PD	glucose-6-phosphate dehydrogenase	ref|NM_000402:321|ref|NM_001099856:4454	INSIDE	0.0176551	1.41633	-0.155782	hypomethylated
q28	chrX	A_17_P12037711	GTTTTTACTTCCGGATCCCACAGCTATGACACCGGAAGCCGGAAG	153775802	153775846	chrX:153775802-153775846	NM_001042351:-37	G6PD	glucose-6-phosphate dehydrogenase	ref|NM_001042351:-37|ref|NM_003639:-237|ref|NM_001099856:5366	DIVERGENT_PROMOTER	0.0295938	1.41633	-0.0961671	hypomethylated
p36.12	chr1	A_17_P20103608	CGGTTTAGCTGAAGCTTCCCTTTCGGGGAGTTACCTAACTACCTC	22379973	22380017	chr1:22379973-22380017	NM_044472:807	CDC42	cell division cycle 42 (GTP binding protein, 25kDa)	ref|NM_044472:807	INSIDE	0.0457713	-1.65797	0.267069	hypermethylated
p36.11	chr1	A_17_P15041559	CGTCGCCGCCGCCACCATGCCCAAGAGAAAGGTACGTGGCGCGAG	26799088	26799132	chr1:26799088-26799132	NM_005517:209	HMGN2	high mobility group nucleosomal binding domain 2	ref|NM_005517:209|ref|NM_024887:40309	INSIDE	0.0473305	-1.59959	0.136121	hypermethylated
p22.3	chr1	A_17_P15080764	ACGGTGCGGTGGGCTCCATGGTGGAGGCGGGAGATGGCGCTTCTT	85742017	85742061	chr1:85742017-85742061	NM_003921:549	BCL10	B-cell CLL/lymphoma 10	ref|NM_003921:549	INSIDE	0.0386661	-1.78442	0.118535	hypermethylated
p13.2	chr1	A_17_P00463375	CTTACACGACTGGTGAGAAAGGCGCTGGGCATTCGGAGCAAGGAT	113052243	113052287	chr1:113052243-113052287	NM_024494:895	WNT2B	wingless-type MMTV integration site family, member 2B	ref|NM_024494:895|ref|NM_004185:42225	INSIDE	0.0242253	-1.59893	0.0785597	hypermethylated
q42.12	chr1	A_17_P15186127	CAGCCCAGGATGTCTTCCCGCCATCCACTCGGCCCCTGGAGCTTC	225965748	225965792	chr1:225965748-225965792	NM_001130440:256	SRP9	signal recognition particle 9kDa	ref|NM_001130440:256	INSIDE	0.0423307	-1.54717	0.0820057	hypermethylated
q24.2	chr2	A_17_P15348906	ACTTCCCCTCCGCCTTCGACCTCCGCACTCGCCTAAAAGTACGGC	161264211	161264255	chr2:161264211-161264255	NM_002897:86086	RBMS1	RNA binding motif, single stranded interacting protein 1	ref|NM_002897:86086	INSIDE	0.0480101	-1.4645	0.10657	hypermethylated
q26.33	chr3	A_17_P15516331	CGACCCCTCCCCACCCCTTGGGGCGGGTGTATCGCGGAATCTTTG	180630961	180631005	chr3:180630961-180631005	NM_001013438:749	FXR1	fragile X mental retardation, autosomal homolog 1	ref|NM_001013438:749	INSIDE	0.0232089	-1.49476	0.0848941	hypermethylated
q31.21	chr4	A_17_P15621541	CTCTGGCAGCAGCGGGTGACGCAGACGGAACATCATGTCGTCCGC	144435044	144435088	chr4:144435044-144435088	NM_003601:451	SMARCA5	SWI/SNF related, matrix associated, actin dependent regulator of chromatin, subfamily a, member 5	ref|NM_003601:451	INSIDE	0.0232668	-1.54624	0.184554	hypermethylated
q32.1	chr4	A_17_P15629829	AGCAGCCTCACTCCTTGCCCGCGCCCAGTCAGGGGAGGTGGGAAC	156680420	156680464	chr4:156680420-156680464	NM_000857:317	GUCY1B3	guanylate cyclase 1, soluble, beta 3	ref|NM_000857:317	INSIDE	0.0339483	-1.45286	0.0996225	hypermethylated
p25.2	chr6	A_17_P04515817	GACTCCTAGAGGTCACTGTCGCACTCTGCTACTCAAGTGGGTTTC	3258937	3258981	chr6:3258937-3258981	NM_001135750:-203	PSMG4	proteasome (prosome, macropain) assembly chaperone 4	ref|NM_001135750:-203	PROMOTER	0.00594088	-1.41181	0.0991738	hypermethylated
q14.1	chr6	A_17_P15833735	AGGGACGCGGGCGGAGGGCAAAGTGGGTTCATGATATGAATTGTA	80247408	80247452	chr6:80247408-80247452	NM_001122769:-283	LCA5	Leber congenital amaurosis 5	ref|NM_001122769:-283	PROMOTER	0.0477666	-1.3907	0.162987	hypermethylated
q33	chr7	A_17_P16021733	AATGTTTATTCTCTGCCCCGCCCACCAGGGATATCTAAAGGGGGC	135195225	135195269	chr7:135195225-135195269	NM_001190847:-371	CNOT4	CCR4-NOT transcription complex, subunit 4	ref|NM_001190847:-371	PROMOTER	0.037077	-1.64582	0.267445	hypermethylated
q22.33	chr9	A_17_P16246574	AAGCAGGCAGTAAGGGGACCAGCCACGCTGATCTAGGTAGATTAG	100849654	100849698	chr9:100849654-100849698	NM_014788:31804	TRIM14	tripartite motif containing 14	ref|NM_014788:31804	INSIDE	0.0013671	-1.72645	0.126468	hypermethylated
q22.33	chr9	A_17_P16246605	GAACCCCGTCCCCATCGTCCCCACCTGCACGTGCACCGCTGCCTC	100881240	100881284	chr9:100881240-100881284	NM_014788:218	TRIM14	tripartite motif containing 14	ref|NM_014788:218|ref|NM_003389:53912|ref|NM_052820:73694	INSIDE	0.0149243	-1.72645	0.202399	hypermethylated
q34.11	chr9	A_17_P16267437	AGGAAGGAGCAGGTAGGGGCGTGTGTCCCACCGTCTCAGTGGCCT	132652509	132652553	chr9:132652509-132652553	NM_015033:152943	FNBP1	formin binding protein 1	ref|NM_015033:152943	INSIDE	0.0338419	-1.64272	0.153781	hypermethylated
q24.1	chr10	A_17_P16375736	GAAAGCGCGGACGTGCTGGGCGGCTGTGCTTCGGTAGGCGACCAC	99080959	99081003	chr10:99080959-99081003	NM_005479:1959	FRAT1	frequently rearranged in advanced T-cell lymphomas	ref|NM_005479:1959	INSIDE	0.00992916	-1.47342	0.0902343	hypermethylated
q12.2	chr11	A_17_P07827979	CTTGTGAGCCTCTAGTCCAGAGTCTTTGATCCACCGCCAGCGTTT	61275882	61275926	chr11:61275882-61275926	NM_001145077:-367	LRRC10B	leucine rich repeat containing 10B	ref|NM_001145077:-367|ref|NM_004200:72394	PROMOTER	0.0375778	-2.79999	0.208299	hypermethylated
q12.2	chr11	A_17_P16457703	GCACACAACCGCACACCAAACAGCGTCGGGCGTCGGGTCTCAGTG	61275959	61276003	chr11:61275959-61276003	NM_001145077:-291	LRRC10B	leucine rich repeat containing 10B	ref|NM_001145077:-291|ref|NM_004200:72318	PROMOTER	0.0199917	-2.79999	0.478995	hypermethylated
q14.1	chr11	A_17_P07890830	GACCTGACAAGTGCCCCACCCCCACCTAGAGATCCCGCCTCTCCT	77899272	77899316	chr11:77899272-77899316	NM_001029859:370	KCTD21	potassium channel tetramerisation domain containing 21	ref|NM_001029859:370	INSIDE	0.0237198	-1.6302	0.144714	hypermethylated
q24.3	chr14	A_17_P16717400	CGAACTATCCGCCCGCCGGCCTCATCCTGCCTCGCCCCTCTCCAG	75744032	75744076	chr14:75744032-75744076	NM_005252:-1426	FOS	FBJ murine osteosarcoma viral oncogene homolog	ref|NM_005252:-1426	PROMOTER	0.0411561	-2.27408	0.100612	hypermethylated
q26.1	chr15	A_17_P16826045	CTCCGCTCGGCTCCTCTCGACCCCACACCGCCGGTCGACATGATC	90818322	90818366	chr15:90818322-90818366	NM_001033088:9450	NGRN	neugrin, neurite outgrowth associated	ref|NM_001033088:9450	DOWNSTREAM	0.0025511	-1.66286	0.116283	hypermethylated
p11.2	chr16	A_17_P16878857	CTCGGCCTCTCGGACCAGCCCCGCTTTGTTTCCCACGTCTCGGCG	30406297	30406341	chr16:30406297-30406341	NM_152652:-738	ZNF48	zinc finger protein 48	ref|NM_152652:-738	PROMOTER	0.0465683	-1.50864	0.0620978	hypermethylated
q22.1	chr16	A_17_P10087080	AGAGTTCGAGGAGAAGGGACAGAAGCGCTCACCCAGGGCTGTGAA	67969453	67969497	chr16:67969453-67969497	NM_002801:1306	PSMB10	proteasome (prosome, macropain) subunit, beta type, 10	ref|NM_002801:1306|ref|NM_001907:-3696|ref|NM_000229:8541|ref|NM_001145963:28494|ref|NM_001145964:31307|ref|NM_001145961:33123|ref|NM_006742:42300	INSIDE	0.0163661	-1.57906	0.179339	hypermethylated
q24.2	chr16	A_17_P16923944	GTGTCACCGCGGCCGCTCCCCACCCACACCCAAAACACCACATCG	87416842	87416886	chr16:87416842-87416886	NM_024735:530	FBXO31	F-box protein 31	ref|NM_024735:530|ref|NR_024568:8844	INSIDE	0.0235066	-1.47614	0.106501	hypermethylated
q12.1	chr18	A_17_P17056027	CTTCTGGCAGACCGGGTCGGTTCGCATGAAATCCACTGACTGGAC	30349679	30349723	chr18:30349679-30349723	NM_020805:3274	KLHL14	kelch-like 14 (Drosophila)	ref|NM_020805:3274	INSIDE	0.0365744	-1.50147	0.174147	hypermethylated
p13.11	chr19	A_17_P17117306	GTGGCCCGTGCGCCTGGATGGGGTGCGTGGAGTGACTGAACATCT	18716244	18716288	chr19:18716244-18716288	NM_004750:1394	CRLF1	cytokine receptor-like factor 1	ref|NM_004750:1394|ref|NM_012109:-7415	INSIDE	0.0291998	-1.52717	0.117578	hypermethylated
q13.42	chr19	A_17_P17159192	ATGTGCCTTTGCACTGTGTGGAGTGGCGGGGCCGGCAGCGTGGCC	54058200	54058244	chr19:54058200-54058244	NM_001079907:-338	ZNF331	zinc finger protein 331	ref|NM_001079907:-338|ref|NM_001079906:16890|ref|NM_018555:34046	PROMOTER	0.0469968	-1.72571	0.164447	hypermethylated
q11.21	chr20	A_17_P17186604	GTCCTTATGCCCCCGTTCCCACGCCACTCTGTTCCACTCCTCCAG	30437287	30437331	chr20:30437287-30437331	NM_004118:-3888	FOXS1	forkhead box S1	ref|NM_004118:-3888	PROMOTER	0.0160433	-1.61635	0.083929	hypermethylated
q12.2	chr22	A_17_P17275271	GAGCACCGTGATGAAGATGGCGTTGGTCGGCACCAGGCCGCGCAC	30951723	30951767	chr22:30951723-30951767	NM_004861:9132	GAL3ST1	galactose-3-O-sulfotransferase 1	ref|NM_004861:9132	INSIDE	0.0497058	-1.74228	0.0796088	hypermethylated
p11.3	chrX	A_17_P11730361	TCACAATTTCTCATTGCTTTTTCTTGTAAGACTGTAATGAACTACTGATAAGACACAGGG	44731489	44731548	chrX:44731489-44731548	NM_021140:-904	KDM6A	lysine (K)-specific demethylase 6A	ref|NM_021140:-904	PROMOTER	0.0108085	-1.44538	0.578029	hypermethylated

## Sheet: Fe3O4NPs
CytoBand	ChrName	ProbeName	Sequence	Start	Stop	GeneName	TargetID	GeneSymbol	GeneName	Accessions	Description	P value	FC	Delta beta	Status
p36.33	chr1	A_17_P15007360	GCGATGCCAACACTTTGTGCTGGTTCCCGCCAAGGGGTCGGCCTC	1018184	1018228	chr1:1018184-1018228	NM_017891:33530	C1orf159	chromosome 1 open reading frame 159	ref|NM_017891:33530	INSIDE	0.0451341	1.89109	-0.261762	hypomethylated
p36.33	chr1	A_17_P20004322	TGTGCTGTCACCGCTGGCAGAGGTGCTCCCATTGCGGGCCAGGAT	1026561	1026605	chr1:1026561-1026605	NM_017891:33530	C1orf159	chromosome 1 open reading frame 159	ref|NM_017891:33530	INSIDE	0.0248801	1.89109	-0.235521	hypomethylated
p36.33	chr1	A_17_P20004330	TTTGCTCAGGGACCAGGTACGGAGCTCAGTGGCCCAGGCTGCACTT	1027734	1027779	chr1:1027734-1027779	NM_017891:33530	C1orf159	chromosome 1 open reading frame 159	ref|NM_017891:33530	INSIDE	0.0403666	1.89109	-0.128257	hypomethylated
p36.33	chr1	A_17_P15007408	CTGCACTTGGTGGACACCGGTCCTCCCGCACAAACCCCCTCTCTC	1027772	1027816	chr1:1027772-1027816	NM_017891:23942	C1orf159	chromosome 1 open reading frame 159	ref|NM_017891:23942	INSIDE	0.0446166	1.89109	-0.119817	hypomethylated
p36.33	chr1	A_17_P00000905	CGAGGCAATCTCCATGGATCACAGGCAGATTCTACATCACGACAG	1046339	1046383	chr1:1046339-1046383	NM_017891:5376	C1orf159	chromosome 1 open reading frame 159	ref|NM_017891:5376	INSIDE	0.00451242	1.89109	-0.16829	hypomethylated
p36.33	chr1	A_17_P15007435	CATCAAAGGCTTCAATCCTGTCGGTGTCCCCGGGCCCTCTCCTAG	1052359	1052403	chr1:1052359-1052403	NM_017891:-644	C1orf159	chromosome 1 open reading frame 159	ref|NM_017891:-644	PROMOTER	0.0184468	1.89109	-0.12458	hypomethylated
p36.31	chr1	A_17_P15019380	CTCTGGCCCTACCCGGACACAGTGCACGCGGCGCACTGGCCTTCA	6761525	6761569	chr1:6761525-6761569	NM_018198:420	DNAJC11	DnaJ (Hsp40) homolog, subfamily C, member 11	ref|NM_018198:420	INSIDE	0.0358174	1.32481	-0.109634	hypomethylated
p36.22	chr1	A_17_P15024017	CTAAGGGACTGAGAGAGGCGTTGCCGGGGGTGGGGCCGGGCCAAT	11866447	11866491	chr1:11866447-11866491	NM_021735:262	CLCN6	chloride channel 6	ref|NM_021735:262	INSIDE	0.0119078	1.18642	-0.160593	hypomethylated
p34.2	chr1	A_17_P20192668	GAGGGGCACTTTCTCCCTGGGTTTCTCTTCCCTGGTGCAGCAGGG	44016118	44016162	chr1:44016118-44016162	NM_002840:1094	PTPRF	protein tyrosine phosphatase, receptor type, F	ref|NM_002840:1094	INSIDE	0.0221474	1.80523	-0.10659	hypomethylated
p34.2	chr1	A_17_P15054588	GAGGGGCCCTTCCTCCCCTTCGGCGCCAACAGGAGGCGATTTGAG	44031603	44031647	chr1:44031603-44031647	NM_002840:35078	PTPRF	protein tyrosine phosphatase, receptor type, F	ref|NM_002840:35078	INSIDE	0.0484755	1.80523	-0.221057	hypomethylated
q22	chr1	A_17_P00523370	GAGTTGTAGTTCACATGGCGGCGCCTGGTGTACTCCTGGCCAGCG	155113060	155113104	chr1:155113060-155113104	NM_153741:-86	DPM3	dolichyl-phosphate mannosyltransferase polypeptide 3	ref|NM_153741:-86|ref|NM_001122837:4795|ref|NM_004428:12734	PROMOTER	0.0252159	1.26263	-0.227374	hypomethylated
q22	chr1	A_17_P15131672	GTCTGGAGAGGCCTCGGCGCTGCTTTCCCACCTTGGGCTACGCTC	155113161	155113205	chr1:155113161-155113205	NM_153741:-186	DPM3	dolichyl-phosphate mannosyltransferase polypeptide 3	ref|NM_153741:-186|ref|NM_001122837:4895|ref|NM_004428:12834	PROMOTER	0.00861235	1.26263	-0.166575	hypomethylated
q22	chr1	A_17_P00523371	TCCTTAAATGTTGCAACAAGATGGGAATATAATACCATTCCCCTTAAACTCAATTCTCCA	155113231	155113290	chr1:155113231-155113290	NM_153741:-264	DPM3	dolichyl-phosphate mannosyltransferase polypeptide 3	ref|NM_153741:-264|ref|NM_001122837:4973|ref|NM_004428:12912	PROMOTER	0.049889	1.26263	-0.093789	hypomethylated
q32.1	chr1	A_17_P00729462	CTTCCCTCCTTCCTCTGCTCGGAGCTGCAGCCTGCAGCCTCGACT	201617278	201617322	chr1:201617278-201617322	NM_020443:-149	NAV1	neuron navigator 1	ref|NM_020443:-149	PROMOTER	0.0243433	1.27823	-0.130307	hypomethylated
q32.1	chr1	A_17_P00729464	CAACCTCTCTTTTCTCACGGACTCCGAGAAAAAGCTGCAGCTTTATGAG	201618072	201618120	chr1:201618072-201618120	NM_020443:647	NAV1	neuron navigator 1	ref|NM_020443:647	INSIDE	0.0445702	1.27823	-0.135068	hypomethylated
q32.2	chr1	A_17_P00766813	CTCTCCAGAAGCAAGCCCTGCAGGAGAAAGGCAAGCAGCAGGACA	209849250	209849294	chr1:209849250-209849294	NM_015714:603	G0S2	G0/G1switch 2	ref|NM_015714:603	INSIDE	0.0455699	1.18198	-0.180775	hypomethylated
p25.3	chr2	A_17_P15207360	GCCAGGCCTCATGCGCGGACCTATTGCTGCTATTTTCTTTTTCTT	287404	287448	chr2:287404-287448	NM_001002919:882	FAM150B	family with sequence similarity 150, member B	ref|NM_001002919:882|ref|NM_004300:22558	INSIDE	0.0224742	1.31739	-0.210041	hypomethylated
p24.3	chr2	A_17_P01009848	CTCCGTAATTTTTTTTTCTTTTAATGACAAGCAATTGCCAGGCTCGCAGGGTG	16080302	16080354	chr2:16080302-16080354	NM_005378:-354	MYCN	v-myc myelocytomatosis viral related oncogene, neuroblastoma derived (avian)	ref|NM_005378:-354|ref|NR_026766:1517	PROMOTER	0.0365179	1.39546	-0.139359	hypomethylated
p23.3	chr2	A_17_P01060726	TTCCTCAACCTCGTGGTGCTGCGCTTCATGACCATGAACGCCGAG	26950963	26951007	chr2:26950963-26951007	NM_002246:35404	KCNK3	potassium channel, subfamily K, member 3	ref|NM_002246:35404	INSIDE	0.0489722	1.45248	-0.0951461	hypomethylated
q14.2	chr2	A_17_P01438526	GGAAGGCAGGCTTCTCAACAGGTCCATCATTTACACAGAGAAAGC	121104814	121104858	chr2:121104814-121104858	NM_002193:1118	INHBB	inhibin, beta B	ref|NM_002193:1118	INSIDE	0.00562706	1.31557	-0.149281	hypomethylated
q33.1	chr2	A_17_P15372779	GCGCCAGGGAGGGAACCAGAGCCCGCTGTGGCGGATGAAAGGAAG	201729524	201729568	chr2:201729524-201729568	NM_004071:-79	CLK1	CDC-like kinase 1	ref|NM_004071:-79|ref|NM_032472:24303	PROMOTER	0.0119188	1.37601	-0.166304	hypomethylated
q35	chr2	A_17_P15384592	GTACCGCCGGCTGGGCCTGGGACTCCGCCTTCTCCGCTTTTGAGC	220363209	220363253	chr2:220363209-220363253	NM_013335:-356	GMPPA	GDP-mannose pyrophosphorylase A	ref|NM_013335:-356|ref|NM_005876:63531	PROMOTER	0.0102507	1.20938	-0.144039	hypomethylated
q37.2	chr2	A_17_P15396475	CTTACCTCCGCAGTACGGAGTGGACGTCACGGCCCGAGATGCCCA	237032550	237032594	chr2:237032550-237032594	NM_001037131:629837	AGAP1	ArfGAP with GTPase domain, ankyrin repeat and PH domain 1	ref|NM_001037131:629837	INSIDE	0.019369	1.46364	-0.0835124	hypomethylated
q37.3	chr2	A_17_P15401769	GAGCTAGGAGAGAAACAGCGCTCTGGAGGGGCCCGGGCAAGGCCT	241562975	241563019	chr2:241562975-241563019	NM_005301:-1665	GPR35	G protein-coupled receptor 35	ref|NM_005301:-1665|ref|NM_001195381:18172	PROMOTER	0.0490573	1.20562	-0.0820746	hypomethylated
p21.31	chr3	A_17_P15432304	AAGGGGCCAGATAGGTCCCAGGGACAGGGCCGCGAGGAGCCTATA	44690541	44690585	chr3:44690541-44690585	NM_003420:330	ZNF35	zinc finger protein 35	ref|NM_003420:330|ref|NM_006991:24052	INSIDE	0.0299908	1.34265	-0.104664	hypomethylated
p21.31	chr3	A_17_P02220076	GAAGCCTCCTGAGTGCCCCGAGACCTTTGTCTACTTCTCCTCCTT	47845072	47845116	chr3:47845072-47845116	NM_014966:696	DHX30	DEAH (Asp-Glu-Ala-His) box polypeptide 30	ref|NM_014966:696	INSIDE	0.0453963	1.46	-0.0530272	hypomethylated
q31.2	chr5	A_17_P15745920	ACTCCTGCGTGGTCTCGTACTCGTCGTCCTCGGGGATGCGGAAGG	139227900	139227944	chr5:139227900-139227944	NM_001184935:194962	NRG2	neuregulin 2	ref|NM_001184935:194962	INSIDE	0.0242934	1.36627	-0.2712	hypomethylated
p24.3	chr6	A_17_P15781721	AAAGTGGACTTGGTCCTGCTCGCAGGTGGGCTTGCACGCGCCAGG	7141017	7141061	chr6:7141017-7141061	NM_001003698:32953	RREB1	ras responsive element binding protein 1	ref|NM_001003698:32953	INSIDE	0.0375777	1.44947	-0.0628859	hypomethylated
p21.1	chr6	A_17_P04689552	GAGGGACAGCGCTGGCATGAGAACCACTTCTGTTGCCAGGACTGC	41753896	41753940	chr6:41753896-41753940	NM_013397:5419	PRICKLE4	prickle homolog 4 (Drosophila)	ref|NM_013397:5419	INSIDE	0.0190874	1.29363	-0.107734	hypomethylated
q24.2	chr6	A_17_P15869510	GCACGCACGGTTCACTCTGGAGCGCGCGCCCCAGGCCAGCCAAGC	144605951	144605995	chr6:144605951-144605995	NM_007124:-6900	UTRN	utrophin	ref|NM_007124:-6900	PROMOTER	0.0294163	1.3433	-0.142718	hypomethylated
p22.3	chr7	A_17_P05267965	CTCTGCTTGCTGTCAGGGTAGGTCCACATTGGCCTTGTTCACCCA	2742223	2742267	chr7:2742223-2742267	NM_133463:23082	AMZ1	archaelysin family metallopeptidase 1	ref|NM_133463:23082	INSIDE	0.0128769	1.28967	-0.232257	hypomethylated
q24.3	chr8	A_17_P16150181	CGCACGTGCCCTTCCGCGACTCGCAGCTCACGCGACTGCTGCAGC	145698349	145698393	chr8:145698349-145698393	NM_145754:6633	KIFC2	kinesin family member C2	ref|NM_145754:6633|ref|NM_138496:-7952	INSIDE	0.032637	1.92582	-0.328727	hypomethylated
q22.33	chr9	A_17_P06835690	CAAGATTTCCTGAGATCAGCTGCCTCAGAGAAAACGCTTTTAATTGTGCAAGATTTAAAG	99329767	99329826	chr9:99329767-99329826	NM_001077181:-593	CDC14B	CDC14 cell division cycle 14 homolog B (S. cerevisiae)	ref|NM_001077181:-593|ref|NM_003671:52316	PROMOTER	0.032019	1.33149	-0.139155	hypomethylated
q33.3	chr9	A_17_P16262853	GAAACCAGGGCCCAGGCCTGGTGAACAGCCTTCCGGAAGACGATT	128023901	128023945	chr9:128023901-128023945	NM_015635:-188	GAPVD1	GTPase activating protein and VPS9 domains 1	ref|NM_015635:-188	PROMOTER	0.0356078	1.4726	-0.14357	hypomethylated
q33.3	chr9	A_17_P06961351	ACTTGCCTTGAGCAGGAATCAGTGTTAGGCTTCTCCATCGAATCTTCTTT	128469701	128469750	chr9:128469701-128469750	NM_001006617:-212	MAPKAP1	mitogen-activated protein kinase associated protein 1	ref|NM_001006617:-212	PROMOTER	0.0276834	1.32882	-0.0714147	hypomethylated
q34.3	chr9	A_17_P16275793	CACCGGCGCCTTGACGGCAGGGAGAGGTCGAGCTTCCAGGGAGCG	138800219	138800263	chr9:138800219-138800263	NM_015447:-1235	CAMSAP1	calmodulin regulated spectrin-associated protein 1	ref|NM_015447:-1235	PROMOTER	0.0222896	1.22973	-0.135945	hypomethylated
p11.23	chr10	A_17_P16307031	TCTGTCCCCACCCCAGAGCGTGGGGCGCGCGGAAAAAGGTCTGGT	30722540	30722584	chr10:30722540-30722584	NM_005204:-303	MAP3K8	mitogen-activated protein kinase kinase kinase 8	ref|NM_005204:-303	PROMOTER	0.0463416	1.9154	-0.108331	hypomethylated
q22.3	chr10	A_17_P16363907	AAGATGAGGACTGGGCACGGCGGGCCCGCGAGGAGCAGCAGCCTT	81965365	81965409	chr10:81965365-81965409	NM_001157:-58	ANXA11	annexin A11	ref|NM_001157:-58	PROMOTER	0.00352955	1.21631	-0.117677	hypomethylated
q26.13	chr10	A_17_P07531699	AGACTTTAAAATGCGCCTGCTTGATACTGCGGGGAGGGTTGCCAG	123358348	123358392	chr10:123358348-123358392	NM_000141:-398	FGFR2	fibroblast growth factor receptor 2	ref|NM_000141:-398|ref|NM_001144915:-2211|ref|NM_001144916:-4598	PROMOTER	0.0264405	1.36805	-0.0816337	hypomethylated
p15.5	chr11	A_17_P16406402	GTCCGTCCTGCTGGCGAAGAGGGGGCTCTGGCTCTGCCTGGTTTG	569076	569120	chr11:569076-569120	NR_029623:-900	MIR210	microRNA 210	ref|NR_029623:-900|ref|NR_026967:6787|ref|NM_001143993:8128	PROMOTER	0.0487715	1.49594	-0.183491	hypomethylated
p15.5	chr11	A_17_P16406622	CTCGCTTCATTCCCGTCTCTTTGGGCCGCCGCATTCGTCCACGTG	637069	637113	chr11:637069-637113	NM_000797:-214	DRD4	dopamine receptor D4	ref|NM_000797:-214|ref|NM_021920:-9917|ref|NM_021008:58650	DIVERGENT_PROMOTER	0.0106366	1.32412	-0.171302	hypomethylated
p15.5	chr11	A_17_P07595504	CTCTGCGGCCAGAGAAAAGCAGCTTAGGGCTGAGCTGGAGACGCG	638240	638284	chr11:638240-638284	NM_000797:958	DRD4	dopamine receptor D4	ref|NM_000797:958|ref|NM_021008:57478	INSIDE	0.0283949	1.32412	-0.18957	hypomethylated
p15.5	chr11	A_17_P07595505	ACTCGAGGTTTCCCCTTGATGGACACAGTGAATCCAGGCGGCTGG	638310	638354	chr11:638310-638354	NM_000797:1028	DRD4	dopamine receptor D4	ref|NM_000797:1028|ref|NM_021008:57408	INSIDE	0.0268241	1.32412	-0.146506	hypomethylated
p15.5	chr11	A_17_P16406629	CGCTACAACCGGCAGGGTGGGAGCCGCCGGCAGCTGCTGCTCATC	639673	639717	chr11:639673-639717	NM_000797:2390	DRD4	dopamine receptor D4	ref|NM_000797:2390|ref|NM_021008:56046	INSIDE	0.0374348	1.32412	-0.110083	hypomethylated
p15.5	chr11	A_17_P07601702	CGCACGGCCGGCTGAAATTCTGCTTTTCGTTCTTTGGGGTTTTTC	2165259	2165303	chr11:2165259-2165303	NM_001127598:-2939	IGF2	insulin-like growth factor 2 (somatomedin A)	ref|NM_001127598:-2939|ref|NM_000612:-5076|ref|NR_030158:-9841|ref|NR_003512:17159	PROMOTER	0.0372389	2.0201	-0.133296	hypomethylated
p15.5	chr11	A_17_P16411044	ACTCCCAGATACCTGCTCGGTCCCCGCGTGGGAGGTCCGCAGGCT	2165458	2165502	chr11:2165458-2165502	NM_001127598:-3139	IGF2	insulin-like growth factor 2 (somatomedin A)	ref|NM_001127598:-3139|ref|NM_000612:-5276|ref|NR_003512:16959	PROMOTER	0.0175316	2.0201	-0.187659	hypomethylated
p15.5	chr11	A_17_P16411046	GAAAATGAGAAACACGGGGCCCGGGAGGAGGGGGGTGCAGGGCTG	2165739	2165783	chr11:2165739-2165783	NM_001127598:-3419	IGF2	insulin-like growth factor 2 (somatomedin A)	ref|NM_001127598:-3419|ref|NM_001007139:5073|ref|NR_003512:16679	PROMOTER	0.0239045	2.0201	-0.0701135	hypomethylated
q13.1	chr11	A_17_P07835644	GCCCAAAGACATTTCTACCGTTAAAATACATAATCTGCCGACCCTAAAACATTCACATAA	63448622	63448681	chr11:63448622-63448681	NM_006054:-270	RTN3	reticulon 3	ref|NM_006054:-270|ref|NM_015459:-9568	DIVERGENT_PROMOTER	0.0369046	2.34197	-0.23487	hypomethylated
q13.3	chr11	A_17_P16468321	GAATTCCTGGGGCTCCCCCCGGAGCCTGTAACGAACTCCCAACCC	69457219	69457263	chr11:69457219-69457263	NM_053056:1368	CCND1	cyclin D1	ref|NM_053056:1368	INSIDE	0.049569	1.41909	-0.295292	hypomethylated
q13.3	chr11	A_17_P07858643	GTAAAGGGTCGCCCGAGGGTCATTTTCAGGGTTTTTTTATGCACTTA	69457273	69457319	chr11:69457273-69457319	NM_053056:1424	CCND1	cyclin D1	ref|NM_053056:1424	INSIDE	0.0366017	1.41909	-0.257879	hypomethylated
q13.3	chr11	A_17_P16468331	AAGTGGAACCTGGCCGCAATGACCCCGCACGATTTCATTGAACAC	69458630	69458674	chr11:69458630-69458674	NM_053056:2780	CCND1	cyclin D1	ref|NM_053056:2780	INSIDE	0.0213397	1.41909	-0.138672	hypomethylated
q13.3	chr11	A_17_P07859409	AGGTCCCTGTGACCAGAGGAGCCCAACCGTGTAGTCCGGCAGACT	69632628	69632672	chr11:69632628-69632672	NM_005247:1542	FGF3	fibroblast growth factor 3	ref|NM_005247:1542	INSIDE	0.0352262	1.34431	-0.302511	hypomethylated
q24.33	chr12	A_17_P16609257	AGTGGCTGGCTCCAGCGGCGTCCACGAGGACAGAGACTCGTGCAC	133349787	133349831	chr12:133349787-133349831	NM_005895:55480	GOLGA3	golgin A3	ref|NM_005895:55480	INSIDE	0.00470674	1.33073	-0.140813	hypomethylated
q24.33	chr12	A_17_P08702941	CCGGATGCCCTCCTCAGGATCAACTGTGAACACTGAGGGCCGCGT	133364511	133364555	chr12:133364511-133364555	NM_005895:40756	GOLGA3	golgin A3	ref|NM_005895:40756	INSIDE	0.0397932	1.33073	-0.240605	hypomethylated
q24.33	chr12	A_17_P16609285	CTTCAAGGTCCGCCATGTGCTGACGGACCTGGGCCACCTCTCTGT	133365666	133365710	chr12:133365666-133365710	NM_005895:39600	GOLGA3	golgin A3	ref|NM_005895:39600	INSIDE	0.023437	1.33073	-0.180885	hypomethylated
q24.33	chr12	A_17_P08703010	AGCTGCACCTGCTGAAGCTGGCTCTGCAAGGCTGTCATCTGCTGT	133378498	133378542	chr12:133378498-133378542	NM_005895:26768	GOLGA3	golgin A3	ref|NM_005895:26768	INSIDE	0.0159021	1.33073	-0.15	hypomethylated
q24.33	chr12	A_17_P08703134	ATCAAAGGCGACGCTGCTTTGGACCCTATTTGCTTCCCCTTTAAAAA	133405867	133405913	chr12:133405867-133405913	NM_001172557:-464	GOLGA3	golgin A3	ref|NM_001172557:-464	PROMOTER	0.0247771	1.33073	-0.122991	hypomethylated
q24.33	chr12	A_17_P16609380	GATCTGCAGGGCTAGGCTGTGCTCTGCATGCGGCCCTCCGTCCTC	133414296	133414340	chr12:133414296-133414340	NM_001172557:-8892	GOLGA3	golgin A3	ref|NM_001172557:-8892|ref|NM_001161344:49886	PROMOTER	0.0473979	1.33073	-0.0902348	hypomethylated
q24.33	chr12	A_17_P16609382	GGCGGGCACGGCCGCGGGGACAGCGTTCTGGTTTCCCCATCAAGC	133414439	133414483	chr12:133414439-133414483	NM_001172557:-9034	GOLGA3	golgin A3	ref|NM_001172557:-9034|ref|NM_001161344:49744	PROMOTER	0.0117042	1.33073	-0.0849467	hypomethylated
q12.2	chr13	A_17_P08741816	GGCCCCTCCAAACGACCGTTTACCTTGTCAATTTTCTCTTTTCAATGAA	28712063	28712111	chr13:28712063-28712111	NM_175854:-556	PAN3	PAN3 poly(A) specific ribonuclease subunit homolog (S. cerevisiae)	ref|NM_175854:-556	PROMOTER	0.034955	1.26513	-0.305383	hypomethylated
q12	chr14	A_17_P16686667	GACATCGCTCCCAGCGCTCGAGGACCGAGGCCTGCTGTGGAGGAC	24641357	24641401	chr14:24641357-24641401	NM_001048205:145	REC8	REC8 homolog (yeast)	ref|NM_001048205:145|ref|NM_006084:10957|ref|NM_024658:16746	INSIDE	0.0156476	1.2602	-0.169237	hypomethylated
q12	chr14	A_17_P09170589	ATCTCCAACCTGGAACCCAACCCAGAAGTCTCAAGTTTGACGCAT	24641461	24641505	chr14:24641461-24641505	NM_001048205:249	REC8	REC8 homolog (yeast)	ref|NM_001048205:249|ref|NM_006084:11061|ref|NM_024658:16642	INSIDE	0.0331835	1.2602	-0.150137	hypomethylated
q12	chr14	A_17_P09170590	TTATCCTGGTAATTGTGTATCTGCCCATTGTTCGTTGCCTCATTAACTTGGCTTT	24641567	24641621	chr14:24641567-24641621	NM_001048205:361	REC8	REC8 homolog (yeast)	ref|NM_001048205:361|ref|NM_006084:11173|ref|NM_024658:16530	INSIDE	0.0431612	1.2602	-0.129827	hypomethylated
q26.1	chr15	A_17_P09817764	AGTTGAGCAAACTTTTTGGCTGTTGCAGACTCAGTGAATGGGGCAAA	89347208	89347254	chr15:89347208-89347254	NM_001135:557	ACAN	aggrecan	ref|NM_001135:557	INSIDE	0.0224912	1.56073	-0.0807691	hypomethylated
q26.1	chr15	A_17_P09823587	AAAAATTGGACTCTCAAGCTGCTAGCCCCAGTGTCAGCACGAGCT	90744093	90744137	chr15:90744093-90744137	NM_198925:-447	SEMA4B	sema domain, immunoglobulin domain (Ig), transmembrane domain (TM) and short cytoplasmic domain, (semaphorin) 4B	ref|NM_198925:-447|ref|NM_020210:15963	PROMOTER	0.019884	1.27106	-0.0760534	hypomethylated
p13.3	chr16	A_17_P16846494	TGCAGCTACCCGGGTCCTCCCCTCGGAGACTCTTCCCGTGGTCAC	4698210	4698254	chr16:4698210-4698254	NM_001142289:23407	MGRN1	mahogunin, ring finger 1	ref|NM_001142289:23407	INSIDE	0.0420359	1.55396	-0.175548	hypomethylated
p13.3	chr16	A_17_P09899135	CTTTCTCTCCACCGCCTGGGGTAGGTACAAAGACGATGCCGACAG	4702655	4702699	chr16:4702655-4702699	NM_001142289:27851	MGRN1	mahogunin, ring finger 1	ref|NM_001142289:27851	INSIDE	0.0496083	1.55396	-0.0613926	hypomethylated
p13.3	chr16	A_17_P09899277	TCTGTGCCTCAGGCCTGTCGGTTCTCGTAGAAGAGTGTCAGGAAG	4732388	4732432	chr16:4732388-4732432	NM_001142289:57585	MGRN1	mahogunin, ring finger 1	ref|NM_001142289:57585	INSIDE	0.0368842	1.55396	-0.151078	hypomethylated
p11.2	chr16	A_17_P16879499	CGCGCTAGGGAGAGCGGGAAGGTAAGGGGGCTCGAGACGGGCCTG	30969777	30969821	chr16:30969777-30969821	NM_014712:1184	SETD1A	SET domain containing 1A	ref|NM_014712:1184|ref|NM_152288:9394|ref|NM_001099784:33903	INSIDE	0.0121775	1.18747	-0.11791	hypomethylated
q21	chr16	A_17_P10040347	AAGTCCACCAGGTTCAGCTTCCCTGCAGGGAAGGCACCCACCAGAT	57794846	57794891	chr16:57794846-57794891	NM_001130099:37061	KIFC3	kinesin family member C3	ref|NM_001130099:37061|ref|NM_001130100:41571	INSIDE	0.0377812	1.48197	-0.281377	hypomethylated
q24.3	chr16	A_17_P16930124	AGCTGTGGACCTCGGCGCGGAGCGACTGTTGGGGCCCTGGATCGT	89575142	89575186	chr16:89575142-89575186	NM_199367:360	SPG7	spastic paraplegia 7 (pure and complicated autosomal recessive)	ref|NM_199367:360	INSIDE	0.0439086	2.1506	-0.17951	hypomethylated
q24.3	chr16	A_17_P16930175	AAGGGCGCAAGTCAAAGAGCACTGGAGGCACCGCCGGCGATGGAC	89603702	89603746	chr16:89603702-89603746	NM_199367:28920	SPG7	spastic paraplegia 7 (pure and complicated autosomal recessive)	ref|NM_199367:28920	INSIDE	0.0107306	2.1506	-0.140855	hypomethylated
q24.3	chr16	A_17_P16930176	CTGTGCTGGAAAGCGTTGATGGGGAGCGTCGGCGCTGACCACACG	89603763	89603807	chr16:89603763-89603807	NM_199367:28980	SPG7	spastic paraplegia 7 (pure and complicated autosomal recessive)	ref|NM_199367:28980	INSIDE	0.0397213	2.1506	-0.13327	hypomethylated
q24.3	chr16	A_17_P16930506	GACCTTCTTACCTGGGGGAACCCGTCTCACCTGGAAGACCTTCAC	89752825	89752869	chr16:89752825-89752869	NM_001098533:-229	CDK10	cyclin-dependent kinase 10	ref|NM_001098533:-229|ref|NM_152339:15275	PROMOTER	0.0368929	1.21502	-0.190799	hypomethylated
q24.3	chr16	A_17_P16930507	CTTCACCCTAAAATAAGGCCCGAACTGCAGCAGTCGGAGCCGATC	89752923	89752967	chr16:89752923-89752967	NM_001098533:-131	CDK10	cyclin-dependent kinase 10	ref|NM_001098533:-131|ref|NM_152339:15177	PROMOTER	0.0438743	1.21502	-0.255148	hypomethylated
p13.1	chr17	A_17_P10213262	GCTCGGACTGCAGATGCCCAGAGAGTAGGAGCGCCTGGAGAAGGC	7298020	7298064	chr17:7298020-7298064	NM_001201576:120	PLSCR3	phospholipid scramblase 3	ref|NM_001201576:120|ref|NR_037719:9408|ref|NM_003985:13678	INSIDE	0.0139267	1.45818	-0.230576	hypomethylated
p13.1	chr17	A_17_P16941107	CTTTAAATAGGGGAATAAGTGAGGCCCCACCCTTCGGAGCGTCAC	7819628	7819672	chr17:7819628-7819672	NR_024349:-385	LOC284023	hypothetical LOC284023	ref|NR_024349:-385|ref|NM_004732:13103|ref|NM_001005273:27482|ref|NM_001005271:31528	PROMOTER	0.00634715	1.47849	-0.100621	hypomethylated
p11.2	chr17	A_17_P16950645	GAGAGCAGACAGCTGGTACCGCCCCACGGCCATCCGGGCCAAGGC	17124781	17124825	chr17:17124781-17124825	NM_144997:15700	FLCN	folliculin	ref|NM_144997:15700	INSIDE	0.0453028	1.38722	-0.0525901	hypomethylated
p11.2	chr17	A_17_P16950667	AATTACCCTTTTCCACCGCCCCTATTCCGGTGCCCCCCTCTGGGAA	17140669	17140714	chr17:17140669-17140714	NM_144997:-189	FLCN	folliculin	ref|NM_144997:-189|ref|NM_001199125:43321	PROMOTER	0.0290235	1.38722	-0.0959014	hypomethylated
q21.2	chr17	A_17_P10324887	GGACACAGTGGCCACGCTGCTAGAGTGCAAGACGCTCTTCATCTT	40120202	40120246	chr17:40120202-40120246	NM_033133:1466	CNP	2',3'-cyclic nucleotide 3' phosphodiesterase	ref|NM_033133:1466|ref|NM_031421:33337|ref|NM_001144766:48959	INSIDE	0.026358	1.48045	-0.128667	hypomethylated
p13.3	chr19	A_17_P17092576	AAAGAACGGTCGGGGGTGACCCCGGATCATGGCGCGCCCGCAGTAT	796794	796839	chr19:796794-796839	NM_002819:-575	PTBP1	polypyrimidine tract binding protein 1	ref|NM_002819:-575	PROMOTER	0.0354967	1.20745	-0.215795	hypomethylated
p13.3	chr19	A_17_P17092614	CAGCCCTCGCTGGACCAGACCATGGCCGCGGCCTTCGGTAAGAGG	805151	805195	chr19:805151-805195	NM_002819:7781	PTBP1	polypyrimidine tract binding protein 1	ref|NM_002819:7781|ref|NM_024888:16780	INSIDE	0.0191622	1.20745	-0.220515	hypomethylated
p13.3	chr19	A_17_P17092615	GACGCGGCGCCAGTGTGCAGAGTGGTCTATTAGGGCCGCTCAGTC	805202	805246	chr19:805202-805246	NM_002819:7833	PTBP1	polypyrimidine tract binding protein 1	ref|NM_002819:7833|ref|NM_024888:16728	INSIDE	0.0189102	1.20745	-0.21742	hypomethylated
p13.3	chr19	A_17_P10851576	CTGTCCTGGATGCTATGACTTTGCTGAACGGAGCTGCTCCTGTTA	808156	808200	chr19:808156-808200	NM_002819:10787	PTBP1	polypyrimidine tract binding protein 1	ref|NM_002819:10787|ref|NM_024888:13774	INSIDE	0.0190826	1.20745	-0.185539	hypomethylated
p13.3	chr19	A_17_P17092626	CTGTGGCTGCGAGACGCAGCTCCGCAGTGGCCGATAAAGCAAACC	808208	808252	chr19:808208-808252	NM_002819:10839	PTBP1	polypyrimidine tract binding protein 1	ref|NM_002819:10839|ref|NM_024888:13722	INSIDE	0.0287765	1.20745	-0.143352	hypomethylated
p13.3	chr19	A_17_P17094183	AAAGAATGGGCCTGAATTGCTCCCAGGCTGGGCATGTGGCGCCCG	1267702	1267746	chr19:1267702-1267746	NM_001280:-1542	CIRBP	cold inducible RNA binding protein	ref|NM_001280:-1542|ref|NM_017914:-7795|ref|NM_177401:19173	PROMOTER	0.0412829	1.35701	-0.152255	hypomethylated
p13.3	chr19	A_17_P17094197	CTGTGCCCAGCGAAATGGCGGGAGCGCCGAGTTCCCGGATGGAGT	1269653	1269697	chr19:1269653-1269697	NM_001280:408	CIRBP	cold inducible RNA binding protein	ref|NM_001280:408|ref|NM_017914:-5845	INSIDE	0.0475392	1.35701	-0.408177	hypomethylated
p13.3	chr19	A_17_P17094623	CTCTGCTGTGCATGCACAGAGCCGCGGTTCACAGTGTCCTTGAGC	1429087	1429131	chr19:1429087-1429131	NM_018959:21525	DAZAP1	DAZ associated protein 1	ref|NM_018959:21525	INSIDE	0.0440071	1.67322	-0.150616	hypomethylated
p13.3	chr19	A_17_P10853974	CTTTGGACGAGGGCAGAACCACAACGTGCAAGGGTTCCACCCCTA	1434857	1434901	chr19:1434857-1434901	NM_018959:27295	DAZAP1	DAZ associated protein 1	ref|NM_018959:27295	INSIDE	0.0370286	1.67322	-0.254213	hypomethylated
p13.3	chr19	A_17_P10857176	AAGCATCCCAGACCACCTGGTGAACATGGGCGCCCTTCCTGGAGG	2334466	2334510	chr19:2334466-2334510	NM_001077238:5860	SPPL2B	signal peptide peptidase-like 2B	ref|NM_001077238:5860	INSIDE	0.047708	1.25643	-0.154456	hypomethylated
p13.3	chr19	A_17_P10857178	AAAGACTACTGCATCCTCTACAACCCGCAGTGGGCCCATCTTCCG	2334658	2334702	chr19:2334658-2334702	NM_001077238:6052	SPPL2B	signal peptide peptidase-like 2B	ref|NM_001077238:6052	INSIDE	0.0218863	1.25643	-0.145846	hypomethylated
p13.3	chr19	A_17_P17096935	GACGTGCCTGACTCTGTGCGGTGATGGCCACGGCCCCTTTGCCGC	2340193	2340237	chr19:2340193-2340237	NM_001077238:11586	SPPL2B	signal peptide peptidase-like 2B	ref|NM_001077238:11586	INSIDE	0.0454686	1.25643	-0.153953	hypomethylated
p13.3	chr19	A_17_P10857206	CATGGTGCAATATTGCTCAGAGTCTACAGCAGGCGCTCCCTCAGT	2340250	2340294	chr19:2340250-2340294	NM_001077238:11644	SPPL2B	signal peptide peptidase-like 2B	ref|NM_001077238:11644	INSIDE	0.0100671	1.25643	-0.217947	hypomethylated
p13.3	chr19	A_17_P17097025	ACTGCTGAGCGCTGCGCTCTCACGGGTCTGTTCCGGACAGAGGGT	2354526	2354570	chr19:2354526-2354570	NM_001077238:25920	SPPL2B	signal peptide peptidase-like 2B	ref|NM_001077238:25920	INSIDE	0.0262214	1.25643	-0.204885	hypomethylated
q13.2	chr19	A_17_P17138145	GTTCTTTTGATCCCAAAAGGGTCACTTGGCTATTCCTTGCCACCAAT	40022892	40022938	chr19:40022892-40022938	NM_152361:580	EID2B	EP300 interacting inhibitor of differentiation 2B	ref|NM_152361:580|ref|NM_153232:7924	INSIDE	0.0199931	1.26281	-0.188941	hypomethylated
q13.2	chr19	A_17_P10961592	TATTTACATACGCTTTGATCTTGTTTTACTCAGTTCTGGGTTCTGACGCTCTTAAAGGAC	40791596	40791655	chr19:40791596-40791655	NM_001626:-360	AKT2	v-akt murine thymoma viral oncogene homolog 2	ref|NM_001626:-360|ref|NR_030371:-3077	PROMOTER	0.0330755	1.34213	-0.104134	hypomethylated
q13.32	chr19	A_17_P10977849	ACCAGCTCCAGAAGACCCCCTTCGTCCTCACGGTGCTCGCTCCAG	46997368	46997412	chr19:46997368-46997412	NM_020709:1779	PNMAL2	PNMA-like 2	ref|NM_020709:1779|ref|NM_001205281:107067	INSIDE	0.0302103	1.25138	-0.0699173	hypomethylated
q13.32	chr19	A_17_P10977855	CTCTTCTTGCCCTTCTGGGTCAACCTGTTGCGTCTGGTTCTGTTT	46998184	46998228	chr19:46998184-46998228	NM_020709:963	PNMAL2	PNMA-like 2	ref|NM_020709:963|ref|NM_001205281:106251	INSIDE	0.0282127	1.25138	-0.10379	hypomethylated
q13.42	chr19	A_17_P11002901	ACTGGAAGCGCTCCAGGCCTCGTTTTCCCGCTGGAGCGATTACAC	55987608	55987652	chr19:55987608-55987652	NM_033113:-68	ZNF628	zinc finger protein 628	ref|NM_033113:-68|ref|NM_020378:-8926	PROMOTER	0.0413042	1.24727	-0.304371	hypomethylated
q13.42	chr19	A_17_P17162987	GCAGCTGGCCAGCCTCCTGGCGCATCAGCAGTGCCACGTGGAAGA	55993748	55993792	chr19:55993748-55993792	NM_033113:6072	ZNF628	zinc finger protein 628	ref|NM_033113:6072	INSIDE	0.0125734	1.24727	-0.325913	hypomethylated
q13.42	chr19	A_17_P11002912	CTTCAAGTGGTCGTCCCACTACCAGTACCACCTGCGGCTGCACTC	55994114	55994158	chr19:55994114-55994158	NM_033113:6438	ZNF628	zinc finger protein 628	ref|NM_033113:6438	INSIDE	0.0401349	1.24727	-0.159892	hypomethylated
q13.43	chr19	A_17_P17166271	GGCCGAACCCTCACACTTCCGCTGGGTGACGGTCGCACTCAGGAC	58951220	58951264	chr19:58951220-58951264	NM_003433:347	ZNF132	zinc finger protein 132	ref|NM_003433:347	INSIDE	0.0412934	1.19853	-0.212589	hypomethylated
q12	chr20	A_17_P11167166	CAGGCTCAGCTTCCCCGGAGATCCCTTCCCGGAGAACCGACTGGT	39311364	39311408	chr20:39311364-39311408	NM_005461:6490	MAFB	v-maf musculoaponeurotic fibrosarcoma oncogene homolog B (avian)	ref|NM_005461:6490	DOWNSTREAM	0.0475134	1.36258	-0.135453	hypomethylated
q12	chr20	A_17_P11167227	AAATTAAATGCTGGAAGAGCGCGTCTACAACCCTCTTCGAGAAGCGT	39319714	39319760	chr20:39319714-39319760	NM_005461:-1860	MAFB	v-maf musculoaponeurotic fibrosarcoma oncogene homolog B (avian)	ref|NM_005461:-1860	PROMOTER	0.0394506	1.36258	-0.157286	hypomethylated
q12	chr20	A_17_P17192224	AGAGAGAGCCTGGGCGGTGCCGCTGCGCAGCCCCTGCCAGTAGCT	39319791	39319835	chr20:39319791-39319835	NM_005461:-1936	MAFB	v-maf musculoaponeurotic fibrosarcoma oncogene homolog B (avian)	ref|NM_005461:-1936	PROMOTER	0.049523	1.36258	-0.131322	hypomethylated
q13.2	chr22	A_17_P17286089	GCACCTGCTGCAGGAGCGGCCACGTCTCAGCTTCATTATACCATG	41792079	41792123	chr22:41792079-41792123	NM_003216:14138	TEF	thyrotrophic embryonic factor	ref|NM_003216:14138|ref|NM_001145398:28709	INSIDE	0.0436814	1.20428	-0.0800765	hypomethylated
q13.31	chr22	A_17_P17291830	TTATCAGCCTGGGTCCCCACTGCTCAGGCGGTCCCCACCCGCATG	46366699	46366743	chr22:46366699-46366743	NM_058238:6288	WNT7B	wingless-type MMTV integration site family, member 7B	ref|NM_058238:6288	INSIDE	0.03909	1.39575	-0.0971445	hypomethylated
q13.31	chr22	A_17_P17291831	GATGTATTAGGACTGCAACCGCATGGGGGGAGGGGGTGGCGCAGG	46367006	46367050	chr22:46367006-46367050	NM_058238:5980	WNT7B	wingless-type MMTV integration site family, member 7B	ref|NM_058238:5980	INSIDE	0.0242852	1.39575	-0.112158	hypomethylated
p22.33	chrX	A_17_P17309363	CTGGCTCTCGGGACCTCCGGGACCTGCGCGTGGAAACAGGTTTTC	2847452	2847496	chrX:2847452-2847496	NM_001669:-82	ARSD	arylsulfatase D	ref|NM_001669:-82|ref|NM_000047:35020	PROMOTER	0.0461452	1.45273	-0.208103	hypomethylated
p11.4	chrX	A_17_P17335677	GTCCTGGCCTGCCCGCGGTGCGCTCTCTCCGAAAAGTCTAATGCT	39949929	39949973	chrX:39949929-39949973	NM_001123385:6769	BCOR	BCL6 corepressor	ref|NM_001123385:6769|ref|NM_001123383:86632	INSIDE	0.0431152	1.54471	-0.064183	hypomethylated
p11.4	chrX	A_17_P17335684	AGCAAATCGACGCCGCGGGCAAGCCATACCCTAGCCGGAGTTTAC	39951596	39951640	chrX:39951596-39951640	NM_001123385:5101	BCOR	BCL6 corepressor	ref|NM_001123385:5101|ref|NM_001123383:84964	INSIDE	0.041681	1.54471	-0.131912	hypomethylated
p11.4	chrX	A_17_P17335708	CTCCGAGACCCAGCGGAGCGTGGCCTGTGTGCTCCCGTGCTCACC	39957911	39957955	chrX:39957911-39957955	NM_001123385:-1213	BCOR	BCL6 corepressor	ref|NM_001123385:-1213|ref|NM_001123383:78650	PROMOTER	0.0278544	1.54471	-0.106343	hypomethylated
p11.4	chrX	A_17_P11713311	AGAAGTGAAACATCTCTACCGTTTGAAACCCGAAACTTCGGCAGAATTAAATCTTCAT	39959018	39959075	chrX:39959018-39959075	NM_001123385:-2327	BCOR	BCL6 corepressor	ref|NM_001123385:-2327|ref|NM_001123383:77536	PROMOTER	0.0147169	1.54471	-0.187408	hypomethylated
p11.4	chrX	A_17_P17335753	AATGGTCCACCACTTGGGCCCCAAGCGCGCCGGATCCACAGCGAG	39967311	39967355	chrX:39967311-39967355	NM_001123383:69250	BCOR	BCL6 corepressor	ref|NM_001123383:69250	INSIDE	0.039456	1.54471	-0.210668	hypomethylated
p11.4	chrX	A_17_P11713360	GCGCCTCCCCAGGTTCTACAGCCACCGAGCGGTTTTGCGGAGCTG	39968899	39968943	chrX:39968899-39968943	NM_001123383:67662	BCOR	BCL6 corepressor	ref|NM_001123383:67662	INSIDE	0.0418888	1.54471	-0.0934898	hypomethylated
p11.4	chrX	A_17_P17335803	GGATCTAAGGCAGCGCTGCGCCGACGAGAAGGCCTGGCGCTCGTG	40011247	40011291	chrX:40011247-40011291	NM_001123383:25314	BCOR	BCL6 corepressor	ref|NM_001123383:25314	INSIDE	0.0437618	1.54471	-0.202926	hypomethylated
p11.4	chrX	A_17_P17335813	CAGCTGCGACCGAGGGCGCAAGAGCAGATCGTGCTCTGCGGCGGT	40013227	40013271	chrX:40013227-40013271	NM_001123383:23334	BCOR	BCL6 corepressor	ref|NM_001123383:23334	INSIDE	0.0323184	1.54471	-0.400317	hypomethylated
p11.4	chrX	A_17_P17335814	GTGGCGGCTCGGGCCCGCCGCTCTAGCAGCTGAGAATCAACAAAG	40013270	40013314	chrX:40013270-40013314	NM_001123383:23290	BCOR	BCL6 corepressor	ref|NM_001123383:23290	INSIDE	0.00747425	1.54471	-0.174202	hypomethylated
p11.4	chrX	A_17_P17335822	CTGAGCCTGGCGAGCCGGGGTCAGGAGCCCGTGCAGCTTAGGCTC	40015555	40015599	chrX:40015555-40015599	NM_001123383:21006	BCOR	BCL6 corepressor	ref|NM_001123383:21006	INSIDE	0.0227296	1.54471	-0.194723	hypomethylated
p11.4	chrX	A_17_P17335851	GTTAACCCTGGTCCAAGGCCCCAAGGCCAGGGAAGGGAGAGTAAG	40029125	40029169	chrX:40029125-40029169	NM_001123383:7436	BCOR	BCL6 corepressor	ref|NM_001123383:7436	INSIDE	0.0491884	1.54471	-0.105307	hypomethylated
p11.4	chrX	A_17_P17335862	CTTTGCATTGCCTTCCCTGACCCCTTCCTTGCCGCGGAGGAGCCA	40032213	40032257	chrX:40032213-40032257	NM_001123383:4348	BCOR	BCL6 corepressor	ref|NM_001123383:4348	INSIDE	0.00501549	1.54471	-0.0860483	hypomethylated
p32.3	chr1	A_17_P00202285	TCCTTCATACCGTTACTTCCACCGCCCCAGCTCCAGACAACCTCT	53558619	53558663	chr1:53558619-53558663	NM_006671:49649	SLC1A7	solute carrier family 1 (glutamate transporter), member 7	ref|NM_006671:49649	INSIDE	0.000985175	-1.31804	0.175256	hypermethylated
p32.3	chr1	A_17_P00202286	CATTTCAGGCCCAACAACGCCAGAGTCTACACAGTGCGCCTGGGC	53558700	53558744	chr1:53558700-53558744	NM_006671:49567	SLC1A7	solute carrier family 1 (glutamate transporter), member 7	ref|NM_006671:49567	INSIDE	0.03094	-1.31804	0.123867	hypermethylated
p13.2	chr1	A_17_P20495655	AGCGTCGTGGAAAGGTAGGAGCAACTATCCCTGGGGCTTGGTGAT	112938881	112938925	chr1:112938881-112938925	NM_018704:163	CTTNBP2NL	CTTNBP2 N-terminal like	ref|NM_018704:163	INSIDE	0.015699	-1.21571	0.334629	hypermethylated
p13.2	chr1	A_17_P15100512	GTTCTCAAGAGCAAAGCAAGGATAGGGGCACCGGTAGCCTCCCGC	112938940	112938984	chr1:112938940-112938984	NM_018704:163	CTTNBP2NL	CTTNBP2 N-terminal like	ref|NM_018704:163	INSIDE	0.00691378	-1.21571	0.240251	hypermethylated
p13.2	chr1	A_17_P20495656	GATAGGGGCACCGGTAGCCTCCCGCCGCCGTCTCAACGGCCTCTG	112938960	112939004	chr1:112938960-112939004	NM_018704:163	CTTNBP2NL	CTTNBP2 N-terminal like	ref|NM_018704:163	INSIDE	0.0431034	-1.21571	0.108977	hypermethylated
q23.2	chr1	A_17_P00539986	AGCAGCGGATGAGCTCACTGAATTTTGCGCACTTGATTGGCTACTT	159158393	159158438	chr1:159158393-159158438	NM_001127173:17002	CADM3	cell adhesion molecule 3	ref|NM_001127173:17002	INSIDE	0.0339611	-1.38211	0.12257	hypermethylated
q25.3	chr1	A_17_P15151528	CTCCAGGGGCAGCAGCTCCTCCTCCGCCATATTCTCCATAGTTAC	185125806	185125850	chr1:185125806-185125850	NM_030934:288	TRMT1L	TRM1 tRNA methyltransferase 1-like	ref|NM_030934:288	INSIDE	0.0229761	-1.33278	0.296678	hypermethylated
q13	chr2	A_17_P15308669	CCATGTTGGTGAGGAGAAATCACCGTTACGGCCACTGTCCAAATC	113033207	113033251	chr2:113033207-113033251	NM_198581:51	ZC3H6	zinc finger CCCH-type containing 6	ref|NM_198581:51	INSIDE	0.041475	-1.23134	0.330861	hypermethylated
q13	chr2	A_17_P15308670	CTCCCACGCCACAGCCACCGGCGGCGAATAGAGACTAGAGCGGCA	113033279	113033323	chr2:113033279-113033323	NM_198581:123	ZC3H6	zinc finger CCCH-type containing 6	ref|NM_198581:123	INSIDE	0.00517928	-1.23134	0.402868	hypermethylated
q14.3	chr2	A_17_P01468931	AGTCGCGAGAGCAGCACTGCAGCTGCATGGGGAGAGGGTGTTGCT	128180225	128180269	chr2:128180225-128180269	NM_000312:4251	PROC	protein C (inactivator of coagulation factors Va and VIIIa)	ref|NM_000312:4251	INSIDE	0.0212741	-1.417	0.361222	hypermethylated
q31.1	chr2	A_17_P15354449	CAGGCGTGGGGCGAGGCCAAAGGACTGAACCCGCAGGAGCGTCAC	170551055	170551099	chr2:170551055-170551099	NM_001008489:113	PHOSPHO2	phosphatase, orphan 2	ref|NM_001008489:113	INSIDE	0.0333743	-1.23446	0.314873	hypermethylated
q31.1	chr2	A_17_P15358489	GCCACCTCTCGCACCCGTCGTCGGCCAGCGTGGACTACAGTTGCG	177036833	177036877	chr2:177036833-177036877	NM_006898:8050	HOXD3	homeobox D3	ref|NM_006898:8050|ref|NR_033979:16832	INSIDE	0.0186399	-1.33539	0.183736	hypermethylated
q31.1	chr2	A_17_P01695683	CCTCATCCCACCTACACAGATCTCTCGGCCCACCACTCGTCTCAG	177036919	177036963	chr2:177036919-177036963	NM_006898:8136	HOXD3	homeobox D3	ref|NM_006898:8136|ref|NR_033979:16746	INSIDE	0.0135703	-1.33539	0.29878	hypermethylated
q34	chr2	A_17_P01871725	GTGACGTTCATTTCGGCCGCGTGAAGTTTTCTTTCAAACTGGGATT	214016883	214016928	chr2:214016883-214016928	NM_001079526:-572	IKZF2	IKAROS family zinc finger 2 (Helios)	ref|NM_001079526:-572|ref|NM_016260:-1847	PROMOTER	0.00645727	-1.33036	0.530668	hypermethylated
q11.2	chr3	A_17_P02437820	CACACACCTGAACTTCAGATTTCACAGCTGTAGAGCGTGTCTCTTAGG	97690751	97690798	chr3:97690751-97690798	NM_001042533:450	MINA	MYC induced nuclear antigen	ref|NM_001042533:450	INSIDE	0.0356318	-1.28792	0.154261	hypermethylated
q22.3	chr3	A_17_P02617849	AAAGAGACGAGCCCAGTAGAAAGCGCGCAGAGAGGCAGCTTCAGG	138664144	138664188	chr3:138664144-138664188	NM_023067:1816	FOXL2	forkhead box L2	ref|NM_023067:1816	INSIDE	0.0429735	-1.36729	0.0647598	hypermethylated
q27.2	chr3	A_17_P02831915	GATGTGCTTCAATCGAAGCTGCCAACCTCTTGCACCTTCCTTAAG	185655673	185655717	chr3:185655673-185655717	NM_004593:230	TRA2B	transformer 2 beta homolog (Drosophila)	ref|NM_004593:230	INSIDE	0.0460978	-1.31691	0.138282	hypermethylated
p16.1	chr4	A_17_P15545634	GCGCTGCGCTGCAGTACCGCCCGCGGCCTGCAGTGTCGCTGCGAG	10463050	10463094	chr4:10463050-10463094	NM_053042:-4040	ZNF518B	zinc finger protein 518B	ref|NM_053042:-4040	PROMOTER	0.0366875	-1.28805	0.188965	hypermethylated
q21.1	chr4	A_17_P15584206	GAGGGTTGATTGACGTGGAGGGGCTGGCGGGAGTCAGTCACTCCC	78741389	78741433	chr4:78741389-78741433	NM_144571:-866	CNOT6L	CCR4-NOT transcription complex, subunit 6-like	ref|NM_144571:-866	PROMOTER	0.0325978	-1.21644	0.184697	hypermethylated
q24	chr4	A_17_P03314845	CACTGCTAAACAGGAGAGGGGATTTAAAGGGCCCAGCAGAGAGTC	104119668	104119712	chr4:104119668-104119712	NM_001813:-124	CENPE	centromere protein E, 312kDa	ref|NM_001813:-124	PROMOTER	0.046211	-1.19241	0.463183	hypermethylated
q32.1	chr4	A_17_P03547335	CCTGAGAATCAAGAGCCAAGCATCGGGTAGGAGCTGCTCACCTTG	156297882	156297926	chr4:156297882-156297926	NM_001039580:218	MAP9	microtubule-associated protein 9	ref|NM_001039580:218	INSIDE	0.0123119	-1.26264	0.198579	hypermethylated
p15.32	chr5	A_17_P03734518	CTCACACACCCCATCCAGCTACAGCAGAATTCTGGCCAGGCTGTT	5139514	5139558	chr5:5139514-5139558	NM_139056:-906	ADAMTS16	ADAM metallopeptidase with thrombospondin type 1 motif, 16	ref|NM_139056:-906	PROMOTER	0.0345315	-1.6579	0.355482	hypermethylated
q12.3	chr5	A_17_P03985860	ACTGTCTACTCCCGCTCCGAGCTTGTTTACAACCAGGGTAGCCAT	64920057	64920101	chr5:64920057-64920101	NM_001656:109	TRIM23	tripartite motif containing 23	ref|NM_001656:109	INSIDE	0.0397958	-1.25793	0.187707	hypermethylated
q21.1	chr5	A_17_P04142827	CAACGTCCAGGAAAGGGCCACAGGAGAAATGACACCCGTGCAATG	100236786	100236830	chr5:100236786-100236830	NM_175052:2162	ST8SIA4	ST8 alpha-N-acetyl-neuraminide alpha-2,8-sialyltransferase 4	ref|NM_175052:2162	INSIDE	0.0327482	-1.43857	0.558167	hypermethylated
q31.1	chr5	A_17_P04303988	GTCTCCTGCTCGGGATCGATCTACCCTTATCCCCTTTTCCAAAGC	135527079	135527123	chr5:135527079-135527123	NR_024418:1751	LOC389332	hypothetical LOC389332	ref|NR_024418:1751|ref|NM_001001419:58565	DOWNSTREAM	0.0483406	-1.93522	0.236661	hypermethylated
p22.1	chr6	A_17_P04638550	CTGCGTCCAGTGTCACAGGGGCTGTGTGAAGATGAGGAGAAAGAG	30070156	30070200	chr6:30070156-30070200	NM_007028:10689	TRIM31	tripartite motif containing 31	ref|NM_007028:10689	DOWNSTREAM	0.0415302	-1.20184	0.203525	hypermethylated
q14.1	chr6	A_17_P15833733	CTCGGCGTCTGACCGCCAAAGAGCGGGTGCCTGGTTCCTGCGGAG	80246967	80247011	chr6:80246967-80247011	NM_001122769:159	LCA5	Leber congenital amaurosis 5	ref|NM_001122769:159	INSIDE	0.0452619	-1.3837	0.100255	hypermethylated
p14.2	chr7	A_17_P05419472	GATCCGTTTACGGAGGTGAGTGAGTTTGCGGGTGCAGCCAGCCAT	36429639	36429683	chr7:36429639-36429683	NM_001100425:74	KIAA0895	KIAA0895	ref|NM_001100425:74	INSIDE	0.0296604	-1.47731	0.117728	hypermethylated
q31.31	chr7	A_17_P05724889	AGCGAGAGGTGAACAATGGGGGGTCAAATTCGCCAGGAAACACGT	117513000	117513044	chr7:117513000-117513044	NM_033427:539	CTTNBP2	cortactin binding protein 2	ref|NM_033427:539	INSIDE	0.0493548	-1.26736	0.252475	hypermethylated
q33	chr7	A_17_P16021729	GGTCAGCCCCGGGTTTCCCCTAAGCCCAGCCCCGCATAGACTCAC	135194592	135194636	chr7:135194592-135194636	NM_001190847:261	CNOT4	CCR4-NOT transcription complex, subunit 4	ref|NM_001190847:261	INSIDE	0.00436246	-1.25971	0.227612	hypermethylated
q33	chr7	A_17_P16021731	GTTCCACAGCCAGACGGGCCACCATCTTACATTAGGGTAAGACTC	135194802	135194846	chr7:135194802-135194846	NM_001190847:51	CNOT4	CCR4-NOT transcription complex, subunit 4	ref|NM_001190847:51	INSIDE	0.0208531	-1.25971	0.128184	hypermethylated
q34	chr7	A_17_P05822133	CTAGTCTGGCTGAAGCTGGGCACTTCCTTTTTTCCCTCGATACTTAAG	138915521	138915568	chr7:138915521-138915568	NM_173569:-686	UBN2	ubinuclein 2	ref|NM_173569:-686	PROMOTER	0.0343364	-1.29378	0.144203	hypermethylated
q34	chr7	A_17_P05822138	CCGGAGCTGCTGCTGTGCGGAGAACAACGGGTACAGAAGATTCTT	138916669	138916713	chr7:138916669-138916713	NM_173569:460	UBN2	ubinuclein 2	ref|NM_173569:460	INSIDE	0.01096	-1.29378	0.412947	hypermethylated
q34	chr7	A_17_P05822139	TTTTCTTGTGCACCTTTCGGAACCTCAGATTTTCCTTCTTTCCTTTCTGCT	138916957	138917007	chr7:138916957-138917007	NM_173569:752	UBN2	ubinuclein 2	ref|NM_173569:752	INSIDE	0.0390175	-1.29378	0.257987	hypermethylated
q24.22	chr8	A_17_P06482843	CGCGTCCCCGTCGGAATTCAGGAGCCATGGCAACGGGGACTCTAC	133687821	133687865	chr8:133687821-133687865	NM_012472:-29	LRRC6	leucine rich repeat containing 6	ref|NM_012472:-29	PROMOTER	0.0168768	-1.19378	0.242639	hypermethylated
q31.1	chr9	A_17_P06854835	GAGCATGACGGGAGTTGTAGTTGAGGGGGCCTCGGGAAGAATCTG	104161060	104161104	chr9:104161060-104161104	NM_003452:-80	ZNF189	zinc finger protein 189	ref|NM_003452:-80|ref|NM_019051:-163	DIVERGENT_PROMOTER	0.036475	-1.23805	0.730359	hypermethylated
q31.1	chr9	A_17_P06854837	AGCCAGGGATCGCGTCTGATATGCTGTTGGGGTCGTGACCGTCTG	104161252	104161296	chr9:104161252-104161296	NM_003452:112	ZNF189	zinc finger protein 189	ref|NM_003452:112	INSIDE	0.0468846	-1.23805	0.646966	hypermethylated
q21.3	chr10	A_17_P16348592	GCAAAGCTTCTACCTCCCAGTGCGCCCCAGCCCGCAATGGATAGC	64577585	64577629	chr10:64577585-64577629	NM_000399:-1480	EGR2	early growth response 2	ref|NM_000399:-1480|ref|NM_032804:13091	PROMOTER	0.0383182	-1.41989	0.203371	hypermethylated
q23.32	chr10	A_17_P07392307	CAGAGTTGCAGCGAACCTACCTGGTGCAGCTCATTAGGCAGAGAG	93392693	93392737	chr10:93392693-93392737	NM_005398:144	PPP1R3C	protein phosphatase 1, regulatory (inhibitor) subunit 3C	ref|NM_005398:144	INSIDE	0.00792814	-1.33892	0.199278	hypermethylated
q23.32	chr10	A_17_P16372385	CCTAAAAGCCAGCACCCGCTGCCTGCACAAATTCGAACCACAGCT	93392747	93392791	chr10:93392747-93392791	NM_005398:90	PPP1R3C	protein phosphatase 1, regulatory (inhibitor) subunit 3C	ref|NM_005398:90	INSIDE	0.00370072	-1.33892	0.323069	hypermethylated
p15.4	chr11	A_17_P16417129	CAGAAAGGGACGGGGCTGGCAAAGGCCTGGTCTACCTCACCGATC	6947656	6947700	chr11:6947656-6947700	NM_013250:25	ZNF215	zinc finger protein 215	ref|NM_013250:25|ref|NM_001004684:5446	INSIDE	0.0371512	-1.18354	0.459567	hypermethylated
q12	chr12	A_17_P16551057	GTCTCACTCCACACTCACGCCCCGCGCCTGCCGAGCTGGCGCTGC	40499830	40499874	chr12:40499830-40499874	NM_052885:-191	SLC2A13	solute carrier family 2 (facilitated glucose transporter), member 13	ref|NM_052885:-191	PROMOTER	0.0312333	-1.50178	0.338417	hypermethylated
q21.31	chr12	A_17_P08503047	GAGTTAGTCGCCCGCCTATTTTCATATTCATTAGAACTGGGAGGCTGC	85673772	85673819	chr12:85673772-85673819	NM_006982:-240	ALX1	ALX homeobox 1	ref|NM_006982:-240	PROMOTER	0.0111457	-1.24057	0.875751	hypermethylated
q22	chr12	A_17_P16581599	GAGAAAGCAGGGCCGTGTGTGGCAGGTGCGCATCGTGTCAAATTG	93322330	93322374	chr12:93322330-93322374	NM_003566:755	EEA1	early endosome antigen 1	ref|NM_003566:755	INSIDE	0.0115104	-1.31179	0.182399	hypermethylated
q22	chr12	A_17_P16581600	GGGAGTGCGGCGGGTGGGGAAAGGCGAAGCAAGCCGCCCGAATCT	93322384	93322428	chr12:93322384-93322428	NM_003566:701	EEA1	early endosome antigen 1	ref|NM_003566:701	INSIDE	0.0157202	-1.31179	0.263432	hypermethylated
q22	chr12	A_17_P16581601	CGGCACCACACCCTCCAGCTCGCAGCCCGCTCGCACACACGGAGC	93322530	93322574	chr12:93322530-93322574	NM_003566:555	EEA1	early endosome antigen 1	ref|NM_003566:555	INSIDE	0.049207	-1.31179	0.301706	hypermethylated
q23.1	chr12	A_17_P16583421	GAGTGCCTGTCCGCAGCGACTGGGGGAGAAATTATGTGAATAATT	96794513	96794557	chr12:96794513-96794557	NM_001170464:-168	CDK17	cyclin-dependent kinase 17	ref|NM_001170464:-168	PROMOTER	0.0259868	-1.52576	0.368191	hypermethylated
q23.3	chr12	A_17_P08585770	GACATTTCATTCGAGCTAAAGTGGAGTCGGTTTAGGAGCGATCATTGGC	104531853	104531901	chr12:104531853-104531901	NM_006166:164	NFYB	nuclear transcription factor Y, beta	ref|NM_006166:164	INSIDE	0.0469415	-1.28875	0.196856	hypermethylated
q14.11	chr13	A_17_P08803032	CGTCTCCGAAGAGACAGCAGCACGAGCCCATTTACTGAATTCAAC	41706742	41706786	chr13:41706742-41706786	NM_152903:172	KBTBD6	kelch repeat and BTB (POZ) domain containing 6	ref|NM_152903:172	INSIDE	0.0371014	-1.25942	0.424059	hypermethylated
q14.3	chr13	A_17_P16635673	CTGCGGGACGGGAGGAGGAACAGGGCGGGCGACAGGGAAGCACAG	52026192	52026236	chr13:52026192-52026236	NM_001039937:1061	INTS6	integrator complex subunit 6	ref|NM_001039937:1061	INSIDE	0.024356	-1.26989	0.210156	hypermethylated
q21.2	chr14	A_17_P09262077	GCAGCAGCGGAGGCTCAGCTGGAGTCGGACGATGATGTGTTGCTT	45605364	45605408	chr14:45605364-45605408	NM_020937:251	FANCM	Fanconi anemia, complementation group M	ref|NM_020937:251|ref|NM_002013:-1654	INSIDE	0.0136572	-1.2767	0.300626	hypermethylated
q21.2	chr14	A_17_P16699178	TAGAGAATGGCGGGTTCTGCACCTCCGCGGGCGCCCTGTGGATTTA	45605443	45605488	chr14:45605443-45605488	NM_020937:330	FANCM	Fanconi anemia, complementation group M	ref|NM_020937:330|ref|NM_002013:-1733	INSIDE	0.00875391	-1.2767	0.433875	hypermethylated
q24.1	chr14	A_17_P09360472	CTTCCCCCTGACACCCCTTTGTTTCAGGCAGGGAAAGTTGCCAAC	67981471	67981515	chr14:67981471-67981515	NM_182526:529	TMEM229B	transmembrane protein 229B	ref|NM_182526:529	INSIDE	0.0442124	-1.18804	0.0625359	hypermethylated
q24.3	chr14	A_17_P09395140	ATAGCCTCTCTTACTACCACTCACCCGCAGACTCCTTCTCCAGCAT	75745759	75745804	chr14:75745759-75745804	NM_005252:301	FOS	FBJ murine osteosarcoma viral oncogene homolog	ref|NM_005252:301	INSIDE	0.0364604	-2.48532	0.0700796	hypermethylated
q22.31	chr15	A_17_P09713979	GTGATCGCACGCGGTAAACCTCCAGTAGATCAAGAAGCTGTACAAAGT	64444809	64444856	chr15:64444809-64444856	NM_024798:917	SNX22	sorting nexin 22	ref|NM_024798:917|ref|NM_000942:10522|ref|NM_003099:56656	INSIDE	0.0106342	-1.30751	0.314092	hypermethylated
q22.1	chr16	A_17_P16908013	TTTGTCTACAGGCACACTTTGCCAAGGTAGCTGGGGTACCAGGAA	69141262	69141306	chr16:69141262-69141306	NM_005329:-158	HAS3	hyaluronan synthase 3	ref|NM_005329:-158|ref|NM_001199280:1818	PROMOTER	0.0246688	-1.24211	0.0645486	hypermethylated
q22	chr17	A_17_P10386001	CCGGCGGCTTTCCAGAATTTTCTACGATTACGAAGTTTTGGCATTCAAC	54911200	54911248	chr17:54911200-54911248	NM_003647:-235	DGKE	diacylglycerol kinase, epsilon 64kDa	ref|NM_003647:-235	PROMOTER	0.014453	-1.31223	0.149305	hypermethylated
q25.1	chr17	A_17_P10469534	AAGAGCAGGAAATCAGGACCCCCTTCCTCCTCGCAACAAATGGAA	74136891	74136935	chr17:74136891-74136935	NM_001454:468	FOXJ1	forkhead box J1	ref|NM_001454:468|ref|NM_052916:99478	INSIDE	0.0336244	-1.48745	0.0750666	hypermethylated
q12.2	chr18	A_17_P17057450	ACAGCTCGCGGCGGTTCGGGGGTTAATTCTCGGCAGCCCTCCGTC	32870170	32870214	chr18:32870170-32870214	NM_001112734:4	ZSCAN30	zinc finger and SCAN domain containing 30	ref|NM_001112734:4	INSIDE	0.0431801	-1.32808	0.0766601	hypermethylated
q21.33	chr18	A_17_P17076249	CTGGAGTTCATGTGCGGGCTGCTGGACCTGTGCAACCCGCTGGAG	60190991	60191035	chr18:60190991-60191035	NM_017742:355	ZCCHC2	zinc finger, CCHC domain containing 2	ref|NM_017742:355	INSIDE	0.0110816	-1.36231	0.0947452	hypermethylated
p13.2	chr19	A_17_P17103750	CTCAAGAGCTAGTTCCGCCCCCAACCCTGCCACAGACCCGCGCCA	7069445	7069489	chr19:7069445-7069489	NM_001044387:-4	ZNF557	zinc finger protein 557	ref|NM_001044387:-4	PROMOTER	0.0396035	-1.22424	0.181364	hypermethylated
q13.11	chr19	A_17_P10944928	AGATTGTCCAGTACCGAGGGCAGCAAAAGGTTGACGCTGAGAGTG	34988798	34988842	chr19:34988798-34988842	NM_001080436:15941	WTIP	Wilms tumor 1 interacting protein	ref|NM_001080436:15941	INSIDE	0.0454187	-1.27312	0.341385	hypermethylated
q13.11	chr19	A_17_P17132586	GTGGTGCTGTGCTGCCGCGAGGCTGTTGGATGGGGACTGATACCT	34988865	34988909	chr19:34988865-34988909	NM_001080436:16007	WTIP	Wilms tumor 1 interacting protein	ref|NM_001080436:16007	INSIDE	0.00812902	-1.27312	0.466584	hypermethylated
q13.11	chr19	A_17_P10944929	GACAGACAGGAGACCAGGGAAAGGAGTGATGTGGTGTCACTGCAG	34988983	34989027	chr19:34988983-34989027	NM_001080436:16125	WTIP	Wilms tumor 1 interacting protein	ref|NM_001080436:16125	INSIDE	0.0377659	-1.27312	0.293236	hypermethylated
q13.12	chr19	A_17_P10950992	CAACTCACCGGCAGACAAAGACGACCATGGCAAGTCGGAGATTCC	37019113	37019157	chr19:37019113-37019157	NM_001012756:114	ZNF260	zinc finger protein 260	ref|NM_001012756:114	INSIDE	0.0267128	-1.22272	0.146673	hypermethylated
q13.12	chr19	A_17_P17135021	ATCTTGCTCATCGCGGGCGTGGCGCTGAACTACATTTCCCAGAAG	37019568	37019612	chr19:37019568-37019612	NM_001012756:-342	ZNF260	zinc finger protein 260	ref|NM_001012756:-342	PROMOTER	0.0197413	-1.22272	0.187513	hypermethylated
q13.12	chr19	A_17_P10952124	CTGGGGTCGTCTGGAGTTTAAAAGACAGGTGGCTCTCGGAGATGT	37464233	37464277	chr19:37464233-37464277	NM_001204838:57024	ZNF568	zinc finger protein 568	ref|NM_001204838:57024	INSIDE	0.0155773	-1.25603	0.372819	hypermethylated
q13.12	chr19	A_17_P10952125	TATTCTGTGTGGCTGTGCATGTAAGTGTGAGCGTGTGCCGGGTCAT	37464636	37464681	chr19:37464636-37464681	NM_001204838:57428	ZNF568	zinc finger protein 568	ref|NM_001204838:57428	INSIDE	0.0319204	-1.25603	0.252516	hypermethylated
q13.12	chr19	A_17_P10952975	AACACAGCAGCTCAAGGTCACTGGAGAGCCTACGACCGCACACAG	37861803	37861847	chr19:37861803-37861847	NM_032453:-234	ZNF527	zinc finger protein 527	ref|NM_032453:-234|ref|NM_181786:36245	PROMOTER	0.0357255	-1.53614	0.193276	hypermethylated
q13.12	chr19	A_17_P17135995	GGGAGATGTAGTTCAACGATGACGGCCGTGGCGCAAAGCGTTCTG	37861909	37861953	chr19:37861909-37861953	NM_032453:-128	ZNF527	zinc finger protein 527	ref|NM_032453:-128|ref|NM_181786:36351	PROMOTER	0.0401953	-1.53614	0.637301	hypermethylated
q13.12	chr19	A_17_P10953208	GTCCGTGAAGGAAGCCCGGCTCAGTGTGTTTAGTTCCGTCTTTTT	37958450	37958494	chr19:37958450-37958494	NM_152484:-133	ZNF569	zinc finger protein 569	ref|NM_152484:-133|ref|NM_144694:-1509	DIVERGENT_PROMOTER	0.0392889	-1.4046	0.510422	hypermethylated
q13.31	chr19	A_17_P17146364	CGGGCATGAGGCTGGGGGTTGGGACTTGGTCGGGACGCGTCTCGC	44576521	44576565	chr19:44576521-44576565	NM_001037813:246	ZNF284	zinc finger protein 284	ref|NM_001037813:246|ref|NM_013361:20379	INSIDE	0.0397057	-1.31734	0.16169	hypermethylated
q11.22	chr22	A_17_P11439605	GTTCTGCCCTGCACTCCCCCACAGAAAGCGGCTGTATTGCAAAGG	22862813	22862857	chr22:22862813-22862857	NM_080764:671	ZNF280B	zinc finger protein 280B	ref|NM_080764:671|ref|NM_080740:11779	INSIDE	0.0141431	-1.3464	0.146625	hypermethylated
q12.3	chr22	A_17_P17279805	GGTCGTGATGAGCACTCGCTCGCGCCCCCGCACGCACACGCGAAA	36424712	36424756	chr22:36424712-36424756	NM_001082578:-149	RBFOX2	RNA binding protein, fox-1 homolog (C. elegans) 2	ref|NM_001082578:-149	PROMOTER	0.00894242	-1.24471	0.209772	hypermethylated
q12.3	chr22	A_17_P17279807	GGGCTCCCGAGGCGTGGGGAGGGCTGTTTATTTTGGGGGGAGGAG	36424873	36424917	chr22:36424873-36424917	NM_001082578:-309	RBFOX2	RNA binding protein, fox-1 homolog (C. elegans) 2	ref|NM_001082578:-309	PROMOTER	0.0431095	-1.24471	0.281047	hypermethylated
p22.33	chrX	A_17_P17310043	AGGGGCAAGGCGAGGGTTGGGACGTTCGGAGAGTCTGATGGTATT	3265320	3265364	chrX:3265320-3265364	NM_015419:-658	MXRA5	matrix-remodelling associated 5	ref|NM_015419:-658	PROMOTER	0.0236963	-1.32513	0.468414	hypermethylated
p22.13	chrX	A_17_P11623799	GTCACTGTCGAAGCAGCCACGGAAAACCTGTCCCCTGCTTCGTCT	19139850	19139894	chrX:19139850-19139894	NM_001079858:883	GPR64	G protein-coupled receptor 64	ref|NM_001079858:883	INSIDE	0.0342524	-1.39414	0.168658	hypermethylated
p11.3	chrX	A_17_P17337616	CCTCCCTGGTGCCCGCTGCTCCGTTTTCTGGGCCTCGATCCCAGT	43741566	43741610	chrX:43741566-43741610	NM_000898:133	MAOB	monoamine oxidase B	ref|NM_000898:133	INSIDE	0.0424349	-1.38244	0.350971	hypermethylated
p11.21	chrX	A_17_P17351078	AAGAAACCCCGCCCCAGAGGACCCGCACGAGTTGCTGCCATTTTT	56258995	56259039	chrX:56258995-56259039	NM_001159296:147	KLF8	Kruppel-like factor 8	ref|NM_001159296:147	INSIDE	0.0360852	-1.28198	0.237945	hypermethylated
p11.21	chrX	A_17_P11759515	CTGTCTTGAAGGATTTCTTCTCCGCCTCAACTTTATGTTCAAGTAGCGCTTT	56259197	56259248	chrX:56259197-56259248	NM_001159296:353	KLF8	Kruppel-like factor 8	ref|NM_001159296:353	INSIDE	0.0450118	-1.28198	0.360375	hypermethylated

## Sheet: SiO2NPs
CytoBand	ChrName	ProbeName	Sequence	Start	Stop	GeneName	TargetID	GeneSymbol	GeneName	Accessions	Description	P value	FC	Delta beta	Status
p36.33	chr1	A_17_P00001372	CAGGTCCTTGCCTAGGAAGACCTCCTGGTGGAAGCCGCGATTGAG	1163913	1163957	chr1:1163913-1163957	NM_016176:3513	SDF4	stromal cell derived factor 4	ref|NM_016176:3513	INSIDE	0.0437901	1.32729	-0.0846978	hypomethylated
p36.33	chr1	A_17_P00002580	CAAGATGCTGGGCATCCCGAACTTGGTGTTTGGACACTTGATTGT	1851422	1851466	chr1:1851422-1851466	NM_178545:-704	TMEM52	transmembrane protein 52	ref|NM_178545:-704|ref|NM_138705:5179	PROMOTER	0.0443275	1.38222	-0.139249	hypomethylated
p36.22	chr1	A_17_P20054751	GAGGGCAAGAGCGCTGCGACGTGCGGACTGGAGAGTCAGCCTTTG	11120454	11120498	chr1:11120454-11120498	NM_003132:-429	SRM	spermidine synthase	ref|NM_003132:-429|ref|NM_001001998:39418	PROMOTER	0.0161952	1.3385	-0.158537	hypomethylated
p36.12	chr1	A_17_P15035490	CTTGAGCTCTTGGGAGACCCGGGCCTTCTGCCGGTACACGGAGTA	20834398	20834442	chr1:20834398-20834442	NM_024544:254	MUL1	mitochondrial E3 ubiquitin protein ligase 1	ref|NM_024544:254	INSIDE	0.0482082	1.21298	-0.110826	hypomethylated
p34.3	chr1	A_17_P20167198	GAGTCCGGCCATGGGCCTTGCGCTGCCTGGGCCTGAGCTCTGAGT	37940590	37940634	chr1:37940590-37940634	NM_025079:432	ZC3H12A	zinc finger CCCH-type containing 12A	ref|NM_025079:432	INSIDE	0.0417118	1.3521	-0.170621	hypomethylated
q32.1	chr1	A_17_P15166121	AGTAGCCCCGCAAGCTCAGCGCGGTAAAGACCACGCTGGCCTCTC	205290384	205290428	chr1:205290384-205290428	NM_030952:477	NUAK2	NUAK family, SNF1-like kinase, 2	ref|NM_030952:477	INSIDE	0.00431787	1.25421	-0.243409	hypomethylated
q32.1	chr1	A_17_P00746714	CTTCTTCACCTTCCCGTAGGTGCCTTTGCCCAGGGTCTCCAGGAA	205290550	205290594	chr1:205290550-205290594	NM_030952:311	NUAK2	NUAK family, SNF1-like kinase, 2	ref|NM_030952:311	INSIDE	0.0217791	1.25421	-0.253191	hypomethylated
q32.1	chr1	A_17_P00746715	CTTCACCGCCTGCTTCTTCATTAGGGGCTTGGGCGACTTGATCAG	205290634	205290678	chr1:205290634-205290678	NM_030952:227	NUAK2	NUAK family, SNF1-like kinase, 2	ref|NM_030952:227	INSIDE	0.00985229	1.25421	-0.17672	hypomethylated
q32.1	chr1	A_17_P15166123	CTGCTCGACGGCGGCGCGTGACCACGGCCGTCCACATTGGCTCTC	205290951	205290995	chr1:205290951-205290995	NM_030952:-89	NUAK2	NUAK family, SNF1-like kinase, 2	ref|NM_030952:-89	PROMOTER	0.0416786	1.25421	-0.165115	hypomethylated
q42.13	chr1	A_17_P00846132	CTTGCAGGTGGAGAGCATAGTTGCCAAAATCAAGGCGGAGGAGCG	228674829	228674873	chr1:228674829-228674873	NM_001010858:-217	RNF187	ring finger protein 187	ref|NM_001010858:-217	PROMOTER	0.0469475	1.21656	-0.150423	hypomethylated
p24.3	chr2	A_17_P01009848	CTCCGTAATTTTTTTTTCTTTTAATGACAAGCAATTGCCAGGCTCGCAGGGTG	16080302	16080354	chr2:16080302-16080354	NM_005378:-354	MYCN	v-myc myelocytomatosis viral related oncogene, neuroblastoma derived (avian)	ref|NM_005378:-354|ref|NR_026766:1517	PROMOTER	0.0352156	1.29472	-0.17103	hypomethylated
p24.3	chr2	A_17_P15220679	ATTTTTATGGAAATCAGGAGGGCGGGGTAAAGCCGCTTTCCTCTC	16080526	16080570	chr2:16080526-16080570	NM_005378:-134	MYCN	v-myc myelocytomatosis viral related oncogene, neuroblastoma derived (avian)	ref|NM_005378:-134|ref|NR_026766:1297	PROMOTER	0.03995	1.29472	-0.127266	hypomethylated
p24.3	chr2	A_17_P01009850	ACTGTTTCTGCTTCCGAAACAAAACCATCTCTGGGTTTTCCCAGAAAAG	16080982	16081030	chr2:16080982-16081030	NM_005378:324	MYCN	v-myc myelocytomatosis viral related oncogene, neuroblastoma derived (avian)	ref|NM_005378:324	INSIDE	0.0139727	1.29472	-0.192745	hypomethylated
p23.3	chr2	A_17_P01058750	CTTACCTCAGCTCACCAATTTTGACGCTAGCAAATGAAGCGACGAAGAG	26568742	26568790	chr2:26568742-26568790	NM_033505:-187	EPT1	ethanolaminephosphotransferase 1 (CDP-ethanolamine-specific)	ref|NM_033505:-187	PROMOTER	0.0260508	1.31082	-0.045239	hypomethylated
p23.3	chr2	A_17_P15228107	TAACGTGCGAGGAACCCTGAGAGCTGACCAATGGTAGCGAGCTTTA	27274431	27274476	chr2:27274431-27274476	NM_001035507:-37	AGBL5	ATP/GTP binding protein-like 5	ref|NM_001035507:-37|ref|NM_001083590:18680	PROMOTER	0.0465571	1.26029	-0.12387	hypomethylated
p23.3	chr2	A_17_P15228283	GTGCTCATCGCGCGGGGAGTGTTCCGAAGGGTGCCCTACCGGAGC	27440677	27440721	chr2:27440677-27440721	NM_004341:441	CAD	carbamoyl-phosphate synthetase 2, aspartate transcarbamylase, and dihydroorotase	ref|NM_004341:441|ref|NM_001170795:5480	INSIDE	0.0470085	1.23807	-0.1267	hypomethylated
p16.2	chr2	A_17_P01190078	CAGCACACGGCGAGTGGCTCCTGATAAAATTACAAACCGGCGGCC	54785466	54785510	chr2:54785466-54785510	NM_178313:-42	SPTBN1	spectrin, beta, non-erythrocytic 1	ref|NM_178313:-42|ref|NM_003128:102035	PROMOTER	0.0174039	1.27482	-0.09415	hypomethylated
q11.1	chr2	A_17_P01341696	GAGCCCTTTAAGAATCACACGTAAGCTCAAAGGCTTGGCACACGTAG	96011091	96011137	chr2:96011091-96011137	NM_001034914:-1653	KCNIP3	Kv channel interacting protein 3, calsenilin	ref|NM_001034914:-1653|ref|NM_013434:48043	PROMOTER	0.0202291	1.31042	-0.0611258	hypomethylated
q11.1	chr2	A_17_P01341697	CAGGCAGCGAGCTCTGTGCCTGGGACCAAGCACCGTGTTACGCTC	96011188	96011232	chr2:96011188-96011232	NM_001034914:-1557	KCNIP3	Kv channel interacting protein 3, calsenilin	ref|NM_001034914:-1557|ref|NM_013434:48139	PROMOTER	0.0205173	1.31042	-0.164742	hypomethylated
q12.1	chr2	A_17_P01381854	GAACTGCTGCTGCACCCGGAGCTGCTGTCCCAGGAGTTCCTTCTC	105954084	105954128	chr2:105954084-105954128	NM_024093:94	C2orf49	chromosome 2 open reading frame 49	ref|NM_024093:94|ref|NM_001142621:-7958	INSIDE	0.0380503	1.41157	-0.0750137	hypomethylated
q13	chr2	A_17_P15305021	AGTAGCGGCCGCGCAGTGTGAGGGTGTTTCGTGTCTTGGTTTTTT	111879169	111879213	chr2:111879169-111879213	NM_207002:700	BCL2L11	BCL2-like 11 (apoptosis facilitator)	ref|NM_207002:700|ref|NM_001142807:389041	INSIDE	0.017349	1.39484	-0.182668	hypomethylated
q13	chr2	A_17_P01402651	ATTTAACTGACGAGACACGGCTTTTCCTTTTACTCATTCAGGCCAAGGTTTC	111879260	111879311	chr2:111879260-111879311	NM_207002:795	BCL2L11	BCL2-like 11 (apoptosis facilitator)	ref|NM_207002:795|ref|NM_001142807:389136	INSIDE	0.0303692	1.39484	-0.170468	hypomethylated
q13	chr2	A_17_P15305023	GTGTGAATTTACTCGATGGTCGCGGACGTGCGCGTCCGCGGCCAG	111879633	111879677	chr2:111879633-111879677	NM_207002:1164	BCL2L11	BCL2-like 11 (apoptosis facilitator)	ref|NM_207002:1164|ref|NM_001142807:389505	INSIDE	0.0350012	1.39484	-0.146078	hypomethylated
q13	chr2	A_17_P01403964	GAAGGCGTGCGAGACGTTCAAATGGACGCGTCCATCTTGACTTTC	112641712	112641756	chr2:112641712-112641756	NM_022662:7	ANAPC1	anaphase promoting complex subunit 1	ref|NM_022662:7	INSIDE	0.0447787	1.2101	-0.238813	hypomethylated
q13	chr2	A_17_P01409468	GATTTTAAGGAACGTTCAGCCCATCGCTGACCTGCGCACGTTAAAAT	114033361	114033407	chr2:114033361-114033407	NM_003466:3114	PAX8	paired box 8	ref|NM_003466:3114|ref|NR_015377:39539	INSIDE	0.023578	1.28477	-0.165499	hypomethylated
q13	chr2	A_17_P15309933	GAAAACAGGCATCGCGGCCTGGGAGCTCGAGTGTGTTTGAAGGCC	114035261	114035305	chr2:114035261-114035305	NM_003466:1216	PAX8	paired box 8	ref|NM_003466:1216	INSIDE	0.0371194	1.28477	-0.185631	hypomethylated
q13	chr2	A_17_P01409484	ATCCTGACCACACCGCGTTCTTACCAGATCTGATGGAGTTGTGAG	114035923	114035967	chr2:114035923-114035967	NM_003466:554	PAX8	paired box 8	ref|NM_003466:554	INSIDE	0.0295443	1.28477	-0.0562654	hypomethylated
q13	chr2	A_17_P01409485	CTGCACAAACCCAGGAGAAGGGCATGAGATGCGATGAGATTCGAT	114036047	114036091	chr2:114036047-114036091	NM_003466:430	PAX8	paired box 8	ref|NM_003466:430	INSIDE	0.0407802	1.28477	-0.155853	hypomethylated
q37.1	chr2	A_17_P15393609	CTGCGATCGGCTGGGCTTTTAAGCCTTCTCCGCGCCGGCTGGTCT	233471041	233471085	chr2:233471041-233471085	NR_027663:296	EFHD1	EF-hand domain family, member D1	ref|NR_027663:296	INSIDE	0.0384171	1.34945	-0.153881	hypomethylated
q37.1	chr2	A_17_P01963827	TAAAAGCGCATGGAATGTGTTTGCCCTCCGCGTGGAGGTTCTATTTA	233499643	233499689	chr2:233499643-233499689	NM_025202:1460	EFHD1	EF-hand domain family, member D1	ref|NM_025202:1460|ref|NR_027663:28900	INSIDE	0.043837	1.34945	-0.15928	hypomethylated
p21.31	chr3	A_17_P15434384	AGAGACGGAATACAACCCTACTGAGGCGCGCTGAACCTGGCCAGT	47050777	47050821	chr3:47050777-47050821	NM_015175:29626	NBEAL2	neurobeachin-like 2	ref|NM_015175:29626|ref|NM_014159:154669	INSIDE	0.00470691	1.44546	-0.157104	hypomethylated
p21.31	chr3	A_17_P15434386	CTGTTTCGTCAAAGCACGAGGGCCGCCTGTGGCCTTAATTCCTAA	47051097	47051141	chr3:47051097-47051141	NM_015175:29946	NBEAL2	neurobeachin-like 2	ref|NM_015175:29946|ref|NM_014159:154349	INSIDE	0.0216916	1.44546	-0.118395	hypomethylated
p21.2	chr3	A_17_P15438214	ACCGGCAGATGCGTGCTGCAGGCCCCGGCCACATGAGCAGCGCTA	51976387	51976431	chr3:51976387-51976431	NM_001003931:48	PARP3	poly (ADP-ribose) polymerase family, member 3	ref|NM_001003931:48	INSIDE	0.0420952	1.3421	-0.174224	hypomethylated
p14.1	chr3	A_17_P15446431	CTTGTAAGATCCACTGGAGGGCACATGCGGGGGTCGACAGAGAGT	64671281	64671325	chr3:64671281-64671325	NM_182920:2063	ADAMTS9	ADAM metallopeptidase with thrombospondin type 1 motif, 9	ref|NM_182920:2063	INSIDE	0.0248105	1.23319	-0.130709	hypomethylated
p14.1	chr3	A_17_P15446432	CTCAGTCCCTAGGGAAACGTGCGCCGCAGGCTCCCTCTCTCCACT	64671395	64671439	chr3:64671395-64671439	NM_182920:1949	ADAMTS9	ADAM metallopeptidase with thrombospondin type 1 motif, 9	ref|NM_182920:1949	INSIDE	0.0218793	1.23319	-0.215694	hypomethylated
p14.1	chr3	A_17_P02299950	GTGAGTAGTAGAAACCCCAGAGGAACCGAAATCACGTCCGGACAG	64671451	64671495	chr3:64671451-64671495	NM_182920:1893	ADAMTS9	ADAM metallopeptidase with thrombospondin type 1 motif, 9	ref|NM_182920:1893	INSIDE	0.00930426	1.23319	-0.297947	hypomethylated
p14.1	chr3	A_17_P02299954	GGAACCGCAACTCCAGTAACTTTCTCCGAGTTTGGAAACTGACTTC	64671912	64671957	chr3:64671912-64671957	NM_182920:1431	ADAMTS9	ADAM metallopeptidase with thrombospondin type 1 motif, 9	ref|NM_182920:1431	INSIDE	0.0087206	1.23319	-0.197052	hypomethylated
p14.1	chr3	A_17_P02299955	GCTGAACCGAGTCCAAACTCCAGAAAGCTCTGAAACATCCAGAAG	64671989	64672033	chr3:64671989-64672033	NM_182920:1355	ADAMTS9	ADAM metallopeptidase with thrombospondin type 1 motif, 9	ref|NM_182920:1355	INSIDE	0.00479911	1.23319	-0.220065	hypomethylated
p14.1	chr3	A_17_P02299958	GCGCCCACTTACCATTCCTGAGCAGAGGCTGATGACGGCCGTGTG	64672232	64672276	chr3:64672232-64672276	NM_182920:1111	ADAMTS9	ADAM metallopeptidase with thrombospondin type 1 motif, 9	ref|NM_182920:1111	INSIDE	0.0104051	1.23319	-0.139936	hypomethylated
q12.2	chr3	A_17_P02449534	ACGCTTCCTAAATCCCGTCATCCAGTGAGAAAGCAGGGACTCTTC	100428171	100428215	chr3:100428171-100428215	NM_001195478:-193	TFG	TRK-fused gene	ref|NM_001195478:-193	PROMOTER	0.0476866	1.43034	-0.167997	hypomethylated
p13.2	chr5	A_17_P15684092	CACATGGGTCCTGGCGGCGGATTCTACCAAAGCCGAAACTAGCTG	37838672	37838716	chr5:37838672-37838716	NM_001190468:-2765	GDNF	glial cell derived neurotrophic factor	ref|NM_001190468:-2765	PROMOTER	0.0446447	1.39639	-0.10787	hypomethylated
p13.2	chr5	A_17_P03878914	GTTAGGAACGTGCAGGCAACCGGGTGAGGAATGTAGCTTTGCCAG	37839028	37839072	chr5:37839028-37839072	NM_001190468:-3121	GDNF	glial cell derived neurotrophic factor	ref|NM_001190468:-3121	PROMOTER	0.000495719	1.39639	-0.160162	hypomethylated
p13.2	chr5	A_17_P03878916	GAAGATGACCCAAGCCCTGAATCGTTCTGTGACTTGACGGAAGAG	37839254	37839298	chr5:37839254-37839298	NM_001190468:-3347	GDNF	glial cell derived neurotrophic factor	ref|NM_001190468:-3347	PROMOTER	0.0369242	1.39639	-0.125441	hypomethylated
q13.3	chr5	A_17_P04026967	ATTCTTCCAACCCAGAAGGGGAGGAAAGTTTGTTTGCTGTGGCTA	75699792	75699836	chr5:75699792-75699836	NM_006633:666	IQGAP2	IQ motif containing GTPase activating protein 2	ref|NM_006633:666	INSIDE	0.000720249	1.23532	-0.162439	hypomethylated
q23.1	chr5	A_17_P04214517	GGGGCTCGGAGCGAACTGGTACAGCGTGTATCCCATTTAGTAATC	115909910	115909954	chr5:115909910-115909954	NM_020796:619	SEMA6A	sema domain, transmembrane domain (TM), and cytoplasmic domain, (semaphorin) 6A	ref|NM_020796:619	INSIDE	0.0374408	1.52222	-0.185749	hypomethylated
q24.13	chr8	A_17_P16133332	CTATCGGCAGCCTCGGCAACAATAGTGGCGGCCGCCCCCAGCGAG	126442837	126442881	chr8:126442837-126442881	NM_025195:296	TRIB1	tribbles homolog 1 (Drosophila)	ref|NM_025195:296	INSIDE	0.0308468	1.21402	-0.267278	hypomethylated
q34.11	chr9	A_17_P16265894	ACAGACAAATTTTCAGCAGCCCCGGGGATTGGGAGCGGTGGTTAC	131266817	131266861	chr9:131266817-131266861	NM_001499:-132	GLE1	GLE1 RNA export mediator homolog (yeast)	ref|NM_001499:-132|ref|NM_153437:47653|ref|NM_153436:49405	PROMOTER	0.00692564	1.28951	-0.0982841	hypomethylated
q34.11	chr9	A_17_P06973382	CTTGAAGGCCCTACGCAGTTCCGACAAAGGTCGCCTTTGCTACTA	131267114	131267158	chr9:131267114-131267158	NM_001499:166	GLE1	GLE1 RNA export mediator homolog (yeast)	ref|NM_001499:166|ref|NM_153433:48458	INSIDE	0.0398036	1.28951	-0.131026	hypomethylated
q34.3	chr9	A_17_P07010725	CTCCGCAGCAGCATGTCAGGGTCTGTCTTGGAGACGTCCCGCATG	139803971	139804015	chr9:139803971-139804015	NM_021138:23028	TRAF2	TNF receptor-associated factor 2	ref|NM_021138:23028	INSIDE	0.00206189	1.38278	-0.101501	hypomethylated
q13.1	chr11	A_17_P07840403	CTCCGGATTCCCCGGGAGACAGATAATGCCCCTCAAGTGTCAGAG	64509977	64510021	chr11:64509977-64510021	NM_001098671:1632	RASGRP2	RAS guanyl releasing protein 2 (calcium and DAG-regulated)	ref|NM_001098671:1632|ref|NM_153819:2930|ref|NM_001164716:18189	INSIDE	0.0201985	1.31314	-0.174619	hypomethylated
q13.1	chr11	A_17_P16461458	CTAAGGGCGGAGCCAAGAAGGCGCCGAGCATCCTCTGCTTCCTCC	64513467	64513511	chr11:64513467-64513511	NM_153819:-560	RASGRP2	RAS guanyl releasing protein 2 (calcium and DAG-regulated)	ref|NM_153819:-560|ref|NM_001098671:-1858|ref|NM_001164716:14699	PROMOTER	0.0480519	1.31314	-0.107591	hypomethylated
q13.2	chr11	A_17_P07846324	CTGCACAGGAGTGAGCCCCCACGTTCCCCATACCTGTCCTGGTTA	66025726	66025770	chr11:66025726-66025770	NM_022822:575	KLC2	kinesin light chain 2	ref|NM_022822:575	INSIDE	0.0488016	1.32996	-0.123431	hypomethylated
q13.2	chr11	A_17_P07846327	AAGGCTGTCATCCAGGGACTGGAGACTCTGCGTGGGGAGCATCGT	66026129	66026173	chr11:66026129-66026173	NM_022822:977	KLC2	kinesin light chain 2	ref|NM_022822:977|ref|NM_030981:-9905	INSIDE	0.0377216	1.32996	-0.117526	hypomethylated
q13.2	chr11	A_17_P16463509	TAAATTGAGCTTTCTAAACACCGAGTCGCGGTCAGGCTTTCCAGC	66035808	66035852	chr11:66035808-66035852	NM_030981:-225	RAB1B	RAB1B, member RAS oncogene family	ref|NM_030981:-225|ref|NM_182553:-9865|ref|NM_001134775:11066	PROMOTER	0.0129868	1.39684	-0.224199	hypomethylated
q13.2	chr11	A_17_P16463517	AGAAGCTAGCCAACTACGCGGGAGGCCCCGAAGCGCCGCTTGGGT	66036633	66036677	chr11:66036633-66036677	NM_030981:599	RAB1B	RAB1B, member RAS oncogene family	ref|NM_030981:599|ref|NM_182553:-9041|ref|NM_022822:11481	INSIDE	0.00684847	1.39684	-0.121585	hypomethylated
q13.3	chr11	A_17_P16468299	GAGGAAAGCGTGAAGGTGATTTCAGTTAATTTTGGATTTTCTTTCAAACAACGTGGTTAC	69453346	69453405	chr11:69453346-69453405	NM_053056:-2497	CCND1	cyclin D1	ref|NM_053056:-2497	PROMOTER	0.0102007	1.27496	-0.247775	hypomethylated
q13.3	chr11	A_17_P16468302	AATGACCCTCAAAAGCCCAGAGGTATTGGCCCCCTCGGGGGACCC	69453618	69453662	chr11:69453618-69453662	NM_053056:-2232	CCND1	cyclin D1	ref|NM_053056:-2232	PROMOTER	0.0442822	1.27496	-0.23236	hypomethylated
q13.3	chr11	A_17_P16468307	ATTTTATGAATGAAAAAGCAGCTGGGCCGCCCTTGTGCGCGGGCT	69454155	69454199	chr11:69454155-69454199	NM_053056:-1696	CCND1	cyclin D1	ref|NM_053056:-1696	PROMOTER	0.0395372	1.27496	-0.1691	hypomethylated
q13.3	chr11	A_17_P07858628	GAATTCAGTCCCAGGGCAAATTCTAAAGGTGAAGGGACGTCTACAC	69454830	69454875	chr11:69454830-69454875	NM_053056:-1020	CCND1	cyclin D1	ref|NM_053056:-1020	PROMOTER	0.0192972	1.27496	-0.130267	hypomethylated
q13.3	chr11	A_17_P16468314	AACAAAACCAATTAGGAACCTTCGGTGGTCTTGTCCCAGGCAGAG	69454880	69454924	chr11:69454880-69454924	NM_053056:-970	CCND1	cyclin D1	ref|NM_053056:-970	PROMOTER	0.0479202	1.27496	-0.111189	hypomethylated
q13.3	chr11	A_17_P07858629	CTTTCCATTCAGAGGTGTGTTTCTCCCGGTTAAATTGCCGGCACG	69455002	69455046	chr11:69455002-69455046	NM_053056:-848	CCND1	cyclin D1	ref|NM_053056:-848	PROMOTER	0.0275714	1.27496	-0.157365	hypomethylated
q13.3	chr11	A_17_P07858643	GTAAAGGGTCGCCCGAGGGTCATTTTCAGGGTTTTTTTATGCACTTA	69457273	69457319	chr11:69457273-69457319	NM_053056:1424	CCND1	cyclin D1	ref|NM_053056:1424	INSIDE	0.0343859	1.27496	-0.175541	hypomethylated
q13.4	chr11	A_17_P16472651	ATCCCGAGACTCTCGGCTTGCGCAGGCGCTCTTTGGTGTTTACAG	72504731	72504775	chr11:72504731-72504775	NM_006645:-2	STARD10	StAR-related lipid transfer (START) domain containing 10	ref|NM_006645:-2	PROMOTER	0.0311422	1.25479	-0.170972	hypomethylated
q23.3	chr11	A_17_P16509358	CTGGAAGGAAGGGATTTGCCCCGGGAGAGCAAACTTCTGACTCCG	120081445	120081489	chr11:120081445-120081489	NM_178507:-280	OAF	OAF homolog (Drosophila)	ref|NM_178507:-280	PROMOTER	0.0241558	1.27691	-0.219656	hypomethylated
p13.33	chr12	A_17_P08159285	CTCCAGGGGATGGCTCCGAGGAAGACCGTTTCAGAAAGGGAGTAA	3186880	3186924	chr12:3186880-3186924	NM_001168320:382	TSPAN9	tetraspanin 9	ref|NM_001168320:382	INSIDE	0.0184859	1.26907	-0.13804	hypomethylated
p13.32	chr12	A_17_P16524488	GCAAAGTCGCGGAACGAGAGGAGGCGGAGCGCCGGCCAAGTGGTG	3309605	3309649	chr12:3309605-3309649	NM_001168320:123106	TSPAN9	tetraspanin 9	ref|NM_001168320:123106	INSIDE	0.0364527	1.26907	-0.120087	hypomethylated
p13.32	chr12	A_17_P08159948	AGAAGTCGAGTAGCGAGGATTCTTCGATCCATCGGAGTCCATCTTT	3310091	3310136	chr12:3310091-3310136	NM_001168320:123593	TSPAN9	tetraspanin 9	ref|NM_001168320:123593	INSIDE	0.0247673	1.26907	-0.142685	hypomethylated
p13.31	chr12	A_17_P16527043	GCAGGCGAGTGTCGGTGGCCTTTCGGCTTGAGTGCCGCTTGGCAC	6473276	6473320	chr12:6473276-6473320	NM_001159576:11092	SCNN1A	sodium channel, nonvoltage-gated 1 alpha	ref|NM_001159576:11092|ref|NM_001159575:13225	INSIDE	0.0424286	1.33149	-0.224695	hypomethylated
q32.33	chr14	A_17_P09532860	GCCACCACGTACAACTTTTCGTCCGTGGGAAACGAAGTCTCCTTC	105261336	105261380	chr14:105261336-105261380	NM_005163:-1420	AKT1	v-akt murine thymoma viral oncogene homolog 1	ref|NM_005163:-1420|ref|NM_001137601:-5574	PROMOTER	0.0340642	1.21846	-0.115319	hypomethylated
q15.1	chr15	A_17_P09607231	GTTGCACTGGCTGGAAGCTGGCAGGCGATCACGGTTGATTGGCTC	40697828	40697872	chr15:40697828-40697872	NM_001159508:165	IVD	isovaleryl-CoA dehydrogenase	ref|NM_001159508:165	INSIDE	0.0359537	1.40188	-0.105278	hypomethylated
q22.31	chr15	A_17_P16799439	GTCACCTTGAGGCGGTTCAGCTGGTCGTGCAGGGCTGCCTTCAAC	66789975	66790019	chr15:66789975-66790019	NM_006049:150	SNAPC5	small nuclear RNA activating complex, polypeptide 5, 19kDa	ref|NM_006049:150|ref|NR_002443:3660|ref|NR_002440:5252|ref|NM_000968:7188|ref|NM_002755:110786	INSIDE	0.021623	1.35449	-0.112301	hypomethylated
q24.1	chr15	A_17_P09758795	GACAAGTACGCTCACCAGTTCGCGGACTGCGCTTACAAAGAGTTG	74425177	74425221	chr15:74425177-74425221	NM_020851:2456	ISLR2	immunoglobulin superfamily containing leucine-rich repeat 2	ref|NM_020851:2456|ref|NM_001130136:3484	INSIDE	0.0223022	1.64899	-0.147776	hypomethylated
q24.1	chr15	A_17_P09758817	CTCAGATTTTCCTGTTTTCGTTGTTTTCAAAGACAGCGACATTTCGGGTCTG	74428316	74428367	chr15:74428316-74428367	NM_020851:5599	ISLR2	immunoglobulin superfamily containing leucine-rich repeat 2	ref|NM_020851:5599|ref|NM_001130136:6627	INSIDE	0.0272059	1.64899	-0.12896	hypomethylated
p13.3	chr16	A_17_P09886967	ACAGGGCTTTGAGTAGCCTTCCTCGGTGACGCTGAGTAGGGAACT	1660067	1660111	chr16:1660067-1660111	NM_014714:2021	IFT140	intraflagellar transport 140 homolog (Chlamydomonas)	ref|NM_014714:2021|ref|NM_020825:-4552	INSIDE	0.0149733	1.44641	-0.09946	hypomethylated
p13.3	chr16	A_17_P16840795	TTTGTGTGGAGGGCGCGCTGTCACAGCCCCGATCAACCGCGGCAT	1660924	1660968	chr16:1660924-1660968	NM_014714:1163	IFT140	intraflagellar transport 140 homolog (Chlamydomonas)	ref|NM_014714:1163|ref|NM_020825:-3694	INSIDE	0.00610473	1.44641	-0.0847888	hypomethylated
p13.3	chr16	A_17_P16840802	CCCGGTACAGCCACAACTGGCCTCAGGGCGAGGAGGCTTCTGCGT	1662759	1662803	chr16:1662759-1662803	NM_014714:-671	IFT140	intraflagellar transport 140 homolog (Chlamydomonas)	ref|NM_014714:-671|ref|NM_020825:-1860	DIVERGENT_PROMOTER	0.0412312	1.44641	-0.140321	hypomethylated
p13.3	chr16	A_17_P16841148	GGGAAGCCTCTCTCGGGCGCGGCCCTCCGGAGAGGAACAAAGGCG	1832370	1832414	chr16:1832370-1832414	NM_080861:189	SPSB3	splA/ryanodine receptor domain and SOCS box containing 3	ref|NM_080861:189|ref|NM_001010865:9164|ref|NM_001146006:11342|ref|NR_027389:12517	INSIDE	0.0465762	1.42158	-0.185496	hypomethylated
p11.2	chr16	A_17_P16879291	GCATCGCTCCAGCCGCCGCGGCCATGTCTGGGCCAGGCAACAAAC	30773844	30773888	chr16:30773844-30773888	NM_014771:237	RNF40	ring finger protein 40	ref|NM_014771:237|ref|NM_000294:14247	INSIDE	0.0123077	1.37494	-0.127398	hypomethylated
p11.2	chr16	A_17_P09986998	AATCCCACAGCTGGTAGGGCAAGTAGTCCGGGCTGACGCTATCAG	31519403	31519447	chr16:31519403-31519447	NM_022744:282	C16orf58	chromosome 16 open reading frame 58	ref|NM_022744:282	INSIDE	0.0181552	1.26559	-0.140353	hypomethylated
q22.1	chr16	A_17_P10088635	TTCTCTGATTGCCAGACCTGTTGTCTTTGCCACTCACTGTTCTGAGTAATT	68345309	68345359	chr16:68345309-68345359	NM_001184824:458	PRMT7	protein arginine methyltransferase 7	ref|NM_001184824:458|ref|NM_001076785:46912	INSIDE	0.0413886	1.39373	-0.0943956	hypomethylated
p13.3	chr17	A_17_P10192488	GACGACTACAAGAGCAGCAGCGAGGAGACCGGTAGCAGCGAGGAC	1961107	1961151	chr17:1961107-1961151	NM_001098202:1525	HIC1	hypermethylated in cancer 1	ref|NM_001098202:1525|ref|NM_006497:2736|ref|NR_029625:-7454|ref|NM_001170957:245685	INSIDE	0.0229051	1.51911	-0.0922948	hypomethylated
q11.2	chr17	A_17_P10272675	AGCAGTCTCACCTGAAGGGCATTCAGGCCACTGATCTGGGAGTAA	26898056	26898100	chr17:26898056-26898100	NM_033198:809	PIGS	phosphatidylinositol glycan anchor biosynthesis, class S	ref|NM_033198:809|ref|NM_005165:5873|ref|NM_006461:27978	INSIDE	0.0361127	1.45615	-0.128426	hypomethylated
q11.2	chr17	A_17_P16966885	TGCTCTCTCACCAGAGTCCATGGGCTTGGTGGCCTCAGCGGGAAG	27918070	27918114	chr17:27918070-27918114	NM_001085454:-1482	GIT1	G protein-coupled receptor kinase interacting ArfGAP 1	ref|NM_001085454:-1482|ref|NM_152345:-2434	DIVERGENT_PROMOTER	0.0354289	1.2594	-0.0706524	hypomethylated
q21.2	chr17	A_17_P10324877	GAGGGTGACTGAGTTACCCCTCAACACGCAGAAAAAGCTAGTGGC	40118561	40118605	chr17:40118561-40118605	NM_033133:-176	CNP	2',3'-cyclic nucleotide 3' phosphodiesterase	ref|NM_033133:-176|ref|NM_031421:31695|ref|NM_001144766:50601	PROMOTER	0.043692	1.47758	-0.174165	hypomethylated
q21.2	chr17	A_17_P16982918	GAGGACCCGGGGCTCCGGGTTCGACTTCCAGTTTTCTTGGTACTC	40118993	40119037	chr17:40118993-40119037	NM_033133:256	CNP	2',3'-cyclic nucleotide 3' phosphodiesterase	ref|NM_033133:256|ref|NM_031421:32127|ref|NM_001144766:50169	INSIDE	0.0141048	1.47758	-0.373458	hypomethylated
q24.3	chr17	A_17_P10450584	TTAATCTATTTATATGGATTATTACGGAGGAACAGCGGGCGTTGAGTCACCAAAACATTT	70116568	70116627	chr17:70116568-70116627	NM_000346:-563	SOX9	SRY (sex determining region Y)-box 9	ref|NM_000346:-563	PROMOTER	0.039162	1.34239	-0.155655	hypomethylated
q25.3	chr17	A_17_P17020735	AGCAGCAGGTTGGCGCCCTTGCGCTCGTCGTCCTTCTCGCTGTAG	76989876	76989920	chr17:76989876-76989920	NM_001159772:16001	CANT1	calcium activated nucleotidase 1	ref|NM_001159772:16001	INSIDE	0.0215711	1.23634	-0.197957	hypomethylated
q25.3	chr17	A_17_P10494934	ACAACGTGGCTGTCTGACATGCCTGGACACCTTGCCTGGGTCCAA	80008731	80008775	chr17:80008731-80008775	NM_002917:898	RFNG	RFNG O-fucosylpeptide 3-beta-N-acetylglucosaminyltransferase	ref|NM_002917:898|ref|NM_022156:14928	INSIDE	0.0315625	1.43648	-0.102051	hypomethylated
q25.3	chr17	A_17_P10494935	CATCGGTTGGGATCTCTTGAGTGGAAACAGGACGGAGGCAGCTCG	80008836	80008880	chr17:80008836-80008880	NM_002917:792	RFNG	RFNG O-fucosylpeptide 3-beta-N-acetylglucosaminyltransferase	ref|NM_002917:792|ref|NM_022156:14822	INSIDE	0.0381252	1.43648	-0.080557	hypomethylated
p13.2	chr19	A_17_P17110363	ACTCCACAGCGTTCTGGATGGTTTCCAGGGCCCGATGTCTCTGTT	12939695	12939739	chr19:12939695-12939739	NM_001080997:1491	RTBDN	retbindin	ref|NM_001080997:1491|ref|NM_031429:6514|ref|NM_014975:-9542	INSIDE	0.00683914	1.28448	-0.0908497	hypomethylated
p13.12	chr19	A_17_P17113069	GACTTCGATGCGCCCTTCAACCCGCACCTGAATCTCAAAGACTTC	15224670	15224714	chr19:15224670-15224714	NM_033025:6479	SYDE1	synapse defective 1, Rho GTPase, homolog 1 (C. elegans)	ref|NM_033025:6479|ref|NM_006844:11885	INSIDE	0.0472789	1.50497	-0.0727812	hypomethylated
p13.12	chr19	A_17_P17113071	TATTTGGACACTAGTTGCCAAGTCTGGGGCCTGGGGATTTTAGGG	15224954	15224998	chr19:15224954-15224998	NM_033025:6763	SYDE1	synapse defective 1, Rho GTPase, homolog 1 (C. elegans)	ref|NM_033025:6763|ref|NM_006844:11601	INSIDE	0.0366624	1.50497	-0.0643084	hypomethylated
p13.12	chr19	A_17_P10894567	CCTCCCAGGTGTGTGGCTCCAGGTAAGGTCACACTTTTCCCCATC	15307113	15307157	chr19:15307113-15307157	NM_000435:4658	NOTCH3	notch 3	ref|NM_000435:4658	INSIDE	0.0186079	1.47923	-0.0744861	hypomethylated
p13.11	chr19	A_17_P10908584	CAGCAACCTGGGTCTGGGGTCTCGAGAAACCAAGAGGTGCAGAAG	19431095	19431139	chr19:19431095-19431139	NM_172231:191	SUGP1	SURP and G patch domain containing 1	ref|NM_172231:191	INSIDE	0.00273808	1.29032	-0.163333	hypomethylated
q13.12	chr19	A_17_P17134306	AAACAGCCCCGACGCGGCGCGCTGACGCCACGGCGCTCACGCAAG	36390686	36390730	chr19:36390686-36390730	NM_139239:844	NFKBID	nuclear factor of kappa light polypeptide gene enhancer in B-cells inhibitor, delta	ref|NM_139239:844|ref|NM_001007469:-2673|ref|NM_001173514:8503	INSIDE	0.0390092	1.65818	-0.14022	hypomethylated
q13.12	chr19	A_17_P17134307	GATCGTGGCGCTCGTGGAATCCCCGCGCAAGGGGAATTCCTGCTC	36390804	36390848	chr19:36390804-36390848	NM_139239:726	NFKBID	nuclear factor of kappa light polypeptide gene enhancer in B-cells inhibitor, delta	ref|NM_139239:726|ref|NM_001007469:-2555|ref|NM_001173514:8385	INSIDE	0.0334533	1.65818	-0.319984	hypomethylated
q13.33	chr19	A_17_P17153220	CTCGCCCGGGGTCCAGGGAGGACCCACTGGTCTAGGAAGAAAACA	50379456	50379500	chr19:50379456-50379500	NM_032375:1100	AKT1S1	AKT1 substrate 1 (proline-rich)	ref|NM_032375:1100|ref|NM_007254:-8656	INSIDE	0.043583	1.36312	-0.138253	hypomethylated
q13.42	chr19	A_17_P11002901	ACTGGAAGCGCTCCAGGCCTCGTTTTCCCGCTGGAGCGATTACAC	55987608	55987652	chr19:55987608-55987652	NM_033113:-68	ZNF628	zinc finger protein 628	ref|NM_033113:-68|ref|NM_020378:-8926	PROMOTER	0.0435835	1.214	-0.214888	hypomethylated
q11.21	chr20	A_17_P11131231	GACACAGGAATTGCGAAGCTCAGGAACCAGCCCCCTCGCTTGCTT	30310604	30310648	chr20:30310604-30310648	NM_001191:30	BCL2L1	BCL2-like 1	ref|NM_001191:30	INSIDE	0.0448732	1.47435	-0.210928	hypomethylated
q11.23	chr20	A_17_P11151738	TCAGTGCGCGTCACTTCCGGGACTCAGGGTCGCAGGGAACTACTT	35918017	35918061	chr20:35918017-35918061	NM_001003897:-12	MANBAL	mannosidase, beta A, lysosomal-like	ref|NM_001003897:-12	PROMOTER	0.0116726	1.261	-0.189296	hypomethylated
q11.23	chr20	A_17_P11151739	TCAGGGCCTGAATACGTTCCCTCGGCGGTTGTTCGAAAGTTACTT	35918214	35918258	chr20:35918214-35918258	NM_001003897:186	MANBAL	mannosidase, beta A, lysosomal-like	ref|NM_001003897:186	INSIDE	0.0439777	1.261	-0.221878	hypomethylated
q12	chr20	A_17_P17192218	CTCCTGGCGGGTGCAGTCGCAGAGCCCTGAGGTTCGACTCCACTG	39318501	39318545	chr20:39318501-39318545	NM_005461:-646	MAFB	v-maf musculoaponeurotic fibrosarcoma oncogene homolog B (avian)	ref|NM_005461:-646	PROMOTER	0.0346442	1.40852	-0.103858	hypomethylated
q12	chr20	A_17_P11167221	AGAACGCATACTATGTGTGCACCAGAGCCCAGGACAGGTTCCCCT	39318939	39318983	chr20:39318939-39318983	NM_005461:-1084	MAFB	v-maf musculoaponeurotic fibrosarcoma oncogene homolog B (avian)	ref|NM_005461:-1084	PROMOTER	0.0181599	1.40852	-0.123092	hypomethylated
q12	chr20	A_17_P17192222	CTTCTTCTTTCTAGCTTTGGGCGCGCGCAGCGAAAGGCAGGAGAG	39319398	39319442	chr20:39319398-39319442	NM_005461:-1544	MAFB	v-maf musculoaponeurotic fibrosarcoma oncogene homolog B (avian)	ref|NM_005461:-1544	PROMOTER	0.00768796	1.40852	-0.15591	hypomethylated
q13.12	chr20	A_17_P17195077	GAGGATTCAAGGAGGGTACGCGCCTGGCCGGACTGGGATGACTCT	44462274	44462318	chr20:44462274-44462318	NM_001042632:-173	SNX21	sorting nexin family member 21	ref|NM_001042632:-173|ref|NM_003279:-6343|ref|NM_005469:23752	DIVERGENT_PROMOTER	0.0309565	1.41747	-0.178834	hypomethylated
q13.12	chr20	A_17_P11190496	TTCACTCTGCGGATGGTGCTGTTGCTAAGCTACCTTTAGAATTCGACAAG	44875388	44875437	chr20:44875388-44875437	NM_021248:4922	CDH22	cadherin 22, type 2	ref|NM_021248:4922	INSIDE	0.0487886	1.21932	-0.0933525	hypomethylated
q13.12	chr20	A_17_P11190497	AATTAACTGAAACCGTGGTGAAGTCCTTTCTTCCTGAAGAGTGAGAGAGC	44875488	44875537	chr20:44875488-44875537	NM_021248:4822	CDH22	cadherin 22, type 2	ref|NM_021248:4822	INSIDE	0.0464476	1.21932	-0.156664	hypomethylated
q13.12	chr20	A_17_P17195667	AGGCCGGGCCCGGCTTCTATTGCTCCGACTCGCCGTCACGCTGAA	45035285	45035329	chr20:45035285-45035329	NM_133171:-35	ELMO2	engulfment and cell motility 2	ref|NM_133171:-35	PROMOTER	0.0389976	1.5122	-0.20128	hypomethylated
q13.12	chr20	A_17_P11191268	GTCACGCTGAAGTCTCTTTCTTCAATTAGGTTGCTTGTCTGTCACTCAAGAAG	45035319	45035371	chr20:45035319-45035371	NM_133171:-73	ELMO2	engulfment and cell motility 2	ref|NM_133171:-73	PROMOTER	0.0268907	1.5122	-0.0859988	hypomethylated
q13.1	chr22	A_17_P17281634	GTTCGACTCTAAGCGGAAGTACCCGCTCAGGGCTCCGGAAGTGGC	38004445	38004489	chr22:38004445-38004489	NM_001001561:-14	GGA1	golgi-associated, gamma adaptin ear containing, ARF binding protein 1	ref|NM_001001561:-14	PROMOTER	0.0345512	1.29544	-0.0777791	hypomethylated
q13.1	chr22	A_17_P11498052	AGAATTCTTCCGGAGGCGGTCACAGACATCTCCGTGACGCAGAAC	38004519	38004563	chr22:38004519-38004563	NM_001172688:-506	GGA1	golgi-associated, gamma adaptin ear containing, ARF binding protein 1	ref|NM_001172688:-506	PROMOTER	0.0486361	1.29544	-0.136951	hypomethylated
q13.1	chr22	A_17_P17281635	AGTATCTCCACTTCCTCTCCCGCCTGAGCGCCGGGAACGGAAAAG	38004611	38004655	chr22:38004611-38004655	NM_001172688:-414	GGA1	golgi-associated, gamma adaptin ear containing, ARF binding protein 1	ref|NM_001172688:-414	PROMOTER	0.0398866	1.29544	-0.10633	hypomethylated
q13.2	chr22	A_17_P11518459	GGTAGTCGCCAGGGTAGTTGGGGGACTCGATGTAGCCGGTGTAGT	43606175	43606219	chr22:43606175-43606219	NM_173050:133159	SCUBE1	signal peptide, CUB domain, EGF-like 1	ref|NM_173050:133159	INSIDE	0.0112033	1.33785	-0.053402	hypomethylated
p11.23	chrX	A_17_P11741314	GACTGAGAACTCTTCTGGGGGAAAGTATCGCCTCTCGGCGTGATG	48555612	48555656	chrX:48555612-48555656	NM_003173:504	SUV39H1	suppressor of variegation 3-9 homolog 1 (Drosophila)	ref|NM_003173:504|ref|NM_000377:13449	INSIDE	0.0107057	2.12566	-0.142524	hypomethylated
p36.13	chr1	A_17_P00071744	AAGGCTCCCCTTTTCTTCCCTCCATCCCCCCAACCGAAGAAGAGA	18967453	18967497	chr1:18967453-18967497	NM_002584:9975	PAX7	paired box 7	ref|NM_002584:9975	INSIDE	0.0385416	-1.55615	0.107692	hypermethylated
p31.1	chr1	A_17_P20305949	CGTTTGTTTTCTCGTGGTCTCGAGCTCGCGCGCTCTCATCCCCTC	70687094	70687138	chr1:70687094-70687138	NM_001190987:16078	SRSF11	serine/arginine-rich splicing factor 11	ref|NM_001190987:16078	INSIDE	0.0280723	-1.47291	0.199417	hypermethylated
p31.1	chr1	A_17_P00277329	GCGCCATGAGCAACACTACCGTCGTCCCCAGCACTGCAGGTCCGG	70687315	70687359	chr1:70687315-70687359	NM_001190987:15972	SRSF11	serine/arginine-rich splicing factor 11	ref|NM_001190987:15972	INSIDE	0.0459084	-1.47291	0.341495	hypermethylated
p31.1	chr1	A_17_P00277330	TAATCCAGGTGACTAATGTCTCCCCGAGCGCTAGCTCTGAGCAGAT	70687420	70687465	chr1:70687420-70687465	NM_001190987:16078	SRSF11	serine/arginine-rich splicing factor 11	ref|NM_001190987:16078	INSIDE	0.0160227	-1.47291	0.249888	hypermethylated
p31.1	chr1	A_17_P00277331	AGTGAGTATCGTCCACCATCACTGTTCCTGCTAACGCCGCCTCAG	70687522	70687566	chr1:70687522-70687566	NM_001190987:16180	SRSF11	serine/arginine-rich splicing factor 11	ref|NM_001190987:16180	INSIDE	0.0197241	-1.47291	0.339664	hypermethylated
q32.1	chr1	A_17_P15160930	CTAAGACCACCCGCCCGCAGAGCAGTGGTCGCCTGTAGGGAAAGC	200589704	200589748	chr1:200589704-200589748	NM_014875:136	KIF14	kinesin family member 14	ref|NM_014875:136	INSIDE	0.0121153	-1.29182	0.177579	hypermethylated
q32.1	chr1	A_17_P15160963	CTGGGAGCCGGCAGTGGCTTGGGAGGGAGGGAGGGAGAAGGAGAG	200639141	200639185	chr1:200639141-200639185	NM_001031725:-36	DDX59	DEAD (Asp-Glu-Ala-Asp) box polypeptide 59	ref|NM_001031725:-36	PROMOTER	0.037879	-1.60339	0.0954054	hypermethylated
q42.13	chr1	A_17_P00845378	CATGGTCTGATCCTCCCTCTCCCCACAGCCAAGAACACGGTGGTG	228503520	228503564	chr1:228503520-228503564	NM_052843:107682	OBSCN	obscurin, cytoskeletal calmodulin and titin-interacting RhoGEF	ref|NM_052843:107682	INSIDE	0.0172265	-1.89367	0.215352	hypermethylated
p15	chr2	A_17_P15249092	TTGCCCCGCTGGTCATTGCTTCACCCCCAGGCAGGAGTTTCCATTT	62933406	62933451	chr2:62933406-62933451	NM_001142614:-603	EHBP1	EH domain binding protein 1	ref|NM_001142614:-603|ref|NM_001142615:32443	PROMOTER	0.0283818	-1.36177	0.119342	hypermethylated
p13.3	chr2	A_17_P01262497	ACCTGATCAGGCCCTGTCTACACCCCACCCCTCTCCTCACTCTTC	70175995	70176039	chr2:70175995-70176039	NM_001202513:33844	MXD1	MAX dimerization protein 1	ref|NM_001202513:33844	DOWNSTREAM	0.0412285	-1.39126	0.126759	hypermethylated
p21.31	chr3	A_17_P02214926	ATGTGTCAATCATACCATTCAGGACACAAACAAAGTTGATTTATCTCCCCTGGAC	46607254	46607308	chr3:46607254-46607308	NM_024512:731	LRRC2	leucine rich repeat containing 2	ref|NM_024512:731|ref|NM_001174136:-8764	INSIDE	0.0486492	-1.67713	0.212639	hypermethylated
p15.31	chr4	A_17_P02965300	AACAACTCCAGTTACGACAACAACCCACCTTCCTTCCAGACAAGC	20253825	20253869	chr4:20253825-20253869	NM_004787:-1388	SLIT2	slit homolog 2 (Drosophila)	ref|NM_004787:-1388	PROMOTER	0.0371375	-1.30493	0.207333	hypermethylated
p15.31	chr4	A_17_P02965303	AGTCTTCGCAGCAGCTCTCATCCTCCACTTGGCCTCTTGGAGTTC	20254513	20254557	chr4:20254513-20254557	NM_004787:-700	SLIT2	slit homolog 2 (Drosophila)	ref|NM_004787:-700	PROMOTER	0.0188361	-1.30493	0.314766	hypermethylated
p15.31	chr4	A_17_P15550519	CTTTTGTCTTTTCTGCGTGACCTCGGGGCAGGTCCTGGTGCAGAG	20254614	20254658	chr4:20254614-20254658	NM_004787:-598	SLIT2	slit homolog 2 (Drosophila)	ref|NM_004787:-598	PROMOTER	0.0463444	-1.30493	0.190737	hypermethylated
q31.21	chr4	A_17_P03490226	CGAGGAGAGACAGCCCACCCCACCCTTTAAGCTAAAGAGCTGGAG	143767142	143767186	chr4:143767142-143767186	NM_001101669:440	INPP4B	inositol polyphosphate-4-phosphatase, type II, 105kDa	ref|NM_001101669:440	INSIDE	0.0465141	-1.24073	0.392536	hypermethylated
q31.21	chr4	A_17_P03492996	CTTCTCTAAATCAGCCGGCCTTCCTTGACCTCAGTGACCCGTCTG	144434766	144434810	chr4:144434766-144434810	NM_003601:173	SMARCA5	SWI/SNF related, matrix associated, actin dependent regulator of chromatin, subfamily a, member 5	ref|NM_003601:173	INSIDE	0.0284197	-1.31982	0.33819	hypermethylated
q12.1	chr5	A_17_P03965465	GAGAATTTCCCGAGTTCGTTCTCCCCTGTCGACCCCTTCACTCTG	60241328	60241372	chr5:60241328-60241372	NM_174889:395	NDUFAF2	NADH dehydrogenase (ubiquinone) 1 alpha subcomplex, assembly factor 2	ref|NM_174889:395	INSIDE	0.0141227	-1.21534	0.228042	hypermethylated
q15	chr5	A_17_P04109511	GATTGTGTCCCTGAGATCGTGAGCTGTGGCTTAAAATCCCCTTCTT	92921443	92921488	chr5:92921443-92921488	NM_005654:2423	NR2F1	nuclear receptor subfamily 2, group F, member 1	ref|NM_005654:2423|ref|NR_021490:-4462	INSIDE	0.0419735	-1.41464	0.0594582	hypermethylated
q15	chr5	A_17_P15720983	CAGTACGCACTCACCAACGGGGACCCCCTCAACGGCCACTGCTAC	92923667	92923711	chr5:92923667-92923711	NM_005654:4646	NR2F1	nuclear receptor subfamily 2, group F, member 1	ref|NM_005654:4646|ref|NR_021490:-6685	INSIDE	0.0378476	-1.41464	0.11198	hypermethylated
q15	chr5	A_17_P04109593	GCTTTACCGCATGTGGGAACTTGCTGAGCTGGAGAAGCTACAGAG	92930709	92930753	chr5:92930709-92930753	NM_005654:11688	NR2F1	nuclear receptor subfamily 2, group F, member 1	ref|NM_005654:11688	DOWNSTREAM	0.0139539	-1.41464	0.187204	hypermethylated
p21.1	chr6	A_17_P04705890	TTGAATTCTTTAGGAATTGGGCCCGAGAGGGCTAGGATTTTTGAAGGATT	45345987	45346036	chr6:45345987-45346036	NM_181356:-341	SUPT3H	suppressor of Ty 3 homolog (S. cerevisiae)	ref|NM_181356:-341|ref|NM_001015051:49958	PROMOTER	0.0340147	-1.44797	0.231668	hypermethylated
q14.2	chr6	A_17_P04861437	CTCCCCTCGCTGCGTTTCGAGCTCTGGCAGTGTGTTCTCTTCTTC	84569601	84569645	chr6:84569601-84569645	NM_016230:253	CYB5R4	cytochrome b5 reductase 4	ref|NM_016230:253|ref|NM_001009994:6638	INSIDE	0.00819279	-1.50369	0.0872892	hypermethylated
q25.1	chr6	A_17_P05165842	GGAGGATATTAAAGGCTTTTGTGGATTTCAACCGCTAAAGCCTTTCCTCAAAGTT	150311877	150311931	chr6:150311877-150311931	NR_024045:14376	RAET1K	retinoic acid early transcript 1K pseudogene	ref|NR_024045:14376	DOWNSTREAM	0.00591416	-1.2997	0.171061	hypermethylated
p15.2	chr7	A_17_P05377910	TTTCCACTGGCCAGAGATGATTTGATGATGCCCTTCGGGACTTAC	27184786	27184830	chr7:27184786-27184830	NM_019102:-1521	HOXA5	homeobox A5	ref|NM_019102:-1521|ref|NM_024014:2560|ref|NM_006896:11488	PROMOTER	0.0145367	-1.33216	0.182998	hypermethylated
q21.12	chr7	A_17_P05590038	ACCGCCACAGACCAGTACAAACATTCCAACCCAGGACCTTTTTTC	86781581	86781625	chr7:86781581-86781625	NM_001142326:-74	DMTF1	cyclin D binding myb-like transcription factor 1	ref|NM_001142326:-74	PROMOTER	0.0319147	-1.26168	0.361725	hypermethylated
q21.3	chr7	A_17_P05628590	GCAGAGTCGGAGATGCAGTGGTTCGAGATTCAAGTTCAAGTCTTC	95225785	95225829	chr7:95225785-95225829	NM_002612:119	PDK4	pyruvate dehydrogenase kinase, isozyme 4	ref|NM_002612:119	INSIDE	0.0311221	-1.36947	0.255095	hypermethylated
q22.1	chr7	A_17_P05645718	TAGTCCCTGCATTAACTAGGGGCGGACTGGGACCTGATCCTCCAA	99613032	99613076	chr7:99613032-99613076	NM_003439:-164	ZKSCAN1	zinc finger with KRAB and SCAN domains 1	ref|NM_003439:-164	PROMOTER	0.0399441	-1.39385	0.0856658	hypermethylated
q13.1	chr8	A_17_P16102580	CAAATGCTGGCTTCCCGCCTTTCCTCCCCCGCTTATTTACTTAATTAA	67687237	67687284	chr8:67687237-67687284	NM_013257:-155	SGK3	serum/glucocorticoid regulated kinase family, member 3	ref|NM_013257:-155|ref|NR_002734:-7020|ref|NM_001033578:62608|ref|NM_001204173:107474	DIVERGENT_PROMOTER	0.00401547	-1.24583	0.204184	hypermethylated
q22.1	chr8	A_17_P06310494	CTGTGGTAAGTGATCGGCCCAACTGGGCTTTCTTTCCTCCCACAT	95907334	95907378	chr8:95907334-95907378	NM_057749:126	CCNE2	cyclin E2	ref|NM_057749:126	INSIDE	0.0376532	-1.32296	0.1032	hypermethylated
p22.3	chr9	A_17_P06607228	CTACTTGAGCCGTCCTTCTCATTGTCCCCATATCCTCACTGCTCA	14693596	14693640	chr9:14693596-14693640	NM_178566:-138	ZDHHC21	zinc finger, DHHC-type containing 21	ref|NM_178566:-138	PROMOTER	0.0326532	-1.3827	0.195382	hypermethylated
p22.2	chr9	A_17_P06618840	CTTGTCAAGGAAGGCTTTAAGAGGTGGGATGTAAGTGGCAGGCAG	17134722	17134766	chr9:17134722-17134766	NM_001114395:-293	CNTLN	centlein, centrosomal protein	ref|NM_001114395:-293	PROMOTER	0.0270268	-1.48652	0.261005	hypermethylated
p22.2	chr9	A_17_P06618843	GTCCAGACGGCTAGAGGGCATCTCGGTAGAGGAGGCGATGGTGAC	17135318	17135362	chr9:17135318-17135362	NM_001114395:303	CNTLN	centlein, centrosomal protein	ref|NM_001114395:303	INSIDE	0.0451452	-1.48652	0.175577	hypermethylated
p21.3	chr9	A_17_P06640954	CTTTTCTTCCACATCACCGATCCTTTCTGGACTCTCTCCCTTCCT	21995548	21995592	chr9:21995548-21995592	NR_003529:781	CDKN2B-AS1	CDKN2B antisense RNA 1 (non-protein coding)	ref|NR_003529:781|ref|NM_004936:13742	INSIDE	0.0313515	-1.41912	0.188951	hypermethylated
p21.1	chr9	A_17_P16170928	GTTACTGTAAGGCCCGCAGCTCCCGCCAGCTCCCGCGGACTGCTG	32552375	32552419	chr9:32552375-32552419	NM_001195622:230	TOPORS	topoisomerase I binding, arginine/serine-rich, E3 ubiquitin protein ligase	ref|NM_001195622:230|ref|NR_033991:1255|ref|NM_001199987:20786	INSIDE	0.0462897	-1.37005	0.15095	hypermethylated
q33.3	chr9	A_17_P06954363	GATTTCCGGCATCTTTGAACCCCAGGCCATTCCCGGAGAAGCTCT	126778545	126778589	chr9:126778545-126778589	NM_004789:4678	LHX2	LIM homeobox 2	ref|NM_004789:4678	INSIDE	0.0288019	-1.23663	0.0748115	hypermethylated
q23.32	chr10	A_17_P16372795	CAAACCAACCGACCCCTCGCGGAGGTGGTGTAATTCCCCCAAAAT	94050429	94050473	chr10:94050429-94050473	NM_014912:425	CPEB3	cytoplasmic polyadenylation element binding protein 3	ref|NM_014912:425	INSIDE	0.0238385	-1.47828	0.0855505	hypermethylated
q24.1	chr10	A_17_P07409945	GTCCAGGGATCCGCCTCTTGTGAGAGGAAGCGCGAGTTAAATAGT	97889985	97890029	chr10:97889985-97890029	NM_014803:535	ZNF518A	zinc finger protein 518A	ref|NM_014803:535	INSIDE	0.0178355	-1.9107	0.248921	hypermethylated
q24.1	chr10	A_17_P16374952	GACAGCAAGGGCGCCCCGCAGACCGCACCCCTCGAGCTATAGGTT	97890347	97890391	chr10:97890347-97890391	NM_014803:897	ZNF518A	zinc finger protein 518A	ref|NM_014803:897	INSIDE	0.0434454	-1.9107	0.190665	hypermethylated
q12	chr12	A_17_P08300178	CTAGGCTCCCTCATTTAGGGCTCTGGCAACCGTATGGAATTAACC	40500027	40500071	chr12:40500027-40500071	NM_052885:-387	SLC2A13	solute carrier family 2 (facilitated glucose transporter), member 13	ref|NM_052885:-387	PROMOTER	0.0247788	-1.35493	0.0992371	hypermethylated
q14.1	chr12	A_17_P16565727	GACTGGGAGGGGCCGTGGGACGCCATTCCCATAATGCTCTGGGGC	62654105	62654149	chr12:62654105-62654149	NM_006313:-60	USP15	ubiquitin specific peptidase 15	ref|NM_006313:-60	PROMOTER	0.00731333	-1.32174	0.157036	hypermethylated
q14.1	chr12	A_17_P08398190	CTGCTCAAAACCTCGCTCCGGAAAGGGGACACCTGGTAAGAGAAA	62654250	62654294	chr12:62654250-62654294	NM_006313:86	USP15	ubiquitin specific peptidase 15	ref|NM_006313:86	INSIDE	0.0291916	-1.32174	0.19964	hypermethylated
q14.1	chr12	A_17_P08398192	ATTTTGGCCGCTTCTGAAATGTTGGGGCAAAGGTTGGACTCTAGAT	62654413	62654458	chr12:62654413-62654458	NM_006313:249	USP15	ubiquitin specific peptidase 15	ref|NM_006313:249	INSIDE	0.049501	-1.32174	0.158741	hypermethylated
q14.3	chr12	A_17_P16568811	ACGTGGGCACCGCCCCTGCAGTGACCGGAGAACGGCGTGTTCCTA	66582925	66582969	chr12:66582925-66582969	NM_001142523:-31	IRAK3	interleukin-1 receptor-associated kinase 3	ref|NM_001142523:-31	PROMOTER	0.0261727	-1.35542	0.132401	hypermethylated
q21.2	chr12	A_17_P08461749	GAGGCCCATGCCATCAACCTATCAAACTTCAGGAGGGACAGACAC	76952852	76952896	chr12:76952852-76952896	NM_001003712:715	OSBPL8	oxysterol binding protein-like 8	ref|NM_001003712:715	INSIDE	0.0424416	-1.41174	0.219854	hypermethylated
q21.2	chr12	A_17_P08461750	CTTTTGTAAGGCTGCAGATGCACCTACTGTGGGCCCCTAAACACT	76952950	76952994	chr12:76952950-76952994	NM_001003712:617	OSBPL8	oxysterol binding protein-like 8	ref|NM_001003712:617	INSIDE	0.0134823	-1.41174	0.266542	hypermethylated
q11.2	chr14	A_17_P09154592	CTTCTTTACATCTTCCCTGGCATTTCCAGCCCTCTCGCATGTCTG	20903332	20903376	chr14:20903332-20903376	NM_001109997:447	KLHL33	kelch-like 33 (Drosophila)	ref|NM_001109997:447	INSIDE	0.0429037	-1.33167	0.112323	hypermethylated
q11.2	chr14	A_17_P16683136	CTGCGAGGCGGGGCCCAGCACCCCCTCATAGGCAAAGGTCAGCAC	20903437	20903481	chr14:20903437-20903481	NM_001109997:343	KLHL33	kelch-like 33 (Drosophila)	ref|NM_001109997:343	INSIDE	0.0128482	-1.33167	0.122942	hypermethylated
q11.2	chr14	A_17_P09154593	AAGAGGCTGCTGATTGCGGCCAGGATCACCCGATGCACCCCGTATA	20903558	20903603	chr14:20903558-20903603	NM_001109997:221	KLHL33	kelch-like 33 (Drosophila)	ref|NM_001109997:221	INSIDE	0.00841349	-1.33167	0.159353	hypermethylated
q24.3	chr14	A_17_P09395144	CTCACGTCGGCTTTCCCCTTCTGTTTTGTTCTAGGACTTCTGCAC	75746546	75746590	chr14:75746546-75746590	NM_005252:1088	FOS	FBJ murine osteosarcoma viral oncogene homolog	ref|NM_005252:1088	INSIDE	0.0195121	-1.52791	0.0933688	hypermethylated
q24.3	chr14	A_17_P16717411	GTCTCCTCCGTGGCCCCATCGCAGACCAGAGCCCCTCACCCTTTC	75746682	75746726	chr14:75746682-75746726	NM_005252:1224	FOS	FBJ murine osteosarcoma viral oncogene homolog	ref|NM_005252:1224	INSIDE	0.0499874	-1.52791	0.233657	hypermethylated
q21.2	chr15	A_17_P16791176	GGCCACCTTCCGCCGCCTTCACCATCTCGCCCGAAAGAGGAAGGT	52820765	52820809	chr15:52820765-52820809	NM_000259:461	MYO5A	myosin VA (heavy chain 12, myoxin)	ref|NM_000259:461	INSIDE	0.0399045	-1.35108	0.0871436	hypermethylated
q21.2	chr15	A_17_P09658397	ATTTAGGGGAAGCCCTCTTGAAAGACTGTAGAATAACCCAGGACTGTAGAAG	52821693	52821744	chr15:52821693-52821744	NM_000259:-471	MYO5A	myosin VA (heavy chain 12, myoxin)	ref|NM_000259:-471	PROMOTER	0.0463396	-1.35108	0.355281	hypermethylated
q12	chr17	A_17_P16975588	ATCTGTCCTTTCCCTCTTAGCCACCACGGGCAGTGACCCCAGTTT	35297887	35297931	chr17:35297887-35297931	NM_005568:3137	LHX1	LIM homeobox 1	ref|NM_005568:3137|ref|NM_012138:-8266	INSIDE	0.0386293	-1.24778	0.0767509	hypermethylated
q21.33	chr17	A_17_P10362271	CCCTTTAACTCGGGTGGCCCCAGGATATCAACAACATTAGCATAG	49337373	49337417	chr17:49337373-49337417	NM_017643:33	MBTD1	mbt domain containing 1	ref|NM_017643:33	INSIDE	0.0414975	-1.32982	0.207927	hypermethylated
p11.22	chr18	A_17_P10539266	CCCGTGTAAAAATAACAGGTGAATACCCTATGTGGGGGTCCTCATC	9136336	9136381	chr18:9136336-9136381	NM_001083625:-392	ANKRD12	ankyrin repeat domain 12	ref|NM_001083625:-392|ref|NM_021074:33731	PROMOTER	0.0345059	-1.38064	0.646284	hypermethylated
p11.22	chr18	A_17_P17036924	AAGCTTCCAGTCACAGCCACTGCCACGGTCGCCACAAATGCTACT	9136396	9136440	chr18:9136396-9136440	NM_001083625:-332	ANKRD12	ankyrin repeat domain 12	ref|NM_001083625:-332|ref|NM_021074:33791	PROMOTER	0.0399854	-1.38064	0.24645	hypermethylated
q12.2	chr18	A_17_P17057436	CAAGTGGAAATGGATGGCGGGACTGACCGACGGAGAGGCGGGCGG	32847268	32847312	chr18:32847268-32847312	NM_001112734:22906	ZSCAN30	zinc finger and SCAN domain containing 30	ref|NM_001112734:22906|ref|NM_032347:26297	INSIDE	0.044517	-1.6908	0.277515	hypermethylated
q13.12	chr19	A_17_P17134128	CTTCCTCAAGTCGCAGGGCCCTCTCCCCTCCTCTTCTGGAGATAT	36247277	36247321	chr19:36247277-36247321	NM_144617:632	HSPB6	heat shock protein, alpha-crystallin-related, B6	ref|NM_144617:632|ref|NM_001039887:-1745|ref|NM_019104:7787|ref|NM_172341:10805	INSIDE	0.0480196	-1.54714	0.155652	hypermethylated
p22.13	chrX	A_17_P11623803	TTCTACCAAGATATTCCTGAATCCGGAGATCAGATGTCAGACCACTTGAGAG	19141098	19141149	chrX:19141098-19141149	NM_001079858:-368	GPR64	G protein-coupled receptor 64	ref|NM_001079858:-368	PROMOTER	0.0159505	-1.88024	0.147429	hypermethylated
p11.4	chrX	A_17_P17334329	ATGCCCACTCCTCGCACCCAAGTCAGGCCTCGTCCTCCCAACCCT	37706446	37706490	chrX:37706446-37706490	NM_006520:421	DYNLT3	dynein, light chain, Tctex-type 3	ref|NM_006520:421	INSIDE	0.040446	-1.34249	0.192595	hypermethylated
q22.1	chrX	A_17_P11856205	GAGTTTACCCATCTTCGGTTATTTGGGAGGGTCTGTACCCTTCCTTT	102319353	102319399	chrX:102319353-102319399	NM_018476:-208	BEX1	brain expressed, X-linked 1	ref|NM_018476:-208	PROMOTER	0.0481685	-1.39917	0.150836	hypermethylated
q25	chrX	A_17_P11928299	GTGCAGAGTGAAGAAATGGCACAGAGAGAGATGGAAAGTCCGAATTG	122866392	122866438	chrX:122866392-122866438	NM_001081550:490	THOC2	THO complex 2	ref|NM_001081550:490	INSIDE	0.036758	-1.47295	0.164842	hypermethylated
q25	chrX	A_17_P11928302	GGTAAACAGCACCTCTCCCCGAGTTCGAAACTCCTAGACGACCAT	122866631	122866675	chrX:122866631-122866675	NM_001081550:252	THOC2	THO complex 2	ref|NM_001081550:252	INSIDE	0.0315427	-1.47295	0.167511	hypermethylated
q25	chrX	A_17_P11928305	ATCTTCCTCTCACTAGTAGCAGAAGCCCGGATGTGTAGCACGCGA	122866871	122866915	chrX:122866871-122866915	NM_001081550:12	THOC2	THO complex 2	ref|NM_001081550:12	INSIDE	0.00629637	-1.47295	0.19846	hypermethylated
q25	chrX	A_17_P11928306	CACTTTCCTCTCCACCCAGCGGAAACCCGAGGCAAGGCAGCCAAC	122866989	122867033	chrX:122866989-122867033	NM_001081550:-106	THOC2	THO complex 2	ref|NM_001081550:-106	PROMOTER	0.033836	-1.47295	0.122971	hypermethylated
q25	chrX	A_17_P11928855	CTGAGTAGAATTCGAGGGTGTAAAGAAGAGGAAGGGGAAAAATATCTTGTACCAG	123094569	123094623	chrX:123094569-123094623	NM_001042750:-959	STAG2	stromal antigen 2	ref|NM_001042750:-959	PROMOTER	0.0331982	-1.40648	0.349692	hypermethylated
q26.2	chrX	A_17_P11968358	GCTGAGAAAGTGCTTTGGAGGTGCAGAAGGAGAGGTTAGGCTTAC	133507675	133507719	chrX:133507675-133507719	NM_032335:355	PHF6	PHD finger protein 6	ref|NM_032335:355	INSIDE	0.0453031	-1.31288	0.152286	hypermethylated

## Sheet: TiO2NPs
CytoBand	ChrName	ProbeName	Sequence	Start	Stop	GeneName	TargetID	GeneSymbol	GeneName	Accessions	Description	P value	FC	Delta beta	Status
p36.33	chr1	A_17_P15007214	GCTGGTGGGTCCCAGGTTGGAGGCTGTGGGTCTGAGAGGCGAAGC	994543	994587	chr1:994543-994587	NM_198576:39062	AGRN	agrin	ref|NM_198576:39062	DOWNSTREAM	0.0316099	1.47742	-0.175437	hypomethylated
p36.12	chr1	A_17_P15037261	TTACCTAACTACCTCCCGAAGCCGTCGTTCTGCTGCTTGGTTAATT	22380003	22380048	chr1:22380003-22380048	NM_044472:906	CDC42	cell division cycle 42 (GTP binding protein, 25kDa)	ref|NM_044472:906	INSIDE	0.0496865	1.46311	-0.139099	hypomethylated
p34.3	chr1	A_17_P00143340	GTACGTAGCTTCATCAGGCAGGGTGTACCTGTCAAGTTCTTAGGTC	37939771	37939816	chr1:37939771-37939816	NM_025079:-325	ZC3H12A	zinc finger CCCH-type containing 12A	ref|NM_025079:-325	PROMOTER	0.0159286	1.41319	-0.189034	hypomethylated
p34.3	chr1	A_17_P20167198	GAGTCCGGCCATGGGCCTTGCGCTGCCTGGGCCTGAGCTCTGAGT	37940590	37940634	chr1:37940590-37940634	NM_025079:432	ZC3H12A	zinc finger CCCH-type containing 12A	ref|NM_025079:432	INSIDE	0.0241347	1.41319	-0.206054	hypomethylated
p34.3	chr1	A_17_P00151505	GTAGAATGTGCCTAGAGTTATCCAATAACTTTGGTCTCTGAGCGTGACCGAATTC	39873977	39874031	chr1:39873977-39874031	NM_015038:-1171	KIAA0754	KIAA0754	ref|NM_015038:-1171|ref|NM_033044:77195|ref|NM_012090:326916	PROMOTER	0.0126484	1.24299	-0.237974	hypomethylated
p34.3	chr1	A_17_P00151506	CTAAAGGTGACACTGGAAGGAGCAGGGACAGCCTTTGGCGGCAGA	39874097	39874141	chr1:39874097-39874141	NM_015038:-1057	KIAA0754	KIAA0754	ref|NM_015038:-1057|ref|NM_033044:77309|ref|NM_012090:327030	PROMOTER	0.0257815	1.24299	-0.173237	hypomethylated
q23.1	chr1	A_17_P20587897	GCAGGAGAAAGCGGGATTTAGGCGTCGTGCCCAGAGCCCCGGGAC	156674982	156675026	chr1:156674982-156675026	NM_001878:171	CRABP2	cellular retinoic acid binding protein 2	ref|NM_001878:171	INSIDE	0.0489786	1.55696	-0.0611094	hypomethylated
q23.1	chr1	A_17_P20587901	GTCAGGTTCTGGAACCAAGACAAGTCCAGGGACAACCCCAAAGCT	156675331	156675375	chr1:156675331-156675375	NM_001878:171	CRABP2	cellular retinoic acid binding protein 2	ref|NM_001878:171	INSIDE	0.000980541	1.55696	-0.185471	hypomethylated
q32.1	chr1	A_17_P00746712	ATTCGTTTTTCCGCGCCAACTATCCATAGCCTCCCTTTTATTTGGCAATC	205290240	205290289	chr1:205290240-205290289	NM_030952:619	NUAK2	NUAK family, SNF1-like kinase, 2	ref|NM_030952:619	INSIDE	0.0288985	1.24951	-0.214698	hypomethylated
q32.1	chr1	A_17_P00746713	CAAGTTTGCGACCACTGTCCCTGCAATCACGGACTGACACATCTG	205290324	205290368	chr1:205290324-205290368	NM_030952:537	NUAK2	NUAK family, SNF1-like kinase, 2	ref|NM_030952:537	INSIDE	0.0327327	1.24951	-0.165141	hypomethylated
q32.1	chr1	A_17_P15166121	AGTAGCCCCGCAAGCTCAGCGCGGTAAAGACCACGCTGGCCTCTC	205290384	205290428	chr1:205290384-205290428	NM_030952:477	NUAK2	NUAK family, SNF1-like kinase, 2	ref|NM_030952:477	INSIDE	0.00755449	1.24951	-0.25277	hypomethylated
q32.1	chr1	A_17_P00746714	CTTCTTCACCTTCCCGTAGGTGCCTTTGCCCAGGGTCTCCAGGAA	205290550	205290594	chr1:205290550-205290594	NM_030952:311	NUAK2	NUAK family, SNF1-like kinase, 2	ref|NM_030952:311	INSIDE	0.00733679	1.24951	-0.305115	hypomethylated
q32.1	chr1	A_17_P00746715	CTTCACCGCCTGCTTCTTCATTAGGGGCTTGGGCGACTTGATCAG	205290634	205290678	chr1:205290634-205290678	NM_030952:227	NUAK2	NUAK family, SNF1-like kinase, 2	ref|NM_030952:227	INSIDE	0.0456949	1.24951	-0.252187	hypomethylated
q32.1	chr1	A_17_P15166124	AAAGGTGTCAATGGAACCCGCCCACCAGGAATGGGGACTAGGGGATT	205291038	205291084	chr1:205291038-205291084	NM_030952:-177	NUAK2	NUAK family, SNF1-like kinase, 2	ref|NM_030952:-177	PROMOTER	0.046269	1.24951	-0.2015	hypomethylated
q42.3	chr1	A_17_P00878137	CACACCTCACTCATGAGCAGACGACAGGACTGGCACGTTTTAATG	235811938	235811982	chr1:235811938-235811982	NM_001098722:1333	GNG4	guanine nucleotide binding protein (G protein), gamma 4	ref|NM_001098722:1333	INSIDE	0.0187694	1.44888	-0.0729285	hypomethylated
q42.3	chr1	A_17_P15194635	ACAGACGCCATCAAGGAGGTGAGGAAAACCACCCTCAGCTGCGGT	235812387	235812431	chr1:235812387-235812431	NM_001098722:885	GNG4	guanine nucleotide binding protein (G protein), gamma 4	ref|NM_001098722:885	INSIDE	0.00746225	1.44888	-0.132141	hypomethylated
q42.3	chr1	A_17_P15194636	AGGGCTTCCTCAGGCACTCGCCAGAAACATTTCCCCAAAGAAAAC	235812490	235812534	chr1:235812490-235812534	NM_001098722:781	GNG4	guanine nucleotide binding protein (G protein), gamma 4	ref|NM_001098722:781	INSIDE	0.00428286	1.44888	-0.149026	hypomethylated
q42.3	chr1	A_17_P15194637	CCGCTGGGAAAACAGCAAACGCTCTGTGACCTACAAATGGAAGAG	235812591	235812635	chr1:235812591-235812635	NM_001098722:681	GNG4	guanine nucleotide binding protein (G protein), gamma 4	ref|NM_001098722:681	INSIDE	0.0286801	1.44888	-0.109695	hypomethylated
p23.3	chr2	A_17_P01058747	AGCAGCTCGGCCTTCTCTACATCTAACCACGTTTACTAAATTTCTACGGCA	26568435	26568485	chr2:26568435-26568485	NM_033505:-493	EPT1	ethanolaminephosphotransferase 1 (CDP-ethanolamine-specific)	ref|NM_033505:-493	PROMOTER	0.0346682	1.2891	-0.11557	hypomethylated
p23.3	chr2	A_17_P01058748	CTCTTTTACTTCGCTGCAGCGGGAGAACTAAGTCCTCTTACCTGAG	26568538	26568583	chr2:26568538-26568583	NM_033505:-393	EPT1	ethanolaminephosphotransferase 1 (CDP-ethanolamine-specific)	ref|NM_033505:-393	PROMOTER	0.0231648	1.2891	-0.181069	hypomethylated
p23.3	chr2	A_17_P01058749	CAAGACTAAAACGGTATACCCCAGATCACCACGCAAGTGCGGATAC	26568622	26568667	chr2:26568622-26568667	NM_033505:-309	EPT1	ethanolaminephosphotransferase 1 (CDP-ethanolamine-specific)	ref|NM_033505:-309	PROMOTER	0.0144125	1.2891	-0.201322	hypomethylated
p13.3	chr2	A_17_P15254219	AAGTGTCAAAGGTGGAGAGAGCAGGGAGCATGAAGGGCCAGAGGC	71221430	71221474	chr2:71221430-71221474	NM_144582:549	TEX261	testis expressed 261	ref|NM_144582:549|ref|NM_001115116:15878	INSIDE	0.0395349	1.29331	-0.13832	hypomethylated
p13.3	chr2	A_17_P01267159	GCTCCACTGAGGGGAATGAATGCAGACCGCTGCAGCCAGAGGGAG	71222122	71222166	chr2:71222122-71222166	NM_144582:-143	TEX261	testis expressed 261	ref|NM_144582:-143|ref|NM_001115116:16570	PROMOTER	0.0257517	1.29331	-0.202931	hypomethylated
q14.3	chr2	A_17_P01470050	ATCGCCCTAACTTGGCGAAAGATATTTCTTAAACGACAAAACCAAATGCCCAG	128433474	128433526	chr2:128433474-128433526	NM_001136037:-736	LIMS2	LIM and senescent cell antigen-like domains 2	ref|NM_001136037:-736|ref|NM_001161404:5860	PROMOTER	0.0137165	1.88815	-0.121393	hypomethylated
q33.3	chr2	A_17_P01834465	ATCTGAGTAGTAAACGCAGCGAGTGTTTGGGGTTTTATTCAGACCGG	206546590	206546636	chr2:206546590-206546636	NM_201264:-611	NRP2	neuropilin 2	ref|NM_201264:-611	PROMOTER	0.00430273	1.39696	-0.36471	hypomethylated
q33.3	chr2	A_17_P01834466	CCAACTCCTCTTGTAACGCCATCGCGCGTGGCATTGTGTTGGGTT	206546730	206546774	chr2:206546730-206546774	NM_201264:-471	NRP2	neuropilin 2	ref|NM_201264:-471	PROMOTER	0.0335137	1.39696	-0.257927	hypomethylated
q33.3	chr2	A_17_P15375752	TTCCTTCCTCAGACTCCCCTCGAGAGGCTGGCCAAGCGGGTGTAG	206547404	206547448	chr2:206547404-206547448	NM_201264:203	NRP2	neuropilin 2	ref|NM_201264:203	INSIDE	0.02025	1.39696	-0.352069	hypomethylated
p21.31	chr3	A_17_P02218576	ATTCTGTTCCAAAGCTCGAAAGCCTTCGCAGCACTGGGACTGAAA	47421976	47422020	chr3:47421976-47422020	NM_015466:-492	PTPN23	protein tyrosine phosphatase, non-receptor type 23	ref|NM_015466:-492	PROMOTER	0.0231813	1.26563	-0.226514	hypomethylated
p21.31	chr3	A_17_P02218578	CTCTTGACAATACGTGGGAGGGCAAGTTCATAGGTGAGGTCTCATG	47422154	47422199	chr3:47422154-47422199	NM_015466:-314	PTPN23	protein tyrosine phosphatase, non-receptor type 23	ref|NM_015466:-314	PROMOTER	0.0176454	1.26563	-0.296165	hypomethylated
p21.31	chr3	A_17_P02218579	CTCTCAGTTTAGTGGATGAAGACTACTATCCCAGAAGCCGTTTCGCCT	47422282	47422329	chr3:47422282-47422329	NM_015466:-185	PTPN23	protein tyrosine phosphatase, non-receptor type 23	ref|NM_015466:-185	PROMOTER	0.0342769	1.26563	-0.347674	hypomethylated
p21.31	chr3	A_17_P15434588	AAGACTGAGCATGCGCAACAGGGACAGCGCCTGCGCAAAAGACTA	47422373	47422417	chr3:47422373-47422417	NM_015466:-96	PTPN23	protein tyrosine phosphatase, non-receptor type 23	ref|NM_015466:-96	PROMOTER	0.00999501	1.26563	-0.301086	hypomethylated
p21.2	chr3	A_17_P15437882	CACGAGGCCGAGAGACGGGAGAGCCCGCCCAGGTGACTGGAGCTG	51533405	51533449	chr3:51533405-51533449	NM_001171904:592	VPRBP	Vpr (HIV-1) binding protein	ref|NM_001171904:592	INSIDE	0.0298919	1.29129	-0.149945	hypomethylated
p14.2	chr3	A_17_P02283348	GATTTTGTTCCTGAAAATCACCAGTTCCGTGCTCCATTATGTCGTGTGCTT	61547991	61548041	chr3:61547991-61548041	NM_002841:774	PTPRG	protein tyrosine phosphatase, receptor type, G	ref|NM_002841:774	INSIDE	0.024585	1.26763	-0.318993	hypomethylated
p14.2	chr3	A_17_P02283357	GAATGTGCCCCGAGGTCTCCGCTCTGCCTGGTTACAGACGCCTGT	61549342	61549386	chr3:61549342-61549386	NM_002841:2122	PTPRG	protein tyrosine phosphatase, receptor type, G	ref|NM_002841:2122	INSIDE	0.0347937	1.26763	-0.139904	hypomethylated
p14.2	chr3	A_17_P15444601	GTTTTTGGTGCAGCGGGTCCCTTAGTCCCGTCGTGCGACCCGGAG	61549408	61549452	chr3:61549408-61549452	NM_002841:2188	PTPRG	protein tyrosine phosphatase, receptor type, G	ref|NM_002841:2188	INSIDE	0.0179841	1.26763	-0.2463	hypomethylated
q25.2	chr3	A_17_P02683884	AGAGAAGACAGAGTAGCGTTTCTGTGGCGAACGGTTTAGAAAAATCTATGGG	152879478	152879529	chr3:152879478-152879529	NM_002886:-525	RAP2B	RAP2B, member of RAS oncogene family	ref|NM_002886:-525	PROMOTER	0.0464196	1.17594	-0.316496	hypomethylated
q31.1	chr4	A_17_P03478210	AAAGTTTCTGGTCGCAAACTCTACTCATCTTGCCGTGTCCAGAGAC	141071585	141071630	chr4:141071585-141071630	NM_018717:3626	MAML3	mastermind-like 3 (Drosophila)	ref|NM_018717:3626	INSIDE	0.0325488	1.48746	-0.295266	hypomethylated
q31.1	chr4	A_17_P03478224	CGAGGCTGCTGTTCAGGCTACTGTTGATGCAAATACTACTGCCATTC	141074403	141074449	chr4:141074403-141074449	NM_018717:807	MAML3	mastermind-like 3 (Drosophila)	ref|NM_018717:807	INSIDE	0.0487604	1.48746	-0.203005	hypomethylated
q31.1	chr4	A_17_P15619987	GTCCGAGGCGACTGCAAAAGTAGATCGGTGAAGTCCTTTGCAAAA	141075133	141075177	chr4:141075133-141075177	NM_018717:79	MAML3	mastermind-like 3 (Drosophila)	ref|NM_018717:79	INSIDE	0.00345101	1.48746	-0.208877	hypomethylated
p13.2	chr5	A_17_P03878908	TTCCCTGACAAAGCGAAGGCGCAGCGAAACAGTACGAGTTTGGTC	37838412	37838456	chr5:37838412-37838456	NM_001190468:-2505	GDNF	glial cell derived neurotrophic factor	ref|NM_001190468:-2505	PROMOTER	0.0380692	1.44159	-0.244933	hypomethylated
p13.2	chr5	A_17_P03878910	AAGAGTTGCCTTTGTCCCCGCCTATGAGCAGAAGGGTCGCGAGCT	37838598	37838642	chr5:37838598-37838642	NM_001190468:-2691	GDNF	glial cell derived neurotrophic factor	ref|NM_001190468:-2691	PROMOTER	0.0300228	1.44159	-0.105308	hypomethylated
p13.2	chr5	A_17_P15684092	CACATGGGTCCTGGCGGCGGATTCTACCAAAGCCGAAACTAGCTG	37838672	37838716	chr5:37838672-37838716	NM_001190468:-2765	GDNF	glial cell derived neurotrophic factor	ref|NM_001190468:-2765	PROMOTER	0.00330367	1.44159	-0.201344	hypomethylated
p13.2	chr5	A_17_P03878911	TTTTTCTTCGTTGGGGCAGGAAACAAACCACCAGTGCGGAATTAG	37838775	37838819	chr5:37838775-37838819	NM_001190468:-2867	GDNF	glial cell derived neurotrophic factor	ref|NM_001190468:-2867	PROMOTER	0.00671226	1.44159	-0.178742	hypomethylated
p13.2	chr5	A_17_P03878913	ATTTGAATCCAGGACTGGCAAGAAAGCCCCTCTCCTAACCTCGAC	37838957	37839001	chr5:37838957-37839001	NM_001190468:-3049	GDNF	glial cell derived neurotrophic factor	ref|NM_001190468:-3049	PROMOTER	0.0186926	1.44159	-0.223885	hypomethylated
p13.2	chr5	A_17_P03878914	GTTAGGAACGTGCAGGCAACCGGGTGAGGAATGTAGCTTTGCCAG	37839028	37839072	chr5:37839028-37839072	NM_001190468:-3121	GDNF	glial cell derived neurotrophic factor	ref|NM_001190468:-3121	PROMOTER	0.000782891	1.44159	-0.279438	hypomethylated
p13.2	chr5	A_17_P03878915	TTGGCACAGATCAAAACAAGCTCAATAGTAAGTTGCACTCTTGGCAATGATAGTATCTCT	37839155	37839214	chr5:37839155-37839214	NM_001190468:-3255	GDNF	glial cell derived neurotrophic factor	ref|NM_001190468:-3255	PROMOTER	0.0423438	1.44159	-0.29163	hypomethylated
p13.2	chr5	A_17_P03878916	GAAGATGACCCAAGCCCTGAATCGTTCTGTGACTTGACGGAAGAG	37839254	37839298	chr5:37839254-37839298	NM_001190468:-3347	GDNF	glial cell derived neurotrophic factor	ref|NM_001190468:-3347	PROMOTER	0.00699058	1.44159	-0.220848	hypomethylated
p13.2	chr5	A_17_P15684103	GAGAAAAGGAGCTGCCGGCCGGAGTTCTAGCACCGAGAAGGAGAG	37840631	37840675	chr5:37840631-37840675	NM_000514:-870	GDNF	glial cell derived neurotrophic factor	ref|NM_000514:-870|ref|NM_001190468:-4723	PROMOTER	0.0174115	1.44159	-0.149568	hypomethylated
p13.2	chr5	A_17_P15684104	CGAGTATTTGCCAGGGGACGCTGCGAGTGGGGATGAATTTATAGG	37840702	37840746	chr5:37840702-37840746	NM_000514:-942	GDNF	glial cell derived neurotrophic factor	ref|NM_000514:-942|ref|NM_001190468:-4795	PROMOTER	0.00816582	1.44159	-0.108492	hypomethylated
q11.2	chr5	A_17_P15690533	TAGCTGTTTCCCTCAGGCGGCCTGTTCCACGCCAGGATTAGTTTT	52405706	52405750	chr5:52405706-52405750	NR_034107:42	LOC257396	hypothetical LOC257396	ref|NR_034107:42	INSIDE	0.0410526	1.38959	-0.292827	hypomethylated
q11.2	chr5	A_17_P03928225	CTTACCATGCATGTCCTTCTCCCCAGGAGGGAGGTCGTGGTGCAG	52405810	52405854	chr5:52405810-52405854	NR_034107:146	LOC257396	hypothetical LOC257396	ref|NR_034107:146	INSIDE	0.0336131	1.38959	-0.359992	hypomethylated
q31.2	chr5	A_17_P04318687	ACAACCCTTAAGGCATTTAAGTTTACAGGAAATTGCGCTTTTATTGCGTCTTCTGTTTCT	138739925	138739984	chr5:138739925-138739984	NM_194296:-178	SPATA24	spermatogenesis associated 24	ref|NM_194296:-178|ref|NM_001161546:-9069|ref|NM_152686:35260	PROMOTER	0.0486672	1.30114	-0.188869	hypomethylated
q31.3	chr5	A_17_P15746268	GTGGATACAGTGGGAGGGTCCGGGTTGCTGGTTCCAGCAGCTAGC	139725576	139725620	chr5:139725576-139725620	NM_001945:590	HBEGF	heparin-binding EGF-like growth factor	ref|NM_001945:590	INSIDE	0.00337906	1.2541	-0.27111	hypomethylated
q31.3	chr5	A_17_P15746269	GAAGCCGCTCCAGGCTCTCGCCAGTCACCAGTGCCGAGAGAACTG	139725628	139725672	chr5:139725628-139725672	NM_001945:538	HBEGF	heparin-binding EGF-like growth factor	ref|NM_001945:538	INSIDE	0.00086561	1.2541	-0.245381	hypomethylated
q35.3	chr5	A_17_P15768175	CTCATCCACCCACGCCGGCTCATTGGCGTCTTTGATCTCAGCTTC	176739146	176739190	chr5:176739146-176739190	NM_001142935:124	MXD3	MAX dimerization protein 3	ref|NM_001142935:124|ref|NM_013237:8334	INSIDE	0.0469863	1.44496	-0.138565	hypomethylated
p24.3	chr6	A_17_P04533667	GGTGAAGTCTGCAGAGCGCGTTGTACTTTTGAAACTCGGTGTGTC	7108395	7108439	chr6:7108395-7108439	NM_001003698:331	RREB1	ras responsive element binding protein 1	ref|NM_001003698:331	INSIDE	0.00738878	1.4411	-0.242878	hypomethylated
p24.3	chr6	A_17_P04533878	ATTGTGCCTCGGGAACACGGTCTGAGTAGAGTTGTGTTCGCACAG	7141208	7141252	chr6:7141208-7141252	NM_001003698:33145	RREB1	ras responsive element binding protein 1	ref|NM_001003698:33145	INSIDE	0.0214014	1.4411	-0.197212	hypomethylated
q24.1	chr6	A_17_P05117496	CTGCTGTTTGCACACGAAGTCCGTCATAAAATCAAACTCGTTTTGCCC	139694290	139694337	chr6:139694290-139694337	NM_001168389:1037	CITED2	Cbp/p300-interacting transactivator, with Glu/Asp-rich carboxy-terminal domain, 2	ref|NM_001168389:1037	INSIDE	0.0101899	1.35396	-0.298211	hypomethylated
q24.1	chr6	A_17_P05117501	ATCATATGGTCTGCCATTTCCAGTCCTGGAAGTGAAAAGGGCAGATAATG	139695065	139695114	chr6:139695065-139695114	NM_001168389:261	CITED2	Cbp/p300-interacting transactivator, with Glu/Asp-rich carboxy-terminal domain, 2	ref|NM_001168389:261	INSIDE	0.0331687	1.35396	-0.206757	hypomethylated
q24.1	chr6	A_17_P15867087	TAATAAAGGAAGTGCCCCGTAGCCCTGCTGCGAACTTCAGGCATTAAAT	139695366	139695414	chr6:139695366-139695414	NM_001168389:-40	CITED2	Cbp/p300-interacting transactivator, with Glu/Asp-rich carboxy-terminal domain, 2	ref|NM_001168389:-40	PROMOTER	0.0373699	1.35396	-0.111055	hypomethylated
q24.1	chr6	A_17_P05117504	CTCAGCAGCACATAGAGGGGACCTTCCTGGCGTGCAAAGCGCTTC	139695611	139695655	chr6:139695611-139695655	NM_001168388:-133	CITED2	Cbp/p300-interacting transactivator, with Glu/Asp-rich carboxy-terminal domain, 2	ref|NM_001168388:-133	PROMOTER	0.0429328	1.35396	-0.248759	hypomethylated
q24.1	chr6	A_17_P05117506	CAACAATGAGCTGTGTTTCTTAGGGCTTTGGCCACAGTTAATATAGGCATTTCG	139695772	139695825	chr6:139695772-139695825	NM_006079:-13	CITED2	Cbp/p300-interacting transactivator, with Glu/Asp-rich carboxy-terminal domain, 2	ref|NM_006079:-13	PROMOTER	0.0383833	1.35396	-0.29038	hypomethylated
q24.1	chr6	A_17_P05117509	AATGGCTGTGCTTCCTCGAGTTGGGTTTTAAAGACCCGGACAAATAAT	139696280	139696327	chr6:139696280-139696327	NM_006079:-518	CITED2	Cbp/p300-interacting transactivator, with Glu/Asp-rich carboxy-terminal domain, 2	ref|NM_006079:-518	PROMOTER	0.0412467	1.35396	-0.261911	hypomethylated
q24.1	chr6	A_17_P05117511	GTACGTGTGCTTCTGCTAAGTTTGCGTTTGCAGCTCTTGGTAGCTTTG	139696574	139696621	chr6:139696574-139696621	NM_006079:-812	CITED2	Cbp/p300-interacting transactivator, with Glu/Asp-rich carboxy-terminal domain, 2	ref|NM_006079:-812	PROMOTER	0.0345037	1.35396	-0.366918	hypomethylated
p22.1	chr7	A_17_P15905334	CTGCTGAGCTGCAAAGTCACCTCTGGATTTCTCTCCAAAGCAAAAG	5534309	5534354	chr7:5534309-5534354	NM_024963:19068	FBXL18	F-box and leucine-rich repeat protein 18	ref|NM_024963:19068	INSIDE	0.0188602	1.40273	-0.126554	hypomethylated
p22.1	chr7	A_17_P15905335	GTTGGGCAAGGACGGTGCCGTCGTGTGGTCACTAGGTGGCGATGC	5534391	5534435	chr7:5534391-5534435	NM_024963:18987	FBXL18	F-box and leucine-rich repeat protein 18	ref|NM_024963:18987	INSIDE	0.0181839	1.40273	-0.254485	hypomethylated
p22.1	chr7	A_17_P15905337	GCAGCGGGCCTGGCACGTCTAAAGCTTCCTAGGCTCCCACAGCAC	5534615	5534659	chr7:5534615-5534659	NM_024963:18763	FBXL18	F-box and leucine-rich repeat protein 18	ref|NM_024963:18763	INSIDE	0.0340901	1.40273	-0.207243	hypomethylated
p22.1	chr7	A_17_P15905338	CGAGTGACCGGCAGCGTCTGCAGGGAGGATGGGGACGAGGAAAAG	5534707	5534751	chr7:5534707-5534751	NM_024963:18671	FBXL18	F-box and leucine-rich repeat protein 18	ref|NM_024963:18671	INSIDE	0.0483459	1.40273	-0.134119	hypomethylated
p21.3	chr8	A_17_P06010082	AACAGCCTTTCGAGCAGGCTGGGGGTTGAACCGGGTTCAAGCAGT	23260897	23260941	chr8:23260897-23260941	NM_002318:804	LOXL2	lysyl oxidase-like 2	ref|NM_002318:804	INSIDE	0.0114343	1.23677	-0.184508	hypomethylated
q24.21	chr8	A_17_P06461252	CTCGAGAAGGGCAGGGCTTCTCAGAGGCTTGGCGGGAAAAAGAAC	128748382	128748426	chr8:128748382-128748426	NM_002467:90	MYC	v-myc myelocytomatosis viral oncogene homolog (avian)	ref|NM_002467:90	INSIDE	0.00518128	1.18074	-0.266896	hypomethylated
q24.21	chr8	A_17_P16134390	CTCCTTGCAGCTGCTTAGACGCTGGATTTTTTTCGGGTAGTGGAAAA	128748819	128748865	chr8:128748819-128748865	NM_002467:528	MYC	v-myc myelocytomatosis viral oncogene homolog (avian)	ref|NM_002467:528	INSIDE	0.0365984	1.18074	-0.317343	hypomethylated
q24.21	chr8	A_17_P06461259	GAAAGCCCCTTGCATCCTGAGCTCCTTGGAGTAGGGACCGCATAT	128749234	128749278	chr8:128749234-128749278	NM_002467:942	MYC	v-myc myelocytomatosis viral oncogene homolog (avian)	ref|NM_002467:942	INSIDE	0.0175596	1.18074	-0.305495	hypomethylated
q24.21	chr8	A_17_P06461260	CATTTAAATTTCGGCTCACCGCATTTCTGACAGCCGGAGACGGAC	128749336	128749380	chr8:128749336-128749380	NM_002467:1044	MYC	v-myc myelocytomatosis viral oncogene homolog (avian)	ref|NM_002467:1044	INSIDE	0.0203884	1.18074	-0.257698	hypomethylated
q24.21	chr8	A_17_P16134391	CTCGGGTGTCCTCGCGCCCGAGATGCGGAGGAACTGCGAGGAGCG	128749640	128749684	chr8:128749640-128749684	NM_002467:1348	MYC	v-myc myelocytomatosis viral oncogene homolog (avian)	ref|NM_002467:1348	INSIDE	0.0277348	1.18074	-0.271112	hypomethylated
q24.21	chr8	A_17_P06461265	CTTCAGGTGGCGCAAAACTTTGTGCCTTGGATTTTGGCAAATTGTTTTC	128750094	128750142	chr8:128750094-128750142	NM_002467:1804	MYC	v-myc myelocytomatosis viral oncogene homolog (avian)	ref|NM_002467:1804	INSIDE	0.0462095	1.18074	-0.336873	hypomethylated
q24.3	chr8	A_17_P06534887	ATGCTTCCCATCGTTCTCCCTGGATGGGGAGCTACTGGAAAGCAA	145048890	145048934	chr8:145048890-145048934	NM_201378:-1215	PLEC	plectin	ref|NM_201378:-1215|ref|NM_032789:11723	PROMOTER	0.0279923	1.30285	-0.131695	hypomethylated
q24.3	chr8	A_17_P06534890	GAACTCAGTCAACCTCGCGTGCCAAGGAGGTGCACAGGCAAGGCC	145049288	145049332	chr8:145049288-145049332	NM_201378:-1613	PLEC	plectin	ref|NM_201378:-1613|ref|NM_032789:11325	PROMOTER	0.039841	1.30285	-0.153305	hypomethylated
q24.3	chr8	A_17_P16148021	GCGCCGGCTCCGCTGCGTTTTCCCAAGGTTCCAGGGCAGTGTGTC	145049415	145049459	chr8:145049415-145049459	NM_201378:-1739	PLEC	plectin	ref|NM_201378:-1739|ref|NM_032789:11199	PROMOTER	0.0225197	1.30285	-0.168932	hypomethylated
p22.3	chr9	A_17_P16160494	CTGCAGCGCAGTCCAGCGGCGCCCACACAGACTCGTGCTACAGTC	14312994	14313038	chr9:14312994-14313038	NM_001190737:1029	NFIB	nuclear factor I/B	ref|NM_001190737:1029|ref|NM_001190738:85966	INSIDE	0.0496215	1.28486	-0.146759	hypomethylated
p22.3	chr9	A_17_P06605240	AAGTTCACTGGCTGTTTTTAAAAGCTTAGTCCCCCGTAAAGTCCTCCAAAG	14313048	14313098	chr9:14313048-14313098	NM_001190737:973	NFIB	nuclear factor I/B	ref|NM_001190737:973|ref|NM_001190738:85910	INSIDE	0.0197832	1.28486	-0.219565	hypomethylated
p22.3	chr9	A_17_P06605430	TAGAGGGCAAGTCTTATCTGCCAAGGCGGGATTAGATTCTCTCGC	14347804	14347848	chr9:14347804-14347848	NM_001190738:51156	NFIB	nuclear factor I/B	ref|NM_001190738:51156	INSIDE	0.00677412	1.28486	-0.240199	hypomethylated
p22.3	chr9	A_17_P06605431	CCAGGACTAGGTTTTTGTGATGCCCTAACCTGGGCATTTATGCTG	14348018	14348062	chr9:14348018-14348062	NM_001190738:50942	NFIB	nuclear factor I/B	ref|NM_001190738:50942	INSIDE	0.00335632	1.28486	-0.386496	hypomethylated
p22.3	chr9	A_17_P06605432	AAGTCGCCCAACCCAAGTTCTCCCTGCACCCTGGGAAGGAAATGT	14348074	14348118	chr9:14348074-14348118	NM_001190738:50886	NFIB	nuclear factor I/B	ref|NM_001190738:50886	INSIDE	0.00864939	1.28486	-0.301086	hypomethylated
p22.3	chr9	A_17_P06605433	GCCCATTCTACACACCTACTGGCATTCCGCTTTTCCTTACTGTGC	14348150	14348194	chr9:14348150-14348194	NM_001190738:50810	NFIB	nuclear factor I/B	ref|NM_001190738:50810	INSIDE	0.00976175	1.28486	-0.258912	hypomethylated
p22.3	chr9	A_17_P06605439	CTCTGCTCGCTCTTTGAAAACTGGAAACAGCCCCCTGTGCTCTGT	14348765	14348809	chr9:14348765-14348809	NM_001190738:50196	NFIB	nuclear factor I/B	ref|NM_001190738:50196	INSIDE	0.0312386	1.28486	-0.23221	hypomethylated
p22.3	chr9	A_17_P06605441	ACTTTTCCCTGTACCGAAATTCACTTTACTACTTCTTGAAATTCGGAAAACTCCACC	14348970	14349026	chr9:14348970-14349026	NM_001190738:49984	NFIB	nuclear factor I/B	ref|NM_001190738:49984	INSIDE	0.01419	1.28486	-0.163323	hypomethylated
p22.3	chr9	A_17_P06605442	GGAAATCACTCTCTGCTCTTGCGAGCAAACAGATCTCTGTATTTTTAAACAATCTAACTG	14349086	14349145	chr9:14349086-14349145	NM_001190738:49867	NFIB	nuclear factor I/B	ref|NM_001190738:49867	INSIDE	0.0379934	1.28486	-0.236894	hypomethylated
p22.3	chr9	A_17_P16160575	AAGGACAGTTCAGGCTGGGCCCTGGGGCTGGAAGTCTCATTTGAG	14349256	14349300	chr9:14349256-14349300	NM_001190738:49704	NFIB	nuclear factor I/B	ref|NM_001190738:49704	INSIDE	0.0495347	1.28486	-0.145572	hypomethylated
q21.12	chr9	A_17_P16224345	CTTAGATATCGCCTGCGCTTCAAATTCGGAGATTGACGGCGTCTC	72287880	72287924	chr9:72287880-72287924	NM_001163:-627	APBA1	amyloid beta (A4) precursor protein-binding, family A, member 1	ref|NM_001163:-627	PROMOTER	0.0279546	1.30307	-0.520655	hypomethylated
q22.1	chr9	A_17_P16237419	CGCCATGGTTGACATTCTGGGCGAGCGGCACCTGGTGACCTGTAA	91150346	91150390	chr9:91150346-91150390	NM_001161625:353	NXNL2	nucleoredoxin-like 2	ref|NM_001161625:353	INSIDE	0.0375143	1.25031	-0.240513	hypomethylated
q34.13	chr9	A_17_P16270321	CTCATTTCCTCCGGCAGGAGCGCAGCTTCGAGTGCCGCATGTGCG	135865112	135865156	chr9:135865112-135865156	NM_001135031:11037	GFI1B	growth factor independent 1B transcription repressor	ref|NM_001135031:11037	INSIDE	0.0473817	1.32423	-0.176881	hypomethylated
q34.3	chr9	A_17_P16277275	GATTAATCACTCGATTCCCCAGAGACCCCGCTCGCTGTGCGGCGG	139439439	139439483	chr9:139439439-139439483	NM_017617:778	NOTCH1	notch 1	ref|NM_017617:778	INSIDE	0.0176526	1.29981	-0.156059	hypomethylated
q34.3	chr9	A_17_P16277285	ATCGATCGCCGCCAGACATCCCTGGCCGTGATTGCCCGAGCACTT	139441046	139441090	chr9:139441046-139441090	NM_017617:-830	NOTCH1	notch 1	ref|NM_017617:-830	PROMOTER	0.042743	1.29981	-0.26316	hypomethylated
q22.1	chr10	A_17_P07310968	AAGCGAGGTGATGAGTTGTAAAGCCAGCTTCACTCTTCCCTCCCT	74113733	74113777	chr10:74113733-74113777	NM_001002762:1153	DNAJB12	DnaJ (Hsp40) homolog, subfamily B, member 12	ref|NM_001002762:1153|ref|NR_031657:222787	INSIDE	0.0047235	1.22955	-0.226933	hypomethylated
q22.1	chr10	A_17_P07310970	CATTTTGGGAGAGTGGTCCCTGACCCTCAGCCCGAGAGGTGAGAG	74113994	74114038	chr10:74113994-74114038	NM_001002762:891	DNAJB12	DnaJ (Hsp40) homolog, subfamily B, member 12	ref|NM_001002762:891|ref|NR_031657:222525	INSIDE	0.0404432	1.22955	-0.152511	hypomethylated
q22.1	chr10	A_17_P16354527	TTCCAGGTAAGTTCCCTTCGTCCCGGCTGCCAGCGCGTTTCATTC	74114218	74114262	chr10:74114218-74114262	NM_001002762:667	DNAJB12	DnaJ (Hsp40) homolog, subfamily B, member 12	ref|NM_001002762:667|ref|NR_031657:222301	INSIDE	0.0281493	1.22955	-0.117399	hypomethylated
q22.1	chr10	A_17_P16354529	ACTACGCCTCCCAGCAGCCACCGCGCGCCTCAGTGCGCAGGCGTA	74114370	74114414	chr10:74114370-74114414	NM_001002762:515	DNAJB12	DnaJ (Hsp40) homolog, subfamily B, member 12	ref|NM_001002762:515|ref|NR_031657:222149	INSIDE	0.00731792	1.22955	-0.152492	hypomethylated
q24.31	chr10	A_17_P07430981	GATTTCTGAGGCACAATTGTGTGACACAGGAAGCCCAAGTGTTGG	102672313	102672357	chr10:102672313-102672357	NR_024245:9	FAM178A	family with sequence similarity 178, member A	ref|NR_024245:9	INSIDE	0.0329749	1.92329	-0.216218	hypomethylated
q24.31	chr10	A_17_P07430986	ACATGACAAGGCGCTGCATGCCCGCTAGGCCAGGTTTCCCCTCAT	102672866	102672910	chr10:102672866-102672910	NR_024245:563	FAM178A	family with sequence similarity 178, member A	ref|NR_024245:563	INSIDE	0.0494361	1.92329	-0.302429	hypomethylated
q24.31	chr10	A_17_P07431645	CAGAACTGATCCCCGAGGTGGGATTGGCTCTGGGAAGCAGCTTAG	102791966	102792010	chr10:102791966-102792010	NM_030971:993	SFXN3	sideroflexin 3	ref|NM_030971:993	INSIDE	0.0319655	1.27088	-0.37305	hypomethylated
q24.31	chr10	A_17_P07431733	CAGGTTTTTTTTTCAGCTGCCTCTGAGGCTGTTGGCTCTTTCTTCG	102802906	102802951	chr10:102802906-102802951	NM_030971:11933	SFXN3	sideroflexin 3	ref|NM_030971:11933	DOWNSTREAM	0.0468549	1.27088	-0.204473	hypomethylated
q24.32	chr10	A_17_P07440695	CTTTTTAGGCTGTGTGCATCCCAAGCCGCCTCTAGTTGGCTTCTC	104677517	104677561	chr10:104677517-104677561	NM_199077:-575	CNNM2	cyclin M2	ref|NM_199077:-575	PROMOTER	0.0484285	1.38158	-0.314468	hypomethylated
p15.4	chr11	A_17_P16414478	GTCTTAGCTTCACTCGGCAACCCTCTGCAAAAGAGCAGGCCCTCC	3876194	3876238	chr11:3876194-3876238	NM_003156:-716	STIM1	stromal interaction molecule 1	ref|NM_003156:-716	PROMOTER	0.0445229	1.34118	-0.110861	hypomethylated
p15.4	chr11	A_17_P07608125	CTAACGTCGTGTCCTGGGCCTCTGTTTAGACAGCTCTAGAACTGA	3876466	3876510	chr11:3876466-3876510	NM_003156:-444	STIM1	stromal interaction molecule 1	ref|NM_003156:-444	PROMOTER	0.01668	1.34118	-0.17917	hypomethylated
p15.4	chr11	A_17_P07608127	GTGTCCACATCAGACGCATGTTGACTGAGACCTAGAGTCATGGATGTAT	3877462	3877510	chr11:3877462-3877510	NM_003156:554	STIM1	stromal interaction molecule 1	ref|NM_003156:554	INSIDE	0.0258303	1.34118	-0.244298	hypomethylated
q23.3	chr11	A_17_P16507905	AAGACACGCACGGAGCCCAGGAAGCTAGAGGCGCGCCGAGGCCAG	118781602	118781646	chr11:118781602-118781646	NM_182557:-11	BCL9L	B-cell CLL/lymphoma 9-like	ref|NM_182557:-11	PROMOTER	0.000946395	1.40739	-0.233602	hypomethylated
q23.3	chr11	A_17_P16507906	TGCCCGAGGGCTGAGTGGGAGCGCCGGACCCATTGAACAGATGAA	118781707	118781751	chr11:118781707-118781751	NM_182557:-115	BCL9L	B-cell CLL/lymphoma 9-like	ref|NM_182557:-115	PROMOTER	0.0302645	1.40739	-0.172025	hypomethylated
q23.3	chr11	A_17_P16508086	CTGGATGCTTTGCTGCCGGGGTTCGGGAGTGACCTGCGCCTAGAG	118928175	118928219	chr11:118928175-118928219	NM_001130991:-271	HYOU1	hypoxia up-regulated 1	ref|NM_001130991:-271	PROMOTER	0.0319929	1.34275	-0.223841	hypomethylated
q23.3	chr11	A_17_P08066070	TTAGTATTGAGGTGCCCTAGGCTTTGGATAGACGTTGGAGAATGGCT	118928344	118928390	chr11:118928344-118928390	NM_001130991:-441	HYOU1	hypoxia up-regulated 1	ref|NM_001130991:-441	PROMOTER	0.0207669	1.34275	-0.1505	hypomethylated
p11.21	chr12	A_17_P08280137	CTACCAGATAAGCCATGCTTGAGGCTGTCGTAGCCTAGTGGGTAG	30908249	30908293	chr12:30908249-30908293	NM_001002259:-822	CAPRIN2	caprin family member 2	ref|NM_001002259:-822	PROMOTER	0.0369027	1.22115	-0.305751	hypomethylated
q14.1	chr12	A_17_P08398957	CAAGAAGCGGGCTGCTGAAGGACCAGAGACACCGGGAGGGAGCTG	62860868	62860912	chr12:62860868-62860912	NM_015026:294	MON2	MON2 homolog (S. cerevisiae)	ref|NM_015026:294	INSIDE	0.0471694	1.52372	-0.220544	hypomethylated
q14.2	chr12	A_17_P16567870	GCGAGCTGCTGGGGTTCAGGACTGGGCGTTGCGGCTGCAGGAAGC	65003768	65003812	chr12:65003768-65003812	NM_178169:-502	RASSF3	Ras association (RalGDS/AF-6) domain family member 3	ref|NM_178169:-502	PROMOTER	0.0312829	1.65469	-0.20411	hypomethylated
q24.22	chr12	A_17_P16595234	GACTGTCTCGTGGCACCCGGTGGAACCGAGGAGAACGTGGAGCGC	117348784	117348828	chr12:117348784-117348828	NM_012174:46	FBXW8	F-box and WD repeat domain containing 8	ref|NM_012174:46	INSIDE	0.0416795	1.30196	-0.167752	hypomethylated
q24.23	chr12	A_17_P08644095	CTCTTGGAGACCCCTCCCCTCAGACTTTCAGTCTTGGACCCTCTC	118810214	118810258	chr12:118810214-118810258	NM_016281:514	TAOK3	TAO kinase 3	ref|NM_016281:514|ref|NM_022491:-4121	INSIDE	0.0325286	1.19763	-0.147484	hypomethylated
q24.23	chr12	A_17_P08644096	CTCAGAGCCACTGCCTCGGTCCCTCTCGGAGTCCCCTCTCCTCAC	118810272	118810316	chr12:118810272-118810316	NM_016281:456	TAOK3	TAO kinase 3	ref|NM_016281:456|ref|NM_022491:-4063	INSIDE	0.0414353	1.19763	-0.134027	hypomethylated
q24.23	chr12	A_17_P16596802	TAGAATTGGGTCTGGGGGATCAGACTCACGCTCTGCGAACCCCCA	120315024	120315068	chr12:120315024-120315068	NM_007174:46	CIT	citron (rho-interacting, serine/threonine kinase 21)	ref|NM_007174:46	INSIDE	0.0499859	1.40792	-0.339381	hypomethylated
q24.23	chr12	A_17_P08650444	GTACGAGCAGATGCATAAGGAGCTGACAGACAAGCTCGAGGTGAG	120428062	120428106	chr12:120428062-120428106	NM_207311:437	CCDC64	coiled-coil domain containing 64	ref|NM_207311:437	INSIDE	0.0142053	1.30812	-0.200814	hypomethylated
q24.31	chr12	A_17_P08657118	GTTCACGATGTCCGACGAGGAAGCGAGGCAGAGCGGAGGCTCCTC	122326756	122326800	chr12:122326756-122326800	NM_002813:133	PSMD9	proteasome (prosome, macropain) 26S subunit, non-ATPase, 9	ref|NM_002813:133	INSIDE	4.90736e-05	1.3206	-0.27347	hypomethylated
q24.31	chr12	A_17_P08657120	CTGTCGGCACAAGAAGGCAGGCAAAGAACTTTAGCAACTGAAGAGTTAG	122327039	122327087	chr12:122327039-122327087	NM_002813:417	PSMD9	proteasome (prosome, macropain) 26S subunit, non-ATPase, 9	ref|NM_002813:417	INSIDE	0.0479576	1.3206	-0.178046	hypomethylated
q13.1	chr13	A_17_P08758813	CGCAGAGCTCTAGAGATGTTTTCTCTTTTTCTTTTCTTTCTGGCCGTCTATTTATCTCTG	32420544	32420603	chr13:32420544-32420603	NR_027062:-346	EEF1DP3	eukaryotic translation elongation factor 1 delta pseudogene 3	ref|NR_027062:-346	PROMOTER	0.0262322	1.71875	-0.18492	hypomethylated
q24.3	chr14	A_17_P09392079	ATGATGATCTATCTGCCTTCAACTCTTCGAAAGCGGATCAAATCTTCCAATCC	75077949	75078001	chr14:75077949-75078001	NM_000428:1060	LTBP2	latent transforming growth factor beta binding protein 2	ref|NM_000428:1060	INSIDE	0.000838229	1.67063	-0.223066	hypomethylated
q24.3	chr14	A_17_P09392084	GTTTTATTTTTGGAAACCTCCCCCGGCTTTTTCGTCTCTTTTATCCACAC	75078928	75078977	chr14:75078928-75078977	NM_000428:82	LTBP2	latent transforming growth factor beta binding protein 2	ref|NM_000428:82	INSIDE	0.033885	1.67063	-0.177499	hypomethylated
q24.3	chr14	A_17_P09392726	CAGCTGCAGCAGATGCACCAGAAGCAAATGCAGTGCGTGCTTCAG	75230379	75230423	chr14:75230379-75230423	NM_019589:332	YLPM1	YLP motif containing 1	ref|NM_019589:332	INSIDE	0.0187723	1.42609	-0.241966	hypomethylated
q15.2	chr15	A_17_P09616375	CTGAGCTGACCCGCTGGACTTGGGTTGTGGCAGACGGATGGCGAA	42867877	42867921	chr15:42867877-42867921	NM_020759:42	STARD9	StAR-related lipid transfer (START) domain containing 9	ref|NM_020759:42|ref|NM_001130447:26888	INSIDE	0.0366349	1.4773	-0.263807	hypomethylated
q15.2	chr15	A_17_P16783299	GCAGGTCGCCGTGCGGGTCCGGCCGCTCAGCAAGAGGTGAGTCTC	42867925	42867969	chr15:42867925-42867969	NM_020759:90	STARD9	StAR-related lipid transfer (START) domain containing 9	ref|NM_020759:90|ref|NM_001130447:26936	INSIDE	0.042416	1.4773	-0.242424	hypomethylated
q22.1	chr15	A_17_P09686894	GAGTTCCATTCAAAAGACCTCAAAGCAGTTCTAGGGCTGTTAGTCCAAAGAATA	59226300	59226353	chr15:59226300-59226353	NM_001013843:-474	SLTM	SAFB-like, transcription modulator	ref|NM_001013843:-474	PROMOTER	0.00775307	1.33634	-0.328521	hypomethylated
q24.2	chr15	A_17_P16806963	TTCAAGGCCGGCGCAGCCGCCATCGCCGGGCTCTCGCTCCTCTTT	75660902	75660946	chr15:75660902-75660946	NM_006715:17	MAN2C1	mannosidase, alpha, class 2C, member 1	ref|NM_006715:17|ref|NM_015477:83002|ref|NM_001145357:87200	INSIDE	0.0347775	1.33653	-0.23335	hypomethylated
q24.2	chr15	A_17_P16806964	CTACCGTTCCGCTCCACGGCAGGAAACCAAAGGTTCCGGCGTCCA	75660964	75661008	chr15:75660964-75661008	NM_006715:-45	MAN2C1	mannosidase, alpha, class 2C, member 1	ref|NM_006715:-45|ref|NM_015477:82940|ref|NM_001145357:87138	PROMOTER	0.0263183	1.33653	-0.374278	hypomethylated
q24.2	chr15	A_17_P16806965	AACACCGGCGGCTCTCGGAAGCCCAGCTGCTGTCTGAACTTTGAG	75661044	75661088	chr15:75661044-75661088	NM_006715:-125	MAN2C1	mannosidase, alpha, class 2C, member 1	ref|NM_006715:-125|ref|NM_015477:82860|ref|NM_001145357:87058	PROMOTER	0.0085522	1.33653	-0.254237	hypomethylated
q25.3	chr15	A_17_P16824503	GAGGCGCGCTCTCCGACTCCGAGACTTTGCAGGGTTGCAACAGAC	88799694	88799738	chr15:88799694-88799738	NM_001012338:-55	NTRK3	neurotrophic tyrosine kinase, receptor, type 3	ref|NM_001012338:-55	PROMOTER	0.0166725	1.6077	-0.14629	hypomethylated
q25.3	chr15	A_17_P16824507	GTCAGAGGCCGGCTTCTCGGGCTCAGCTCTCGGGTGAGCTGAGCT	88800923	88800967	chr15:88800923-88800967	NM_001012338:-1283	NTRK3	neurotrophic tyrosine kinase, receptor, type 3	ref|NM_001012338:-1283	PROMOTER	0.043221	1.6077	-0.127141	hypomethylated
q25.3	chr15	A_17_P09815413	CTTTCGACGAGAGCTCAGATCTCATCCGGGAAAGAAGTGTGTGTG	88801082	88801126	chr15:88801082-88801126	NM_001012338:-1443	NTRK3	neurotrophic tyrosine kinase, receptor, type 3	ref|NM_001012338:-1443	PROMOTER	0.00397997	1.6077	-0.176715	hypomethylated
p13.3	chr16	A_17_P09892012	CTAGCGTGCACAGCCTCTGCGCTTTTCACCTCGAGGTCTCATTTT	2954210	2954254	chr16:2954210-2954254	NM_020912:-7747	FLYWCH1	FLYWCH-type zinc finger 1	ref|NM_020912:-7747|ref|NM_001142499:21037	PROMOTER	0.00973937	1.27292	-0.0978877	hypomethylated
p13.3	chr16	A_17_P16844417	GAAAACAGCAACCAGGACCCCGCGGCTCCTGGCGCTTGGACTCAG	2955325	2955369	chr16:2955325-2955369	NM_020912:-6633	FLYWCH1	FLYWCH-type zinc finger 1	ref|NM_020912:-6633|ref|NM_001142499:22151	PROMOTER	0.043341	1.27292	-0.144534	hypomethylated
p13.3	chr16	A_17_P16844418	GTTGCTGGAGAATGTGTCCTTGGCGCGCGCTGAGCCAGGAAGGGA	2955386	2955430	chr16:2955386-2955430	NM_020912:-6571	FLYWCH1	FLYWCH-type zinc finger 1	ref|NM_020912:-6571|ref|NM_001142499:22213	PROMOTER	0.0403388	1.27292	-0.177868	hypomethylated
p11.2	chr16	A_17_P09984366	AATTCAGTTAGGGATGCTTGGAGGAGACCGAGGGAACCCTGCTCAA	30759342	30759387	chr16:30759342-30759387	NM_000294:-255	PHKG2	phosphorylase kinase, gamma 2 (testis)	ref|NM_000294:-255|ref|NM_001014979:14201|ref|NM_006662:48903	PROMOTER	0.0241287	1.22822	-0.168546	hypomethylated
q21	chr16	A_17_P16900687	GGGAAAAAGCGAACTCCCCAAGGGACGTGGTGGGAGGGACCCAAA	57835857	57835901	chr16:57835857-57835901	NM_001130099:-3949	KIFC3	kinesin family member C3	ref|NM_001130099:-3949	PROMOTER	0.0451175	1.36255	-0.201778	hypomethylated
q22.1	chr16	A_17_P16905965	CTGCTGCAACAGAGGCCTGGGAGTGCCGGGTCCCCATCGCTCGGA	66981754	66981798	chr16:66981754-66981798	NR_036684:13403	CES2	carboxylesterase 2	ref|NR_036684:13403	DOWNSTREAM	0.0407516	1.38399	-0.180128	hypomethylated
p13.1	chr17	A_17_P16940360	CTATGGTCTTTCTGTTCCCTCTCGGTGCCCGGCAATGTGGGCTAC	7232226	7232270	chr17:7232226-7232270	NM_001005408:390	NEURL4	neuralized homolog 4 (Drosophila)	ref|NM_001005408:390|ref|NM_014716:-7599	INSIDE	0.0124512	1.55904	-0.102685	hypomethylated
q11.2	chr17	A_17_P10272675	AGCAGTCTCACCTGAAGGGCATTCAGGCCACTGATCTGGGAGTAA	26898056	26898100	chr17:26898056-26898100	NM_033198:809	PIGS	phosphatidylinositol glycan anchor biosynthesis, class S	ref|NM_033198:809|ref|NM_005165:5873|ref|NM_006461:27978	INSIDE	0.00911827	1.30432	-0.209383	hypomethylated
q11.2	chr17	A_17_P10272676	GTAGGTCTCCGTGGTCTTCCACCAGAGCGGTAGCCCCAGCACGAT	26898115	26898159	chr17:26898115-26898159	NM_033198:751	PIGS	phosphatidylinositol glycan anchor biosynthesis, class S	ref|NM_033198:751|ref|NM_005165:5815|ref|NM_006461:27920	INSIDE	0.0430041	1.30432	-0.188499	hypomethylated
q21.1	chr17	A_17_P10317277	CTGCTCCACGTGTGCCTCTCGCACGTGGCTCCCCAACGAGGAACC	38255390	38255434	chr17:38255390-38255434	NM_021724:1561	NR1D1	nuclear receptor subfamily 1, group D, member 1	ref|NM_021724:1561|ref|NM_199334:36345	INSIDE	0.00279023	1.41822	-0.234872	hypomethylated
q21.1	chr17	A_17_P16979819	GACCAATGGGGTGGCAGCCACGGCTTCTGCTGAATGAAAACAAAC	38255643	38255687	chr17:38255643-38255687	NM_021724:1309	NR1D1	nuclear receptor subfamily 1, group D, member 1	ref|NM_021724:1309|ref|NM_199334:36597	INSIDE	0.049416	1.41822	-0.273966	hypomethylated
q21.1	chr17	A_17_P10317287	AGTGTGTAGGGGGAATCAGCCTGCAGTAGTTCTGGCTAGAAGGTA	38256580	38256624	chr17:38256580-38256624	NM_021724:371	NR1D1	nuclear receptor subfamily 1, group D, member 1	ref|NM_021724:371|ref|NM_001190918:37535	INSIDE	0.0401814	1.41822	-0.221786	hypomethylated
q21.1	chr17	A_17_P10317290	CAGTGACACACTTTTCCAACAGCCGGCACGTTGAGCTCTTGCGCG	38256979	38257023	chr17:38256979-38257023	NM_021724:-27	NR1D1	nuclear receptor subfamily 1, group D, member 1	ref|NM_021724:-27|ref|NM_001190918:37933	PROMOTER	0.0144635	1.41822	-0.274663	hypomethylated
q21.1	chr17	A_17_P16979823	AAAGCGCTTGCCGGGACCTGGGAGGAGCTGAGAGTGGGGTGGGGT	38257106	38257150	chr17:38257106-38257150	NM_021724:-155	NR1D1	nuclear receptor subfamily 1, group D, member 1	ref|NM_021724:-155|ref|NM_001190918:38061	PROMOTER	0.0187427	1.41822	-0.192345	hypomethylated
q25.1	chr17	A_17_P10466692	CTTACGTCAGTTTCTCGGTGGCAGCGAATTTACTGCCAGAGTCTTG	73511027	73511072	chr17:73511027-73511072	NM_001142643:-5091	CASKIN2	CASK interacting protein 2	ref|NM_001142643:-5091	PROMOTER	0.0221792	1.33988	-0.357587	hypomethylated
q25.1	chr17	A_17_P17016611	GAACCCCTCACTCCCCAAACGTCCCAAGCCCAACCCAGGGGCACT	73511110	73511154	chr17:73511110-73511154	NM_001142643:-5174	CASKIN2	CASK interacting protein 2	ref|NM_001142643:-5174	PROMOTER	0.0268316	1.33988	-0.18238	hypomethylated
p13.3	chr19	A_17_P10856491	CTGACCTTTGGAAATGGGGAATTTTTGTCCCCGTAATTTTGAGTGGGTAT	2164784	2164833	chr19:2164784-2164833	NM_032482:661	DOT1L	DOT1-like, histone H3 methyltransferase (S. cerevisiae)	ref|NM_032482:661	INSIDE	0.0293291	1.39113	-0.185195	hypomethylated
p13.3	chr19	A_17_P10856492	AAATTAGGCATCTTTGACCTGTTAATCCTAGTTGGTTGGGGACAGGCTTTATTTATC	2164853	2164909	chr19:2164853-2164909	NM_032482:733	DOT1L	DOT1-like, histone H3 methyltransferase (S. cerevisiae)	ref|NM_032482:733	INSIDE	0.0498768	1.39113	-0.184162	hypomethylated
p13.3	chr19	A_17_P17096466	GCGTTTTCGGGGAAAAGTGAAGCAGGCGCTGTCAGCGAGCGTGTC	2165169	2165213	chr19:2165169-2165213	NM_032482:1043	DOT1L	DOT1-like, histone H3 methyltransferase (S. cerevisiae)	ref|NM_032482:1043	INSIDE	0.0380385	1.39113	-0.214237	hypomethylated
p13.3	chr19	A_17_P10861281	ATTCCATCGTATTAGGTCAGTAAGATTGACAGGCACGATACGTATCAATAACATTGCTGT	3700649	3700708	chr19:3700649-3700708	NM_001195733:-201	PIP5K1C	phosphatidylinositol-4-phosphate 5-kinase, type I, gamma	ref|NM_001195733:-201	PROMOTER	0.0452918	1.44765	-0.31141	hypomethylated
q13.12	chr19	A_17_P10949433	ACTTTCCCTCTGACCCAACTTTCCACCACCGTCGCGGAAAGTGAG	36389932	36389976	chr19:36389932-36389976	NM_139239:1598	NFKBID	nuclear factor of kappa light polypeptide gene enhancer in B-cells inhibitor, delta	ref|NM_139239:1598|ref|NM_001007469:-3427|ref|NM_001173514:9257	INSIDE	0.0377736	1.62576	-0.128061	hypomethylated
q13.12	chr19	A_17_P17134306	AAACAGCCCCGACGCGGCGCGCTGACGCCACGGCGCTCACGCAAG	36390686	36390730	chr19:36390686-36390730	NM_139239:844	NFKBID	nuclear factor of kappa light polypeptide gene enhancer in B-cells inhibitor, delta	ref|NM_139239:844|ref|NM_001007469:-2673|ref|NM_001173514:8503	INSIDE	0.0329335	1.62576	-0.15722	hypomethylated
q13.12	chr19	A_17_P17134307	GATCGTGGCGCTCGTGGAATCCCCGCGCAAGGGGAATTCCTGCTC	36390804	36390848	chr19:36390804-36390848	NM_139239:726	NFKBID	nuclear factor of kappa light polypeptide gene enhancer in B-cells inhibitor, delta	ref|NM_139239:726|ref|NM_001007469:-2555|ref|NM_001173514:8385	INSIDE	0.0227695	1.62576	-0.390741	hypomethylated
q13.12	chr19	A_17_P10949437	CTCAGCCTAGTCCCTGCTTCTAGGGGTAGGAGTCTCGGTTGCCAG	36390998	36391042	chr19:36390998-36391042	NM_139239:532	NFKBID	nuclear factor of kappa light polypeptide gene enhancer in B-cells inhibitor, delta	ref|NM_139239:532|ref|NM_001007469:-2361|ref|NM_001173514:8191	INSIDE	0.0150855	1.62576	-0.26643	hypomethylated
q13.32	chr19	A_17_P17147804	CTCTCTTGTCCCCGTGCAGACCGCTTCCGCTCGGGTCTGTTCCCT	45755113	45755157	chr19:45755113-45755157	NM_001199867:619	MARK4	MAP/microtubule affinity-regulating kinase 4	ref|NM_001199867:619	INSIDE	0.026487	1.34239	-0.114756	hypomethylated
q13.33	chr19	A_17_P10985118	GGCTGTGCGATCTCCAAGCACTGAGGGGCAGAAACTCCCGGATCG	49458297	49458341	chr19:49458297-49458341	NM_004324:202	BAX	BCL2-associated X protein	ref|NM_004324:202	INSIDE	0.0375994	1.38299	-0.254629	hypomethylated
q13.33	chr19	A_17_P10985119	AGCCTCCAGTCCCCTCCGTCCTCGGAGGTTCCTGGCTCTCTGATC	49458351	49458395	chr19:49458351-49458395	NM_004324:256	BAX	BCL2-associated X protein	ref|NM_004324:256	INSIDE	0.0478681	1.38299	-0.297012	hypomethylated
q13.33	chr19	A_17_P10985120	CTCTCTGGCGCTCTCGGACCCTCGAGAACCAGGGGATCTCGGAAG	49458415	49458459	chr19:49458415-49458459	NM_004324:320	BAX	BCL2-associated X protein	ref|NM_004324:320	INSIDE	0.0254432	1.38299	-0.300696	hypomethylated
q13.33	chr19	A_17_P10987972	CTGGACTTCAATATTTCCGCTTCAGCTTCTGGAAGTCGCTGGTGTTAAG	50373167	50373215	chr19:50373167-50373215	NM_032375:7388	AKT1S1	AKT1 substrate 1 (proline-rich)	ref|NM_032375:7388|ref|NM_017432:18775	INSIDE	0.0414506	1.34039	-0.190205	hypomethylated
q13.33	chr19	A_17_P17153220	CTCGCCCGGGGTCCAGGGAGGACCCACTGGTCTAGGAAGAAAACA	50379456	50379500	chr19:50379456-50379500	NM_032375:1100	AKT1S1	AKT1 substrate 1 (proline-rich)	ref|NM_032375:1100|ref|NM_007254:-8656	INSIDE	0.0331625	1.34039	-0.252	hypomethylated
q13.43	chr19	A_17_P11008802	GGGTGGCTATTTTAACTGCTCATTTATCCTTTTCTTCTATGAAAAGATCCAGAAAAGAGG	57791394	57791453	chr19:57791394-57791453	NM_006635:-429	ZNF460	zinc finger protein 460	ref|NM_006635:-429	PROMOTER	0.0249932	1.24746	-0.421847	hypomethylated
q13.43	chr19	A_17_P11008803	AGCAGGGTAAGCACCTTTGTTCGGGGTCTGAATCGGGGCGAATAT	57791487	57791531	chr19:57791487-57791531	NM_006635:-344	ZNF460	zinc finger protein 460	ref|NM_006635:-344	PROMOTER	0.0418658	1.24746	-0.306881	hypomethylated
q13.43	chr19	A_17_P11008804	AGCTAGAAGGGACCTTTCGACCCTCCGACTTGTGCCTATACTAAG	57791559	57791603	chr19:57791559-57791603	NM_006635:-272	ZNF460	zinc finger protein 460	ref|NM_006635:-272	PROMOTER	0.0480802	1.24746	-0.333814	hypomethylated
p13	chr20	A_17_P17169056	GTGTGTGTATGTGTTCGCGGGGCGCCGTCTCAGCCCCGGGAAGAT	3451712	3451756	chr20:3451712-3451756	NM_139322:70	ATRN	attractin	ref|NM_139322:70	INSIDE	0.0459261	1.21147	-0.261702	hypomethylated
q13.33	chr20	A_17_P17209514	GCCGAGCGCAAGAGCGGGCCCTTTCGGCTTCCGGGGTCACTGGAA	61557080	61557124	chr20:61557080-61557124	NM_001193369:801	DIDO1	death inducer-obliterator 1	ref|NM_001193369:801|ref|NM_033081:12202	INSIDE	0.0234024	1.29166	-0.152813	hypomethylated
q13.33	chr20	A_17_P11263090	TCTCCAAGAACCGGAAGCCGGACAGCGTCAGGACGTTTTATTCTT	61560539	61560583	chr20:61560539-61560583	NM_001193369:-2657	DIDO1	death inducer-obliterator 1	ref|NM_001193369:-2657|ref|NM_033081:8744	PROMOTER	0.00980056	1.29166	-0.2207	hypomethylated
q11.23	chr22	A_17_P11445912	ACTGGCCTTCGTCCGTTGGTGTTGGGGTTCAGCTGGTTCTGGGAC	24667190	24667234	chr22:24667190-24667234	NM_001145468:427	SPECC1L	sperm antigen with calponin homology and coiled-coil domains 1-like	ref|NM_001145468:427|ref|NR_003714:19624	INSIDE	0.0317284	1.23699	-0.308279	hypomethylated
q13.1	chr22	A_17_P11500264	ACTACCTGTAAAATGAGCCAATGACACCTACACCCACGGGGCTCT	38597750	38597794	chr22:38597750-38597794	NM_001161572:-166	MAFF	v-maf musculoaponeurotic fibrosarcoma oncogene homolog F (avian)	ref|NM_001161572:-166|ref|NM_001161573:-1254	PROMOTER	0.0417604	1.18616	-0.0604801	hypomethylated
q13.1	chr22	A_17_P11500265	ATGACTGGGTTTTTATGAATGAAAGGAATCCTGTGAGTGAGTAATTCCGGGAAG	38597959	38598012	chr22:38597959-38598012	NM_001161573:-1041	MAFF	v-maf musculoaponeurotic fibrosarcoma oncogene homolog F (avian)	ref|NM_001161573:-1041	PROMOTER	0.0190005	1.18616	-0.261676	hypomethylated
p11.4	chrX	A_17_P17335688	CTCCGCGCGCTGGGCAGTCCTATTTTTATCTTGTCTAATCCTAAACTG	39953775	39953822	chrX:39953775-39953822	NM_001123385:2921	BCOR	BCL6 corepressor	ref|NM_001123385:2921|ref|NM_001123383:82784	INSIDE	0.0479742	1.24311	-0.214415	hypomethylated
p11.4	chrX	A_17_P17335691	GAGGCGGAGGCCAGGACGGCCCTGCAAAGGGCTGGAGAGAATCGC	39954101	39954145	chrX:39954101-39954145	NM_001123385:2597	BCOR	BCL6 corepressor	ref|NM_001123385:2597|ref|NM_001123383:82460	INSIDE	0.0219309	1.24311	-0.23033	hypomethylated
p11.4	chrX	A_17_P11713284	CTAATGAGCTGTGCAGCCCATTGATCCGGAGAACACTTCCTAATTAACTCT	39954145	39954195	chrX:39954145-39954195	NM_001123385:2549	BCOR	BCL6 corepressor	ref|NM_001123385:2549|ref|NM_001123383:82412	INSIDE	0.0078259	1.24311	-0.186677	hypomethylated
p11.4	chrX	A_17_P11713288	ACAGGAAGTGTCAGATGGCCAGAAATACCCAAGTCTGTCTGCACT	39954658	39954702	chrX:39954658-39954702	NM_001123385:2039	BCOR	BCL6 corepressor	ref|NM_001123385:2039|ref|NM_001123383:81902	INSIDE	0.0397446	1.24311	-0.135252	hypomethylated
p11.4	chrX	A_17_P11713291	GTTTCTTTTTAAGGTTTGTTTCTAAATACACATAACCCTCCTCCTTCCTTCTTCGCTCTT	39954926	39954985	chrX:39954926-39954985	NM_001123385:1764	BCOR	BCL6 corepressor	ref|NM_001123385:1764|ref|NM_001123383:81627	INSIDE	0.0254062	1.24311	-0.133239	hypomethylated
p11.4	chrX	A_17_P11713292	GCCTCTAGCTGGAGATCGCGGACTTTCTGGAAAAGATTCATTAACAGCAAATTA	39955050	39955103	chrX:39955050-39955103	NM_001123385:1643	BCOR	BCL6 corepressor	ref|NM_001123385:1643|ref|NM_001123383:81506	INSIDE	0.0198872	1.24311	-0.150626	hypomethylated
p11.4	chrX	A_17_P11713296	CTTGCTCTGCTCGATTTCTTAGTAGTTTTTTTTTTTAATCCACGTGATTCGTGCTTTGGG	39955743	39955802	chrX:39955743-39955802	NM_001123385:947	BCOR	BCL6 corepressor	ref|NM_001123385:947|ref|NM_001123383:80810	INSIDE	0.0286958	1.24311	-0.217635	hypomethylated
p11.4	chrX	A_17_P17335698	CGACGTTCCACTTGGAGGAACGACCGGCCCCCGGAGAGGCGAGAC	39955912	39955956	chrX:39955912-39955956	NM_001123385:785	BCOR	BCL6 corepressor	ref|NM_001123385:785|ref|NM_001123383:80648	INSIDE	0.0336161	1.24311	-0.131639	hypomethylated
p11.4	chrX	A_17_P11713297	GGGTTTTTACAGTTCTTTCCCGAGTCGAAAAAGAAAGCAGACGGCAAC	39955980	39956027	chrX:39955980-39956027	NM_001123385:716	BCOR	BCL6 corepressor	ref|NM_001123385:716|ref|NM_001123383:80579	INSIDE	0.0260429	1.24311	-0.261043	hypomethylated
p11.4	chrX	A_17_P11713298	CACAGACACACACAGGCTGCAAACTTCCACTCTGCGAACTCCCTG	39956144	39956188	chrX:39956144-39956188	NM_001123385:553	BCOR	BCL6 corepressor	ref|NM_001123385:553|ref|NM_001123383:80416	INSIDE	0.0111933	1.24311	-0.191244	hypomethylated
p11.4	chrX	A_17_P11713299	CGCTTAGGTTGGCTGCATTTTAAATAACATAGCTATGAAATAAAAACGAAAGCGAGCCAA	39956262	39956321	chrX:39956262-39956321	NM_001123385:428	BCOR	BCL6 corepressor	ref|NM_001123385:428|ref|NM_001123383:80291	INSIDE	0.0419547	1.24311	-0.306401	hypomethylated
p11.4	chrX	A_17_P11713303	CAGAGGAGCCCTTTCCCATTTCGGTGTTAAAAGCTACCTGAAAACAC	39957981	39958027	chrX:39957981-39958027	NM_001123385:-1285	BCOR	BCL6 corepressor	ref|NM_001123385:-1285|ref|NM_001123383:78578	PROMOTER	0.00060361	1.24311	-0.244641	hypomethylated
p11.4	chrX	A_17_P17335709	CGCGCCCGAGTTCCCCGGACGTTTCAATTGTGTGGGAATTGTTTG	39958063	39958107	chrX:39958063-39958107	NM_001123385:-1365	BCOR	BCL6 corepressor	ref|NM_001123385:-1365|ref|NM_001123383:78498	PROMOTER	0.0409027	1.24311	-0.310708	hypomethylated
p11.4	chrX	A_17_P11713304	TGTATTTCTCCCGGTTCTCGAGCATTTTCACGGTCTGTACCTCTGAT	39958185	39958231	chrX:39958185-39958231	NM_001123385:-1489	BCOR	BCL6 corepressor	ref|NM_001123385:-1489|ref|NM_001123383:78374	PROMOTER	0.0168215	1.24311	-0.215734	hypomethylated
p11.4	chrX	A_17_P11713305	AGATTATCTCCCGCGTTTTATTTTCCTTGACAGGGAGCAACTTTTGGCTTAC	39958272	39958323	chrX:39958272-39958323	NM_001123385:-1578	BCOR	BCL6 corepressor	ref|NM_001123385:-1578|ref|NM_001123383:78285	PROMOTER	0.0301712	1.24311	-0.228741	hypomethylated
p11.4	chrX	A_17_P17335711	GGGGAAGCGGAGAAGCGAGGTTCCGGCCTCCCCGGAGCGCAAAGC	39958494	39958538	chrX:39958494-39958538	NM_001123385:-1797	BCOR	BCL6 corepressor	ref|NM_001123385:-1797|ref|NM_001123383:78066	PROMOTER	0.0412647	1.24311	-0.122739	hypomethylated
p11.4	chrX	A_17_P11713309	CCATGAAACATAAATCTGAAATGGAGGTGGCTTGTAAATCCACACGGAAAGTTTTTAAAA	39958747	39958806	chrX:39958747-39958806	NM_001123385:-2057	BCOR	BCL6 corepressor	ref|NM_001123385:-2057|ref|NM_001123383:77806	PROMOTER	0.0294794	1.24311	-0.16009	hypomethylated
p11.4	chrX	A_17_P11713311	AGAAGTGAAACATCTCTACCGTTTGAAACCCGAAACTTCGGCAGAATTAAATCTTCAT	39959018	39959075	chrX:39959018-39959075	NM_001123385:-2327	BCOR	BCL6 corepressor	ref|NM_001123385:-2327|ref|NM_001123383:77536	PROMOTER	0.0257473	1.24311	-0.197212	hypomethylated
p11.4	chrX	A_17_P11713352	GATTAGTCACAGGCTCGCTTCGCTCCTTCCCTAATCCGCCTCTGC	39966841	39966885	chrX:39966841-39966885	NM_001123383:69720	BCOR	BCL6 corepressor	ref|NM_001123383:69720	INSIDE	0.0300196	1.24311	-0.253442	hypomethylated
p11.4	chrX	A_17_P11713354	GTTTGATTTAGGGTGTTTGTGTTGCCTTCTACAAGAAAGGAGAGAAAGTCCTTCTC	39967204	39967259	chrX:39967204-39967259	NM_001123383:69351	BCOR	BCL6 corepressor	ref|NM_001123383:69351	INSIDE	0.0362471	1.24311	-0.109097	hypomethylated
p11.4	chrX	A_17_P17335754	CATTATGACTCATAAAATCGGGCGGCCTAATCGCCAGCTGCCAAC	39967381	39967425	chrX:39967381-39967425	NM_001123383:69180	BCOR	BCL6 corepressor	ref|NM_001123383:69180	INSIDE	0.00405286	1.24311	-0.137306	hypomethylated
p11.4	chrX	A_17_P11713355	GACACAGCTAGAGCCGCCAAGTGGGAGCTAATCTAGTGGCCTCTC	39967491	39967535	chrX:39967491-39967535	NM_001123383:69070	BCOR	BCL6 corepressor	ref|NM_001123383:69070	INSIDE	0.0129396	1.24311	-0.25114	hypomethylated
p11.4	chrX	A_17_P11713356	CTACTGCGCTGCTCGCCAGCAACTCCTCAGCTTGGACAAATAGCT	39967588	39967632	chrX:39967588-39967632	NM_001123383:68972	BCOR	BCL6 corepressor	ref|NM_001123383:68972	INSIDE	0.0423468	1.24311	-0.233608	hypomethylated
p11.4	chrX	A_17_P11713357	GAGCCAGTAAATCAATCATTAACTCCCAAGCGAGGCCTGGACCAG	39967653	39967697	chrX:39967653-39967697	NM_001123383:68908	BCOR	BCL6 corepressor	ref|NM_001123383:68908	INSIDE	0.0398753	1.24311	-0.172298	hypomethylated
p11.4	chrX	A_17_P17335755	GGTTAGGAGCCACCCACGCGCCAACGAACCGGGTGCGTGAAGGCG	39967754	39967798	chrX:39967754-39967798	NM_001123383:68806	BCOR	BCL6 corepressor	ref|NM_001123383:68806	INSIDE	0.0237338	1.24311	-0.220467	hypomethylated
p11.4	chrX	A_17_P11713358	AGGCTTGCTAAACCAAACTGATCGCACCCTGTATCGACCAATCTC	39968015	39968059	chrX:39968015-39968059	NM_001123383:68546	BCOR	BCL6 corepressor	ref|NM_001123383:68546	INSIDE	0.0422863	1.24311	-0.306732	hypomethylated
p11.4	chrX	A_17_P11713359	ACAGAAACTCTGCAAGCGGAGTCTTGCTTGCGAACAGGAAATTTCTC	39968609	39968655	chrX:39968609-39968655	NM_001123383:67950	BCOR	BCL6 corepressor	ref|NM_001123383:67950	INSIDE	0.0101261	1.24311	-0.228353	hypomethylated
p11.4	chrX	A_17_P17335764	AAAACTCCAGAGCGGGCGGCCAGGTACCCAGCCTCGCTCGCCATG	39968698	39968742	chrX:39968698-39968742	NM_001123383:67862	BCOR	BCL6 corepressor	ref|NM_001123383:67862	INSIDE	0.0335249	1.24311	-0.135281	hypomethylated
p11.4	chrX	A_17_P17335769	TCTCTCTTCCACACTCTAAGAGAAATTTATAAACCCGTTTCATTTAATGAATTCACCCGG	39969265	39969324	chrX:39969265-39969324	NM_001123383:67288	BCOR	BCL6 corepressor	ref|NM_001123383:67288	INSIDE	0.0256765	1.24311	-0.202271	hypomethylated
p11.4	chrX	A_17_P11713588	AGGCCGGTCTGAGCAGGCATGTGGATGAGCAAAAGCAAATCTGTC	40012690	40012734	chrX:40012690-40012734	NM_001123383:23870	BCOR	BCL6 corepressor	ref|NM_001123383:23870	INSIDE	0.0343341	1.24311	-0.294762	hypomethylated
p11.4	chrX	A_17_P11713592	GAGAAAAATCCCCCGGCTTTCATGGCTCTGGGTTTCCGTGTGGCT	40013394	40013438	chrX:40013394-40013438	NM_001123383:23166	BCOR	BCL6 corepressor	ref|NM_001123383:23166	INSIDE	0.0309072	1.24311	-0.187263	hypomethylated
p11.4	chrX	A_17_P11713594	AGAGCAGCTGGCGATCTCTCCCGAGAGAGGGAGCGAGCGAAGCCC	40013740	40013784	chrX:40013740-40013784	NM_001123383:22820	BCOR	BCL6 corepressor	ref|NM_001123383:22820	INSIDE	0.0494081	1.24311	-0.151763	hypomethylated
p11.4	chrX	A_17_P11713596	CTTTGGACCCCTCGTGCTGTTCCTTGTGTCTGTGTCTGTGCAGAG	40013920	40013964	chrX:40013920-40013964	NM_001123383:22640	BCOR	BCL6 corepressor	ref|NM_001123383:22640	INSIDE	0.0263572	1.24311	-0.264758	hypomethylated
p11.4	chrX	A_17_P11713597	CAGAAGAGCCAAGGGTCCGGATCTTTCCCTGGCAGCAGCAGGGAC	40014000	40014044	chrX:40014000-40014044	NM_001123383:22560	BCOR	BCL6 corepressor	ref|NM_001123383:22560	INSIDE	0.0486574	1.24311	-0.254444	hypomethylated
p11.4	chrX	A_17_P11713599	GTCAGTACGGGCTGTTAACAGGCAGTTGCAATCAGTTTCCGAAAG	40014426	40014470	chrX:40014426-40014470	NM_001123383:22134	BCOR	BCL6 corepressor	ref|NM_001123383:22134	INSIDE	0.0314637	1.24311	-0.253782	hypomethylated
p11.4	chrX	A_17_P11713600	CATTACGAAACCGCTTTTGTATCTGCAGGCACTTTAGAAAAAGAGGCGAGAAG	40014507	40014559	chrX:40014507-40014559	NM_001123383:22050	BCOR	BCL6 corepressor	ref|NM_001123383:22050	INSIDE	0.0110484	1.24311	-0.181667	hypomethylated
p11.4	chrX	A_17_P17335839	CTACCCACCGTTCACAGGGCGCTGTTGAGGCCAGAGAGGATTTGA	40017946	40017990	chrX:40017946-40017990	NM_001123383:18614	BCOR	BCL6 corepressor	ref|NM_001123383:18614	INSIDE	0.0387576	1.24311	-0.172177	hypomethylated
p11.4	chrX	A_17_P11713679	AAATCGGGGTGAAAACCAATTTGGAGAAATCTAAACCAAACAGATGAGCTCG	40028371	40028422	chrX:40028371-40028422	NM_001123383:8186	BCOR	BCL6 corepressor	ref|NM_001123383:8186	INSIDE	0.0299336	1.24311	-0.143758	hypomethylated
p11.4	chrX	A_17_P17335851	GTTAACCCTGGTCCAAGGCCCCAAGGCCAGGGAAGGGAGAGTAAG	40029125	40029169	chrX:40029125-40029169	NM_001123383:7436	BCOR	BCL6 corepressor	ref|NM_001123383:7436	INSIDE	0.0354175	1.24311	-0.166189	hypomethylated
p11.4	chrX	A_17_P17335854	AAAGAAACACTTAATCACCGGCGTCTCGCTGCTCGTCACGCGAAG	40031041	40031085	chrX:40031041-40031085	NM_001123383:5520	BCOR	BCL6 corepressor	ref|NM_001123383:5520	INSIDE	0.0378844	1.24311	-0.175121	hypomethylated
p11.4	chrX	A_17_P11713698	GATCCATGGGGTTTCGCGAGCTGAAAGTAAAGGCTTGAGGGAGTG	40031318	40031362	chrX:40031318-40031362	NM_001123383:5242	BCOR	BCL6 corepressor	ref|NM_001123383:5242	INSIDE	0.00612782	1.24311	-0.183814	hypomethylated
p11.4	chrX	A_17_P11713699	TCAAGCTGCGGCCAATGCAAGACGAGCAGGGTAGACTACTACTAG	40031398	40031442	chrX:40031398-40031442	NM_001123383:5162	BCOR	BCL6 corepressor	ref|NM_001123383:5162	INSIDE	0.0318301	1.24311	-0.183652	hypomethylated
p11.4	chrX	A_17_P11713721	AGCTATCTGACCACATTTGTCTGGTCCCTCTGAGAATCCACGTTTTCTA	40034200	40034248	chrX:40034200-40034248	NM_001123383:2358	BCOR	BCL6 corepressor	ref|NM_001123383:2358	INSIDE	0.0313618	1.24311	-0.252125	hypomethylated
p11.4	chrX	A_17_P11713723	CGGATCGTTGGGTTTTCCCCGGCGAACTTAACACGGAGGCAAAAG	40034455	40034499	chrX:40034455-40034499	NM_001123383:2106	BCOR	BCL6 corepressor	ref|NM_001123383:2106	INSIDE	0.0245088	1.24311	-0.289722	hypomethylated
p11.4	chrX	A_17_P11713724	CTCTCTCCTTCGGGTTGAGCAAACGTGGTCGCCTAATTCCGCCCG	40034625	40034669	chrX:40034625-40034669	NM_001123383:1936	BCOR	BCL6 corepressor	ref|NM_001123383:1936	INSIDE	0.0136573	1.24311	-0.231845	hypomethylated
p11.4	chrX	A_17_P11713725	GAGAAAAAATATCGCAACTTTTCCAACAGAAAGTGTGTGCGCACACGAGAG	40034698	40034748	chrX:40034698-40034748	NM_001123383:1860	BCOR	BCL6 corepressor	ref|NM_001123383:1860	INSIDE	0.0377024	1.24311	-0.230684	hypomethylated
p11.4	chrX	A_17_P11713726	ACGTATCGACACAGCATCTAATCAGTGTCACTGCCAGGAATACGCTTC	40034774	40034821	chrX:40034774-40034821	NM_001123383:1785	BCOR	BCL6 corepressor	ref|NM_001123383:1785	INSIDE	0.0426339	1.24311	-0.127309	hypomethylated
p11.4	chrX	A_17_P17335873	CATTCTTGGGGTTCAGACGCCCTCGCAGCCTCCGCGTCGGTTCCG	40035761	40035805	chrX:40035761-40035805	NM_001123383:800	BCOR	BCL6 corepressor	ref|NM_001123383:800	INSIDE	0.0207708	1.24311	-0.175666	hypomethylated
p11.23	chrX	A_17_P17339538	CAATGTCCCGCCGCTCGCTGATTGGCCAAAGCGCTATTAATCGGC	47510015	47510059	chrX:47510015-47510059	NM_001114123:-33	ELK1	ELK1, member of ETS oncogene family	ref|NM_001114123:-33|ref|NR_028119:-8195	PROMOTER	0.0230703	1.35478	-0.116922	hypomethylated
p11.23	chrX	A_17_P11739324	CTACAGAGCTGTGCCGTGATTGGCGTAAGGGGAAATGATGGAACG	47510096	47510140	chrX:47510096-47510140	NM_001114123:-115	ELK1	ELK1, member of ETS oncogene family	ref|NM_001114123:-115|ref|NR_028119:-8113	PROMOTER	0.0279331	1.35478	-0.363963	hypomethylated
q28	chrX	A_17_P17416518	GCTAGATACGCTCTTGGGGCCTTTGTGTGCGTTCTCTGTCTTATTTC	153627142	153627188	chrX:153627142-153627188	NR_000011:-1457	SNORA70	small nucleolar RNA, H/ACA box 70	ref|NR_000011:-1457|ref|NM_006730:10411|ref|NM_001009932:13263	PROMOTER	0.040066	1.23382	-0.151063	hypomethylated
q28	chrX	A_17_P12037075	CGTGCCCGAAAGTCTTAAATTGGGTGACCTGAGCTGTGCAATGATAAT	153627317	153627364	chrX:153627317-153627364	NR_000011:-1281	SNORA70	small nucleolar RNA, H/ACA box 70	ref|NR_000011:-1281|ref|NM_006730:10235|ref|NM_001009932:13087	PROMOTER	0.0324857	1.23382	-0.161666	hypomethylated
q28	chrX	A_17_P12037710	CCTCTCGATTCTGCTCGGTTCTCAAGCACAACAAACAGCGTGTATTTTA	153774889	153774937	chrX:153774889-153774937	NM_000402:321	G6PD	glucose-6-phosphate dehydrogenase	ref|NM_000402:321|ref|NM_001099856:4454	INSIDE	0.0138121	1.32117	-0.211857	hypomethylated
q28	chrX	A_17_P12037711	GTTTTTACTTCCGGATCCCACAGCTATGACACCGGAAGCCGGAAG	153775802	153775846	chrX:153775802-153775846	NM_001042351:-37	G6PD	glucose-6-phosphate dehydrogenase	ref|NM_001042351:-37|ref|NM_003639:-237|ref|NM_001099856:5366	DIVERGENT_PROMOTER	0.00196035	1.32117	-0.267316	hypomethylated
p36.12	chr1	A_17_P15035726	AGGAAGGGAGCGGGGCGGAGCGGCCGGGTAAGGCAGACAAAAGGC	21113501	21113545	chr1:21113501-21113545	NM_016287:-341	HP1BP3	heterochromatin protein 1, binding protein 3	ref|NM_016287:-341	PROMOTER	0.0353628	-1.295	0.242695	hypermethylated
p34.2	chr1	A_17_P15052104	GTTGGAGCGCCACTGCCCCCTGAGGGATTGATTGCTTGTCCCTGC	40627604	40627648	chr1:40627604-40627648	NM_012421:586	RLF	rearranged L-myc fusion	ref|NM_012421:586	INSIDE	0.00110788	-1.21311	0.128015	hypermethylated
p31.3	chr1	A_17_P00252561	CTTGTCTCTCCCCTCGCTGTTCTGCCCCTTTGTCTTCCACGCCTG	64971589	64971633	chr1:64971589-64971633	NM_020925:35135	CACHD1	cache domain containing 1	ref|NM_020925:35135	INSIDE	0.0487811	-1.2869	0.113919	hypermethylated
p31.3	chr1	A_17_P20280852	CTTTGTCTTCCACGCCTGCCCCTTCAACTCCTCTTGCCCTGCAAA	64971616	64971660	chr1:64971616-64971660	NM_020925:35135	CACHD1	cache domain containing 1	ref|NM_020925:35135	INSIDE	0.0074717	-1.2869	0.179313	hypermethylated
p31.3	chr1	A_17_P15069137	TTCCCCTCCCCCACGGCAGTGTACCGCCCGGAAGACCCTTAACTT	67390868	67390912	chr1:67390868-67390912	NM_001077701:-5035	MIER1	mesoderm induction early response 1 homolog (Xenopus laevis)	ref|NM_001077701:-5035	PROMOTER	0.0435081	-1.2414	0.213628	hypermethylated
q32.1	chr1	A_17_P15160963	CTGGGAGCCGGCAGTGGCTTGGGAGGGAGGGAGGGAGAAGGAGAG	200639141	200639185	chr1:200639141-200639185	NM_001031725:-36	DDX59	DEAD (Asp-Glu-Ala-Asp) box polypeptide 59	ref|NM_001031725:-36	PROMOTER	0.0228506	-1.47702	0.187915	hypermethylated
p25.1	chr2	A_17_P00982885	CAGTGAGCGGACCCTGGGAAAGACGGCAGCTCGGGAAGGACAAGT	10090943	10090987	chr2:10090943-10090987	NM_198182:-827	GRHL1	grainyhead-like 1 (Drosophila)	ref|NM_198182:-827	PROMOTER	0.0209653	-1.34749	0.220182	hypermethylated
p21	chr2	A_17_P15236910	GAGTCGGAAGTGTGACGGCGTGCGCGGGGCGGGGCTACTGCTGCG	42396413	42396457	chr2:42396413-42396457	NM_001145076:-55	EML4	echinoderm microtubule associated protein like 4	ref|NM_001145076:-55	PROMOTER	0.0345944	-1.221	0.32566	hypermethylated
p14	chr2	A_17_P01244852	ACTCTCTTACTCCCTCTCTCAGTAGTGTCCCCGGCTGTCTCCTTT	66653007	66653051	chr2:66653007-66653051	NM_002398:-9503	MEIS1	Meis homeobox 1	ref|NM_002398:-9503	PROMOTER	0.0417497	-1.23059	0.164381	hypermethylated
p14	chr2	A_17_P15251312	CTGCAAGTCCTAAAAGGAATCGTAGAGCAATTGATCTCGGAGGAGATGAG	66653395	66653444	chr2:66653395-66653444	NM_002398:-9112	MEIS1	Meis homeobox 1	ref|NM_002398:-9112	PROMOTER	0.0452271	-1.23059	0.268697	hypermethylated
p14	chr2	A_17_P01244855	AAAGGCGCCCTCGGATGCTCAGCCCCAAAGCAGCAGAAGACAGAA	66653570	66653614	chr2:66653570-66653614	NM_002398:-8939	MEIS1	Meis homeobox 1	ref|NM_002398:-8939	PROMOTER	0.00593943	-1.23059	0.2438	hypermethylated
p14	chr2	A_17_P01244857	CTGCTGTAAGGACTGTGCCATGAGAGGTTCTCATTCGGTAAACAGTG	66654070	66654116	chr2:66654070-66654116	NM_002398:-8439	MEIS1	Meis homeobox 1	ref|NM_002398:-8439	PROMOTER	0.0093082	-1.23059	0.278154	hypermethylated
p14	chr2	A_17_P01245018	TTGAGCCTGTTTGGCTTCAGAGAACGATGCGGGTTCGACCGGAAG	66673287	66673331	chr2:66673287-66673331	NM_002398:10777	MEIS1	Meis homeobox 1	ref|NM_002398:10777	INSIDE	0.0030927	-1.23059	0.480712	hypermethylated
p14	chr2	A_17_P01245019	CACCCAGTTGCTAGACTTTAGGCCGCACTCCAGGAAGGAGCAGTC	66673405	66673449	chr2:66673405-66673449	NM_002398:10895	MEIS1	Meis homeobox 1	ref|NM_002398:10895	INSIDE	0.0267653	-1.23059	0.282124	hypermethylated
p14	chr2	A_17_P01245021	GTAGCGAGCCGAGATTAGCTAGGTCTGTGCTCGGGCCTCAGCGGT	66673594	66673638	chr2:66673594-66673638	NM_002398:11085	MEIS1	Meis homeobox 1	ref|NM_002398:11085	INSIDE	0.0360156	-1.23059	0.273269	hypermethylated
p14	chr2	A_17_P15251439	GACCCAGAGAGCCTGGGGGCTGGAGGGCACATGGAACGCGTGCAC	66803741	66803785	chr2:66803741-66803785	NM_002398:141231	MEIS1	Meis homeobox 1	ref|NM_002398:141231	DOWNSTREAM	0.0325174	-1.23059	0.178907	hypermethylated
p11.2	chr2	A_17_P01336244	TAGATTTCCTCCGGGTCTAGATTTCCTCTTGGTCGCCCCTAGTTT	88354852	88354896	chr2:88354852-88354896	NM_016618:374	KRCC1	lysine-rich coiled-coil 1	ref|NM_016618:374	INSIDE	0.0433069	-1.22497	0.116565	hypermethylated
q31.1	chr2	A_17_P15358468	AGGAATGGGGCCCAGGTCCCAAGCCTCCTGCGCCCTTCCTTCCAG	177025208	177025252	chr2:177025208-177025252	NM_006898:-3574	HOXD3	homeobox D3	ref|NM_006898:-3574|ref|NM_014621:9118	PROMOTER	0.018278	-1.44404	0.260898	hypermethylated
q31.1	chr2	A_17_P15358474	GTCCAGGCCGGCTGGGAAGCTGAAGCCGCAGCGCGAAGTTAGGAG	177027784	177027828	chr2:177027784-177027828	NM_006898:-998	HOXD3	homeobox D3	ref|NM_006898:-998|ref|NM_014621:11694	PROMOTER	0.0337997	-1.44404	0.287564	hypermethylated
q31.1	chr2	A_17_P01695615	GTAGTTTAGTGCTCGCAAACTACTGAGTCGACAAATTGCACAGGGCAGAT	177027985	177028034	chr2:177027985-177028034	NM_006898:-795	HOXD3	homeobox D3	ref|NM_006898:-795|ref|NR_033979:25677	PROMOTER	0.0270854	-1.44404	0.214324	hypermethylated
q31.1	chr2	A_17_P15358475	ACTCTGTCTCTCTCCTTTCACCTGACGGGGGGTGGTCACCCGCTG	177028046	177028090	chr2:177028046-177028090	NM_006898:-736	HOXD3	homeobox D3	ref|NM_006898:-736|ref|NR_033979:25618	PROMOTER	0.00859482	-1.44404	0.215462	hypermethylated
q31.1	chr2	A_17_P01695631	CAAGCCCCCTCAGCTTTTCCACTGCCACCGGCGTACAAGCAAGTG	177029577	177029621	chr2:177029577-177029621	NM_006898:794	HOXD3	homeobox D3	ref|NM_006898:794|ref|NR_033979:24088	INSIDE	0.0164659	-1.44404	0.194266	hypermethylated
q31.1	chr2	A_17_P15358477	AGATTTTTGGTCCCCAGCGAGGCTGCGCGCGTTCGTCCCGCCTCC	177029681	177029725	chr2:177029681-177029725	NM_006898:898	HOXD3	homeobox D3	ref|NM_006898:898|ref|NR_033979:23984	INSIDE	0.0237385	-1.44404	0.192037	hypermethylated
q31.1	chr2	A_17_P01695680	CTCCCTCTCTCCCTCCCTGCCCAGGAGAGAGCTGCGAGGACAAGA	177036221	177036265	chr2:177036221-177036265	NM_006898:7438	HOXD3	homeobox D3	ref|NM_006898:7438|ref|NR_033979:17444	INSIDE	0.0164331	-1.44404	0.279754	hypermethylated
q31.1	chr2	A_17_P01695682	TTTCGCCAAATCACAGCCCAATATGTACGGCCTGGCCGCCTACAC	177036606	177036650	chr2:177036606-177036650	NM_006898:7824	HOXD3	homeobox D3	ref|NM_006898:7824|ref|NR_033979:17058	INSIDE	0.0298852	-1.44404	0.295423	hypermethylated
q31.1	chr2	A_17_P15358487	ACAACAGAAGCGCTACGCAGCGCCGGAGTTCGAGCCCCATCCCAT	177036675	177036719	chr2:177036675-177036719	NM_006898:7892	HOXD3	homeobox D3	ref|NM_006898:7892|ref|NR_033979:16990	INSIDE	0.0266336	-1.44404	0.270659	hypermethylated
q21.1	chr3	A_17_P02554645	AAATCAAAGGCACCCCCTTCGGATGATTCCTAGAAAGGCAATCGC	123602776	123602820	chr3:123602776-123602820	NM_053025:351	MYLK	myosin light chain kinase	ref|NM_053025:351	INSIDE	0.0383061	-1.67387	0.214752	hypermethylated
q24	chr3	A_17_P15497636	CTGTCCAGCCCCACTCACCGCCTGCCCCGCAGAATGCTGGGCACC	145968729	145968773	chr3:145968729-145968773	NR_033439:-99	PLSCR4	phospholipid scramblase 4	ref|NR_033439:-99	PROMOTER	0.0303656	-1.23216	0.331706	hypermethylated
p12	chr4	A_17_P15565040	CTCCGGGACTGGTGCCAGAAGGAACTGCGCCCACCGACCCCTTCT	47916064	47916108	chr4:47916064-47916108	NM_152995:547	NFXL1	nuclear transcription factor, X-box binding-like 1	ref|NM_152995:547	INSIDE	0.0254538	-1.20441	0.17609	hypermethylated
p11	chr4	A_17_P15565313	CTTTCATCACAAAGAAAGCCCTCTTTCCAGATCATCTAAGGGTCATTGTGC	48492060	48492110	chr4:48492060-48492110	NM_175619:-224	ZAR1	zygote arrest 1	ref|NM_175619:-224|ref|NM_152679:6725|ref|NM_015030:290232	PROMOTER	0.0336798	-1.33979	0.259867	hypermethylated
p11	chr4	A_17_P15565325	TACTTCCGTATTTCCGAGACAGCCAATGACCGCGATAGGTGTCTT	48493388	48493432	chr4:48493388-48493432	NM_175619:1102	ZAR1	zygote arrest 1	ref|NM_175619:1102|ref|NM_152679:8051|ref|NM_015030:288906	INSIDE	0.01765	-1.33979	0.32564	hypermethylated
p11	chr4	A_17_P03092056	CTTCCTTGACAGCACAGTCTCATGTCCCCGACATCCAGACTTACT	48493430	48493474	chr4:48493430-48493474	NM_175619:1144	ZAR1	zygote arrest 1	ref|NM_175619:1144|ref|NM_152679:8093|ref|NM_015030:288864	INSIDE	0.00504184	-1.33979	0.375415	hypermethylated
p11	chr4	A_17_P15565326	CTTGGGACGTTCTTATAACCCACATATTTGCACTGTAAACCTCGCGCAG	48493512	48493560	chr4:48493512-48493560	NM_175619:1228	ZAR1	zygote arrest 1	ref|NM_175619:1228|ref|NM_152679:8177|ref|NM_015030:288780	INSIDE	0.00516196	-1.33979	0.302557	hypermethylated
q31.1	chr4	A_17_P03479202	GAGGCGGGCAGCTAATGCGCAGGCGTGTATTCTCGAGTCAGGATT	141294677	141294721	chr4:141294677-141294721	NM_001153484:35	SCOC	short coiled-coil protein	ref|NM_001153484:35|ref|NM_001153585:30084|ref|NM_032547:116259	INSIDE	0.0333359	-1.19519	0.269284	hypermethylated
q31.1	chr4	A_17_P15620122	TTCTGTGGGCGGAGTGGGCGGAGCTGCCGGGGTCAGTTGGTCCAA	141294769	141294813	chr4:141294769-141294813	NM_001153484:127	SCOC	short coiled-coil protein	ref|NM_001153484:127|ref|NM_001153585:30176|ref|NM_032547:116351	INSIDE	0.00402217	-1.19519	0.262126	hypermethylated
q32.1	chr4	A_17_P15629826	CAGCTCGATGCTGCCTCCCCGGCCCGGTTGCGCTGTAGCCGCTGC	156680177	156680221	chr4:156680177-156680221	NM_000857:73	GUCY1B3	guanylate cyclase 1, soluble, beta 3	ref|NM_000857:73	INSIDE	0.0486623	-1.17722	0.226568	hypermethylated
q32.1	chr4	A_17_P15629829	AGCAGCCTCACTCCTTGCCCGCGCCCAGTCAGGGGAGGTGGGAAC	156680420	156680464	chr4:156680420-156680464	NM_000857:317	GUCY1B3	guanylate cyclase 1, soluble, beta 3	ref|NM_000857:317	INSIDE	0.033293	-1.17722	0.240564	hypermethylated
q15	chr5	A_17_P15720983	CAGTACGCACTCACCAACGGGGACCCCCTCAACGGCCACTGCTAC	92923667	92923711	chr5:92923667-92923711	NM_005654:4646	NR2F1	nuclear receptor subfamily 2, group F, member 1	ref|NM_005654:4646|ref|NR_021490:-6685	INSIDE	0.0142051	-1.42942	0.174991	hypermethylated
q15	chr5	A_17_P04109529	CAGTGCATGCAGCCCAACAACATTATGGGCATCGAGAACATCTGC	92923775	92923819	chr5:92923775-92923819	NM_005654:4754	NR2F1	nuclear receptor subfamily 2, group F, member 1	ref|NM_005654:4754|ref|NR_021490:-6793	INSIDE	0.0004443	-1.42942	0.187427	hypermethylated
q15	chr5	A_17_P04109593	GCTTTACCGCATGTGGGAACTTGCTGAGCTGGAGAAGCTACAGAG	92930709	92930753	chr5:92930709-92930753	NM_005654:11688	NR2F1	nuclear receptor subfamily 2, group F, member 1	ref|NM_005654:11688	DOWNSTREAM	0.00304173	-1.42942	0.319489	hypermethylated
q21.1	chr5	A_17_P15725905	GACTAGCTCAACCGCCGCGCCAGTGCCCGCCTCCTCTTCCTTAAC	100236716	100236760	chr5:100236716-100236760	NM_175052:2232	ST8SIA4	ST8 alpha-N-acetyl-neuraminide alpha-2,8-sialyltransferase 4	ref|NM_175052:2232	INSIDE	0.0264554	-2.08805	0.14266	hypermethylated
q21.1	chr5	A_17_P15725906	AAAGTCCTGGTTGCCCCAGCTCCCGCACCTTCTCTTGATATAAAG	100238674	100238718	chr5:100238674-100238718	NM_175052:274	ST8SIA4	ST8 alpha-N-acetyl-neuraminide alpha-2,8-sialyltransferase 4	ref|NM_175052:274	INSIDE	0.00969922	-2.08805	0.218073	hypermethylated
p22.2	chr6	A_17_P15793566	GAGGTGTCAATTTCTCTGGCCTTACCCAGGTCCATGCCCGCCCCC	25992072	25992116	chr6:25992072-25992116	NM_006355:29024	TRIM38	tripartite motif containing 38	ref|NM_006355:29024	DOWNSTREAM	0.036216	-1.32476	0.158473	hypermethylated
q21	chr6	A_17_P15849913	CTAACATGCTCTGCGCCAGAGCCTTTTCGGGGCGGCTGGGCAGAC	111197063	111197107	chr6:111197063-111197107	NM_001033059:1097	AMD1	adenosylmethionine decarboxylase 1	ref|NM_001033059:1097	INSIDE	0.0423766	-1.35056	0.196621	hypermethylated
q36.1	chr7	A_17_P05864123	ATGCCCTTCAGGCGGAAGCGCTTGTCGCACTTCAGGCACTGGAAG	148768212	148768256	chr7:148768212-148768256	NM_152411:19635	ZNF786	zinc finger protein 786	ref|NM_152411:19635	INSIDE	0.0211721	-1.23715	0.427777	hypermethylated
q36.1	chr7	A_17_P05864130	GTCAGCTCGTGTCGGAAGCACATTTCACCGTCAGCGTTCCGGAAG	148769019	148769063	chr7:148769019-148769063	NM_152411:18829	ZNF786	zinc finger protein 786	ref|NM_152411:18829	INSIDE	0.0153308	-1.23715	0.327266	hypermethylated
q36.1	chr7	A_17_P05864131	TTTGAGTGGCCTCTCTGGTGCATTACTAAATGGTTGTTCTCCCAACAG	148769232	148769279	chr7:148769232-148769279	NM_152411:18614	ZNF786	zinc finger protein 786	ref|NM_152411:18614	INSIDE	0.0263795	-1.23715	0.280711	hypermethylated
q36.1	chr7	A_17_P16039371	CTTTTCAGCAAAACAACACAACGCACCGCCCCCCGCACCCGCACC	151573241	151573285	chr7:151573241-151573285	NM_016203:1054	PRKAG2	protein kinase, AMP-activated, gamma 2 non-catalytic subunit	ref|NM_016203:1054	INSIDE	0.0493829	-1.42332	0.376688	hypermethylated
p21.1	chr8	A_17_P06035548	CTCAAGTCTCTTTCCTCACTTCTTTCTCTTCACTTAAAACAATTTTTTTGGAGGGGTTTT	28748226	28748285	chr8:28748226-28748285	NM_024567:31	HMBOX1	homeobox containing 1	ref|NM_024567:31	INSIDE	0.0259233	-2.89536	0.279607	hypermethylated
p22.2	chr9	A_17_P06618840	CTTGTCAAGGAAGGCTTTAAGAGGTGGGATGTAAGTGGCAGGCAG	17134722	17134766	chr9:17134722-17134766	NM_001114395:-293	CNTLN	centlein, centrosomal protein	ref|NM_001114395:-293	PROMOTER	0.0292742	-1.31858	0.229861	hypermethylated
p22.2	chr9	A_17_P16162433	AAACCCGGGCCCCTGCCCCTTTCCGAACTGCGGCCAGACAGGCTT	17135603	17135647	chr9:17135603-17135647	NM_001114395:587	CNTLN	centlein, centrosomal protein	ref|NM_001114395:587	INSIDE	0.0388834	-1.31858	0.104065	hypermethylated
p14	chr10	A_17_P16289497	GTCCAGCGGGAGGCGGAGCGAGTCCAAAATGGCGGCTCTCAGGCT	7860464	7860508	chr10:7860464-7860508	NM_031923:-186	TAF3	TAF3 RNA polymerase II, TATA box binding protein (TBP)-associated factor, 140kDa	ref|NM_031923:-186	PROMOTER	0.0388362	-1.41539	0.150004	hypermethylated
p11.22	chr10	A_17_P16307993	AAAGTAGAAAGTAGTGCTCTCTGCCCCCCTCCGCTGCCGCCGCTG	31608348	31608392	chr10:31608348-31608392	NM_001128128:-1693	ZEB1	zinc finger E-box binding homeobox 1	ref|NM_001128128:-1693	PROMOTER	0.0104441	-1.36719	0.250721	hypermethylated
q21.2	chr10	A_17_P16348329	GGGAGAGGGCGGCGGTGCCGGACTTAAGTCCCGGACAGGGATGTG	64028606	64028650	chr10:64028606-64028650	NM_145307:-162	RTKN2	rhotekin 2	ref|NM_145307:-162	PROMOTER	0.00581087	-1.19157	0.274101	hypermethylated
q26.11	chr10	A_17_P07519515	CATCATCAGCATTACGCCAGGATGATCGCTCATCATCAGCGCCTC	120801836	120801880	chr10:120801836-120801880	NM_003750:38476	EIF3A	eukaryotic translation initiation factor 3, subunit A	ref|NM_003750:38476	INSIDE	0.0118433	-1.25992	0.278801	hypermethylated
q26.11	chr10	A_17_P16389241	ATCATCCATCCCACGTCTTGGTCCTCTGTCCTCATCAGCTGTTCG	120801900	120801944	chr10:120801900-120801944	NM_003750:38412	EIF3A	eukaryotic translation initiation factor 3, subunit A	ref|NM_003750:38412	INSIDE	0.0194015	-1.25992	0.29141	hypermethylated
q12	chr12	A_17_P16551103	CTCCTTCCTCATAAACAGGCGGGCGTGGGCGCCGATGGGGCCCGC	40618763	40618807	chr12:40618763-40618807	NM_198578:-28	LRRK2	leucine-rich repeat kinase 2	ref|NM_198578:-28	PROMOTER	0.00189791	-1.25059	0.506637	hypermethylated
q13.13	chr12	A_17_P08352123	AGGAGACCTGAGGCTCAGAACCTACACAACACCAGGTTAAGAAGA	52401739	52401783	chr12:52401739-52401783	NM_181711:1013	GRASP	GRP1 (general receptor for phosphoinositides 1)-associated scaffold protein	ref|NM_181711:1013	INSIDE	0.0471507	-1.33796	0.155194	hypermethylated
q13.13	chr12	A_17_P16558094	AAAACCAAGTACCGCAGCTTCCGCCGGCGGCTGCTCAAGTTCATC	52408894	52408938	chr12:52408894-52408938	NM_181711:8169	GRASP	GRP1 (general receptor for phosphoinositides 1)-associated scaffold protein	ref|NM_181711:8169	INSIDE	0.0471109	-1.33796	0.234498	hypermethylated
q21.31	chr12	A_17_P08503051	AATCGAAAATGCAGGATCGGTCTGATCAGGCAGGGAGGGAGAAAG	85674310	85674354	chr12:85674310-85674354	NM_006982:297	ALX1	ALX homeobox 1	ref|NM_006982:297	INSIDE	0.029006	-1.28746	0.213851	hypermethylated
q23.3	chr12	A_17_P16589178	CGGTATCGCACCCCCGGGCCGCCCTCCGTGCTTGCACATCGCATC	107168633	107168677	chr12:107168633-107168677	NM_018157:256	RIC8B	resistance to inhibitors of cholinesterase 8 homolog B (C. elegans)	ref|NM_018157:256	INSIDE	0.0153666	-1.21526	0.175173	hypermethylated
q24.1	chr14	A_17_P16712794	CGCGCCCCCTCCTTTGTCAGCCTCAGAGCGCGGCTGTGACGTCAC	69260142	69260186	chr14:69260142-69260186	NM_004926:-379	ZFP36L1	zinc finger protein 36, C3H type-like 1	ref|NM_004926:-379|ref|NM_207442:3026	PROMOTER	0.0130219	-1.21327	0.104183	hypermethylated
q24.3	chr14	A_17_P16717400	CGAACTATCCGCCCGCCGGCCTCATCCTGCCTCGCCCCTCTCCAG	75744032	75744076	chr14:75744032-75744076	NM_005252:-1426	FOS	FBJ murine osteosarcoma viral oncogene homolog	ref|NM_005252:-1426	PROMOTER	0.0274204	-1.9006	0.16118	hypermethylated
q24.3	chr14	A_17_P09395144	CTCACGTCGGCTTTCCCCTTCTGTTTTGTTCTAGGACTTCTGCAC	75746546	75746590	chr14:75746546-75746590	NM_005252:1088	FOS	FBJ murine osteosarcoma viral oncogene homolog	ref|NM_005252:1088	INSIDE	0.0439113	-1.9006	0.221271	hypermethylated
q32.33	chr14	A_17_P16741875	GTCCGGCTGAGTGGGGTCGCTCTAGGGGGCGGCAGCGGAGTTTCA	105992571	105992615	chr14:105992571-105992615	NM_025268:-360	TMEM121	transmembrane protein 121	ref|NM_025268:-360	PROMOTER	0.0405538	-1.24887	0.362662	hypermethylated
q21.2	chr15	A_17_P16790829	CAGACTGTCTGACTCTCCATCCTGCCCGCCGGAGGAGGATGGCAC	52263700	52263744	chr15:52263700-52263744	NM_138792:236	LEO1	Leo1, Paf1/RNA polymerase II complex component, homolog (S. cerevisiae)	ref|NM_138792:236	INSIDE	0.0327648	-1.49738	0.214177	hypermethylated
q22.1	chr15	A_17_P09686552	AAGCGGAGGGAAAACCGCTGCTTAGCCCCCGAAAACCAGTGTGAC	59157564	59157608	chr15:59157564-59157608	NM_001040450:94194	FAM63B	family with sequence similarity 63, member B	ref|NM_001040450:94194	DOWNSTREAM	0.0368865	-1.21824	0.362681	hypermethylated
q22.1	chr15	A_17_P09686553	ACAGTCCATGTGGGGCTCCATCCAACACCAGCTGCAAGTCAGTAG	59157643	59157687	chr15:59157643-59157687	NM_001040450:94272	FAM63B	family with sequence similarity 63, member B	ref|NM_001040450:94272	DOWNSTREAM	0.0213645	-1.21824	0.334787	hypermethylated
q12	chr17	A_17_P10305335	GGACTGGGGCCACTATAGATTCCAGAAAGGGGCGGTTGGGTCGAG	35291868	35291912	chr17:35291868-35291912	NM_005568:-2881	LHX1	LIM homeobox 1	ref|NM_005568:-2881	PROMOTER	0.044155	-1.27379	0.127261	hypermethylated
q12	chr17	A_17_P16975588	ATCTGTCCTTTCCCTCTTAGCCACCACGGGCAGTGACCCCAGTTT	35297887	35297931	chr17:35297887-35297931	NM_005568:3137	LHX1	LIM homeobox 1	ref|NM_005568:3137|ref|NM_012138:-8266	INSIDE	0.0424824	-1.27379	0.164241	hypermethylated
q12	chr17	A_17_P16975598	CACCCGTCGAGCGAGGCGCAGCGGTTTACCGACATCCTGGCGCAC	35300210	35300254	chr17:35300210-35300254	NM_005568:5461	LHX1	LIM homeobox 1	ref|NM_005568:5461	INSIDE	0.0366159	-1.27379	0.301166	hypermethylated
q12	chr17	A_17_P16975599	TCTGCACTCCATGTCGGCCGAGGTCTTCGGACCCAGCCCGCCCTT	35300299	35300343	chr17:35300299-35300343	NM_005568:5549	LHX1	LIM homeobox 1	ref|NM_005568:5549	INSIDE	0.00453541	-1.27379	0.338215	hypermethylated
q24.2	chr17	A_17_P17011379	GTCTGCAACAGCTGGTGGGGTTCGGGTGGGGAACACACTCTAAGC	66596226	66596270	chr17:66596226-66596270	NM_017565:847	FAM20A	family with sequence similarity 20, member A	ref|NM_017565:847	INSIDE	0.0122248	-1.45157	0.0664894	hypermethylated
q24.2	chr17	A_17_P17011390	CTTGCACCTTGTCACCCACCCACTGCCTGCGCCCTCCCCCTCGCT	66597532	66597576	chr17:66597532-66597576	NM_017565:-459	FAM20A	family with sequence similarity 20, member A	ref|NM_017565:-459	PROMOTER	0.00420687	-1.45157	0.20523	hypermethylated
p11.21	chr18	A_17_P10554507	ACTGGGCTCTCGGAGCTTCCCATAAAACCCCGGAGACCCACTCAG	12777797	12777841	chr18:12777797-12777841	NM_080422:106516	PTPN2	protein tyrosine phosphatase, non-receptor type 2	ref|NM_080422:106516	DOWNSTREAM	0.0443529	-1.23276	0.200836	hypermethylated
q21.31	chr18	A_17_P10735977	CTGTCCAAATCGATGTGATTGCATTTCTCGTATTCTTCCTCAGCATCCCTT	55020457	55020507	chr18:55020457-55020507	NM_015879:762	ST8SIA3	ST8 alpha-N-acetyl-neuraminide alpha-2,8-sialyltransferase 3	ref|NM_015879:762	INSIDE	0.0219836	-1.4455	0.454235	hypermethylated
q21.31	chr18	A_17_P17072661	GTGTGTTTGTTCGGGAGGGGGCGGCGAGCAGAGATGGACAGGCGT	55020571	55020615	chr18:55020571-55020615	NM_015879:872	ST8SIA3	ST8 alpha-N-acetyl-neuraminide alpha-2,8-sialyltransferase 3	ref|NM_015879:872	INSIDE	0.0101409	-1.4455	0.492022	hypermethylated
q21.31	chr18	A_17_P17072662	TTTAATGGCGCAGGCGCCGGACTCCCCTCGCGCCCTCCTCCTTTA	55020683	55020727	chr18:55020683-55020727	NM_015879:984	ST8SIA3	ST8 alpha-N-acetyl-neuraminide alpha-2,8-sialyltransferase 3	ref|NM_015879:984	INSIDE	0.0274922	-1.4455	0.336374	hypermethylated
p13.11	chr19	A_17_P10909968	CTCTGGTCGGTGATGGCCATGATCTGCTGCAGGACGTCGCTCGTG	19729341	19729385	chr19:19729341-19729385	NM_025245:77	PBX4	pre-B-cell leukemia homeobox 4	ref|NM_025245:77|ref|NM_004720:9677	INSIDE	0.0232335	-1.3289	0.459019	hypermethylated
q13.31	chr19	A_17_P17146508	AAGTCGCAGAGGGCGGGGACGACGGTTTGCTTGCCCTTTGTTTTTA	44764183	44764228	chr19:44764183-44764228	NM_181756:130	ZNF233	zinc finger protein 233	ref|NM_181756:130	INSIDE	0.00478469	-2.23423	0.375823	hypermethylated
q11.21	chr22	A_17_P17258953	AGGCGTGGGGGCGCCAGGCAGGTGCTCTGCAGAGGAGTCAGGCTG	20759763	20759807	chr22:20759763-20759807	NM_003426:11305	ZNF74	zinc finger protein 74	ref|NM_003426:11305	INSIDE	0.0182891	-1.39848	0.36501	hypermethylated
q11.21	chr22	A_17_P11433406	CTTCACCTGCCACTCATCCCTCACCGTGCATGAGAAGATCCACAG	20760511	20760555	chr22:20760511-20760555	NM_003426:12053	ZNF74	zinc finger protein 74	ref|NM_003426:12053	INSIDE	0.0168787	-1.39848	0.313241	hypermethylated
q11.21	chr22	A_17_P11433408	CTTCAAGTGCAACGAGTGCGGCAAAGCCTTCAGCTCCCACGCCTA	20760736	20760780	chr22:20760736-20760780	NM_003426:12279	ZNF74	zinc finger protein 74	ref|NM_003426:12279	INSIDE	0.0173444	-1.39848	0.31697	hypermethylated
q11.21	chr22	A_17_P11433409	GAGAAGTCGTTTAAGTGTGAGAAATGTGGGGAGATGTTCAACTGGAGCT	20760980	20761028	chr22:20760980-20761028	NM_003426:12525	ZNF74	zinc finger protein 74	ref|NM_003426:12525	INSIDE	0.0369273	-1.39848	0.133541	hypermethylated
p22.33	chrX	A_17_P17426365	CATGTTGTTGATGACGCTGGCGGGCGGCGGCGTGGATGTCCGCAT	2407120	2407164	chrX:2407120-2407164	NM_001171135:11438	ZBED1	zinc finger, BED-type containing 1	ref|NM_001171135:11438	INSIDE	0.0428516	-1.48347	0.298569	hypermethylated
p22.33	chrX	A_17_P17426380	CTGCTGGGACGACTCGGGCTTCAGCTTGGAGAAGGCGGTGGCGAA	2408449	2408493	chrX:2408449-2408493	NM_001171135:10110	ZBED1	zinc finger, BED-type containing 1	ref|NM_001171135:10110	INSIDE	0.0224769	-1.48347	0.259706	hypermethylated
q25	chrX	A_17_P17394172	AAGAGGAGGGGAGGGGAATCCGGGACGGTTCGCCCTCCTTGGACTT	122866303	122866348	chrX:122866303-122866348	NM_001081550:579	THOC2	THO complex 2	ref|NM_001081550:579	INSIDE	0.0119198	-1.37977	0.23668	hypermethylated
q25	chrX	A_17_P11928306	CACTTTCCTCTCCACCCAGCGGAAACCCGAGGCAAGGCAGCCAAC	122866989	122867033	chrX:122866989-122867033	NM_001081550:-106	THOC2	THO complex 2	ref|NM_001081550:-106	PROMOTER	0.0455114	-1.37977	0.159395	hypermethylated
q25	chrX	A_17_P17394247	AAAAATATCTTGTACCAGCCCAGGGGTGAAGAAGCCCCCGGCCTG	123094606	123094650	chrX:123094606-123094650	NM_001042750:-927	STAG2	stromal antigen 2	ref|NM_001042750:-927	PROMOTER	0.0378112	-1.3321	0.104045	hypermethylated
p11.32	chrY	A_17_P17426365	CATGTTGTTGATGACGCTGGCGGGCGGCGGCGTGGATGTCCGCAT	2357120	2357164	chrX:2407120-2407164	NM_001171135:11438	ZBED1	zinc finger, BED-type containing 1	ref|NM_001171135:11438	INSIDE	0.0428516	-1.48347	0.298569	hypermethylated
p11.32	chrY	A_17_P17426380	CTGCTGGGACGACTCGGGCTTCAGCTTGGAGAAGGCGGTGGCGAA	2358449	2358493	chrX:2408449-2408493	NM_001171135:10110	ZBED1	zinc finger, BED-type containing 1	ref|NM_001171135:10110	INSIDE	0.0224769	-1.48347	0.259706	hypermethylated
